# Supplementary material for: Ecological co-burden patterns of GERD and asthma: a multi-method analysis of representative global regions
Source: Front Nutr. 2026 Mar 26;13:1774196. doi: 10.3389/fnut.2026.1774196 (PMC13062313; doi:10.3389/fnut.2026.1774196)
Supplement: Supplementary file 1 [file Data_Sheet_1.xlsx]

## Sheet: Sheet1
measure_id	measure_name	location_id	location_name	sex_id	sex_name	age_id	age_name	cause_id	cause_name	metric_id	metric_name	year	val	upper	lower
2	DALYs (Disability-Adjusted Life Years)	5	East Asia	3	Both	27	Age-standardized	515	Asthma	3	Rate	1995	163.52392934309543	221.70999745493359	118.7820001933441
2	DALYs (Disability-Adjusted Life Years)	134	Tropical Latin America	3	Both	27	Age-standardized	515	Asthma	3	Rate	1995	356.37646076962693	475.88957772078044	258.43786712272663
2	DALYs (Disability-Adjusted Life Years)	134	Tropical Latin America	3	Both	27	Age-standardized	536	Gastroesophageal reflux disease	3	Rate	1995	131.26884490295168	234.81312954073508	68.17492983974685
2	DALYs (Disability-Adjusted Life Years)	5	East Asia	3	Both	27	Age-standardized	536	Gastroesophageal reflux disease	3	Rate	1994	33.54563360056339	60.95509761501965	17.06943932049719
2	DALYs (Disability-Adjusted Life Years)	100	High-income North America	3	Both	27	Age-standardized	515	Asthma	3	Rate	1995	426.78536245823096	585.2282219255908	299.4750843598605
2	DALYs (Disability-Adjusted Life Years)	5	East Asia	3	Both	27	Age-standardized	515	Asthma	3	Rate	1994	165.50455016336826	222.93690204765346	119.2723711715644
2	DALYs (Disability-Adjusted Life Years)	5	East Asia	3	Both	27	Age-standardized	536	Gastroesophageal reflux disease	3	Rate	1995	33.422696668088555	60.61268249462165	17.00893654423646
2	DALYs (Disability-Adjusted Life Years)	134	Tropical Latin America	3	Both	27	Age-standardized	515	Asthma	3	Rate	1994	356.1360504399364	476.34889502697064	259.2630116705177
2	DALYs (Disability-Adjusted Life Years)	134	Tropical Latin America	3	Both	27	Age-standardized	536	Gastroesophageal reflux disease	3	Rate	1994	131.0576839319558	234.93599051669884	68.2487139093775
2	DALYs (Disability-Adjusted Life Years)	100	High-income North America	3	Both	27	Age-standardized	536	Gastroesophageal reflux disease	3	Rate	1995	79.9505716074635	146.64247619530965	40.91045615408145
2	DALYs (Disability-Adjusted Life Years)	100	High-income North America	3	Both	27	Age-standardized	515	Asthma	3	Rate	1994	424.62118619487853	583.3176547255656	298.22103488791083
2	DALYs (Disability-Adjusted Life Years)	100	High-income North America	3	Both	27	Age-standardized	536	Gastroesophageal reflux disease	3	Rate	1994	80.01356395274706	146.67167496688685	41.02876110166344
2	DALYs (Disability-Adjusted Life Years)	134	Tropical Latin America	3	Both	27	Age-standardized	536	Gastroesophageal reflux disease	3	Rate	1997	131.10166975628198	234.54674050578816	68.18045350515149
2	DALYs (Disability-Adjusted Life Years)	5	East Asia	3	Both	27	Age-standardized	536	Gastroesophageal reflux disease	3	Rate	1996	33.41896357486439	61.08765956622298	17.028908280093678
2	DALYs (Disability-Adjusted Life Years)	5	East Asia	3	Both	27	Age-standardized	536	Gastroesophageal reflux disease	3	Rate	1997	33.49552339099203	61.395919728635846	17.079810217730607
2	DALYs (Disability-Adjusted Life Years)	100	High-income North America	3	Both	27	Age-standardized	515	Asthma	3	Rate	1996	431.370787205602	589.1825679403145	302.3540149281678
2	DALYs (Disability-Adjusted Life Years)	100	High-income North America	3	Both	27	Age-standardized	536	Gastroesophageal reflux disease	3	Rate	1996	80.02595329555201	146.29553266092898	41.14215711946485
2	DALYs (Disability-Adjusted Life Years)	100	High-income North America	3	Both	27	Age-standardized	515	Asthma	3	Rate	1997	438.89144189999524	600.3049656403847	307.781034008219
2	DALYs (Disability-Adjusted Life Years)	134	Tropical Latin America	3	Both	27	Age-standardized	536	Gastroesophageal reflux disease	3	Rate	1996	131.2521321572175	235.0241067081346	68.16954327794978
2	DALYs (Disability-Adjusted Life Years)	134	Tropical Latin America	3	Both	27	Age-standardized	515	Asthma	3	Rate	1997	357.0849718863185	478.2835967728131	260.5307392427654
2	DALYs (Disability-Adjusted Life Years)	100	High-income North America	3	Both	27	Age-standardized	536	Gastroesophageal reflux disease	3	Rate	1997	80.27632907946835	146.65883120279062	41.376584305893836
2	DALYs (Disability-Adjusted Life Years)	134	Tropical Latin America	3	Both	27	Age-standardized	515	Asthma	3	Rate	1996	356.07286599488936	477.2864708749665	259.5250615221433
2	DALYs (Disability-Adjusted Life Years)	5	East Asia	3	Both	27	Age-standardized	515	Asthma	3	Rate	2000	135.4403364149471	178.02646862915248	99.1759699186123
2	DALYs (Disability-Adjusted Life Years)	5	East Asia	3	Both	27	Age-standardized	515	Asthma	3	Rate	1997	151.5596108072204	204.05602606142935	110.33557039023137
2	DALYs (Disability-Adjusted Life Years)	5	East Asia	3	Both	27	Age-standardized	515	Asthma	3	Rate	1996	159.07939053475263	215.8149187771284	116.2965298684732
2	DALYs (Disability-Adjusted Life Years)	100	High-income North America	3	Both	27	Age-standardized	515	Asthma	3	Rate	1998	449.2845360485924	611.5872102110998	315.39700672478557
2	DALYs (Disability-Adjusted Life Years)	100	High-income North America	3	Both	27	Age-standardized	536	Gastroesophageal reflux disease	3	Rate	1998	80.57576002977203	147.05082311262552	41.533814998939576
2	DALYs (Disability-Adjusted Life Years)	134	Tropical Latin America	3	Both	27	Age-standardized	515	Asthma	3	Rate	1998	357.3971275841774	481.350578323461	262.2410114909101
2	DALYs (Disability-Adjusted Life Years)	5	East Asia	3	Both	27	Age-standardized	515	Asthma	3	Rate	1998	144.05211006826107	192.13650415120725	105.67584940253697
2	DALYs (Disability-Adjusted Life Years)	5	East Asia	3	Both	27	Age-standardized	515	Asthma	3	Rate	2002	139.59252449958282	183.27859892089435	102.8554397188498
2	DALYs (Disability-Adjusted Life Years)	5	East Asia	3	Both	27	Age-standardized	536	Gastroesophageal reflux disease	3	Rate	1999	33.704350917805456	62.21340678810674	17.226755841809197
2	DALYs (Disability-Adjusted Life Years)	134	Tropical Latin America	3	Both	27	Age-standardized	515	Asthma	3	Rate	2000	348.59647402554924	465.78587747402526	254.88806265936196
2	DALYs (Disability-Adjusted Life Years)	5	East Asia	3	Both	27	Age-standardized	515	Asthma	3	Rate	1999	137.56162948801645	182.1787928108635	101.19307275415555
2	DALYs (Disability-Adjusted Life Years)	5	East Asia	3	Both	27	Age-standardized	536	Gastroesophageal reflux disease	3	Rate	2001	33.71754534766779	62.24145578565011	17.26326959544519
2	DALYs (Disability-Adjusted Life Years)	134	Tropical Latin America	3	Both	27	Age-standardized	536	Gastroesophageal reflux disease	3	Rate	1999	130.74692686387252	234.2902984120489	67.74855396618207
2	DALYs (Disability-Adjusted Life Years)	5	East Asia	3	Both	27	Age-standardized	515	Asthma	3	Rate	2001	136.79296365150313	179.74196207191306	100.38267427951068
2	DALYs (Disability-Adjusted Life Years)	100	High-income North America	3	Both	27	Age-standardized	515	Asthma	3	Rate	1999	456.1184676226464	620.1429424090865	319.4897688641397
2	DALYs (Disability-Adjusted Life Years)	134	Tropical Latin America	3	Both	27	Age-standardized	536	Gastroesophageal reflux disease	3	Rate	2001	130.68338983633885	233.33986007126012	67.76911755084521
2	DALYs (Disability-Adjusted Life Years)	100	High-income North America	3	Both	27	Age-standardized	536	Gastroesophageal reflux disease	3	Rate	1999	80.80503594707612	147.21470732665182	41.48713589660555
2	DALYs (Disability-Adjusted Life Years)	100	High-income North America	3	Both	27	Age-standardized	515	Asthma	3	Rate	2001	455.54418332601836	618.6541224108548	317.34572914588745
2	DALYs (Disability-Adjusted Life Years)	134	Tropical Latin America	3	Both	27	Age-standardized	515	Asthma	3	Rate	1999	355.4578411916233	475.7376648627855	260.66152679532576
2	DALYs (Disability-Adjusted Life Years)	5	East Asia	3	Both	27	Age-standardized	536	Gastroesophageal reflux disease	3	Rate	1998	33.59661355856125	61.843433221959486	17.119776194749083
2	DALYs (Disability-Adjusted Life Years)	100	High-income North America	3	Both	27	Age-standardized	536	Gastroesophageal reflux disease	3	Rate	2001	80.13010626131998	146.08640989787054	41.234925551483336
2	DALYs (Disability-Adjusted Life Years)	134	Tropical Latin America	3	Both	27	Age-standardized	515	Asthma	3	Rate	2001	339.739002414345	454.94519535367385	249.37498536704103
2	DALYs (Disability-Adjusted Life Years)	134	Tropical Latin America	3	Both	27	Age-standardized	515	Asthma	3	Rate	2002	327.1952376046253	438.5866248991208	238.47978181444117
2	DALYs (Disability-Adjusted Life Years)	5	East Asia	3	Both	27	Age-standardized	536	Gastroesophageal reflux disease	3	Rate	2000	33.731153304298196	62.25990347857014	17.236024815919873
2	DALYs (Disability-Adjusted Life Years)	5	East Asia	3	Both	27	Age-standardized	536	Gastroesophageal reflux disease	3	Rate	2002	33.704756401806236	62.142833843650195	17.249782712394207
2	DALYs (Disability-Adjusted Life Years)	134	Tropical Latin America	3	Both	27	Age-standardized	536	Gastroesophageal reflux disease	3	Rate	2000	130.6885431619341	233.6208192270309	67.70586673929189
2	DALYs (Disability-Adjusted Life Years)	5	East Asia	3	Both	27	Age-standardized	515	Asthma	3	Rate	2004	145.38916203086742	191.87143846731385	107.54955791757352
2	DALYs (Disability-Adjusted Life Years)	134	Tropical Latin America	3	Both	27	Age-standardized	536	Gastroesophageal reflux disease	3	Rate	1998	130.9122971922681	233.9910531822244	67.8776756517621
2	DALYs (Disability-Adjusted Life Years)	5	East Asia	3	Both	27	Age-standardized	536	Gastroesophageal reflux disease	3	Rate	2003	33.670153649063266	62.167599939143585	17.18869882883357
2	DALYs (Disability-Adjusted Life Years)	100	High-income North America	3	Both	27	Age-standardized	515	Asthma	3	Rate	2000	457.79348000768744	621.9461339713248	319.8047600579771
2	DALYs (Disability-Adjusted Life Years)	134	Tropical Latin America	3	Both	27	Age-standardized	536	Gastroesophageal reflux disease	3	Rate	2003	130.66231728188845	233.4950300368693	67.76681449987306
2	DALYs (Disability-Adjusted Life Years)	134	Tropical Latin America	3	Both	27	Age-standardized	515	Asthma	3	Rate	2003	316.4476823994547	420.0181010553861	229.83189112619922
2	DALYs (Disability-Adjusted Life Years)	100	High-income North America	3	Both	27	Age-standardized	536	Gastroesophageal reflux disease	3	Rate	2000	80.84077410722834	147.01307350762028	41.57398010720625
2	DALYs (Disability-Adjusted Life Years)	100	High-income North America	3	Both	27	Age-standardized	515	Asthma	3	Rate	2002	454.4866586299948	617.6968873596384	316.21200615815576
2	DALYs (Disability-Adjusted Life Years)	134	Tropical Latin America	3	Both	27	Age-standardized	536	Gastroesophageal reflux disease	3	Rate	2002	130.67522944709214	233.42401644867815	67.71574384892963
2	DALYs (Disability-Adjusted Life Years)	5	East Asia	3	Both	27	Age-standardized	515	Asthma	3	Rate	2003	142.8538018296068	188.02199922837536	105.25892974687241
2	DALYs (Disability-Adjusted Life Years)	100	High-income North America	3	Both	27	Age-standardized	536	Gastroesophageal reflux disease	3	Rate	2002	78.41913769303311	142.84801537163997	40.50975063479778
2	DALYs (Disability-Adjusted Life Years)	100	High-income North America	3	Both	27	Age-standardized	515	Asthma	3	Rate	2003	451.9754741597238	615.5213262048701	313.0627746054692
2	DALYs (Disability-Adjusted Life Years)	134	Tropical Latin America	3	Both	27	Age-standardized	536	Gastroesophageal reflux disease	3	Rate	2005	130.65850441375852	234.0078467517293	67.77465327348986
2	DALYs (Disability-Adjusted Life Years)	5	East Asia	3	Both	27	Age-standardized	536	Gastroesophageal reflux disease	3	Rate	2005	33.55086420431349	62.04581794050631	17.034039865696965
2	DALYs (Disability-Adjusted Life Years)	134	Tropical Latin America	3	Both	27	Age-standardized	515	Asthma	3	Rate	2005	302.94310457855187	399.35013857607817	218.00848074332615
2	DALYs (Disability-Adjusted Life Years)	100	High-income North America	3	Both	27	Age-standardized	536	Gastroesophageal reflux disease	3	Rate	2003	76.21916485098973	138.66101751161742	38.970051010245726
2	DALYs (Disability-Adjusted Life Years)	5	East Asia	3	Both	27	Age-standardized	515	Asthma	3	Rate	2005	144.33399044404072	191.21177523823573	105.17035135896766
2	DALYs (Disability-Adjusted Life Years)	134	Tropical Latin America	3	Both	27	Age-standardized	536	Gastroesophageal reflux disease	3	Rate	2004	130.66878836847428	233.44871420601845	67.7280545168821
2	DALYs (Disability-Adjusted Life Years)	100	High-income North America	3	Both	27	Age-standardized	515	Asthma	3	Rate	2005	447.4204290897332	613.0327393460522	308.7281810890831
2	DALYs (Disability-Adjusted Life Years)	100	High-income North America	3	Both	27	Age-standardized	536	Gastroesophageal reflux disease	3	Rate	2005	72.19470858384204	131.22857856290275	36.66716510387946
2	DALYs (Disability-Adjusted Life Years)	5	East Asia	3	Both	27	Age-standardized	536	Gastroesophageal reflux disease	3	Rate	2006	33.2543507524908	61.517287224173934	16.947251295082978
2	DALYs (Disability-Adjusted Life Years)	5	East Asia	3	Both	27	Age-standardized	536	Gastroesophageal reflux disease	3	Rate	2004	33.61868217936166	61.975862203436314	17.113054873983128
2	DALYs (Disability-Adjusted Life Years)	134	Tropical Latin America	3	Both	27	Age-standardized	515	Asthma	3	Rate	2004	307.50127598897177	404.91289890400236	221.4620093566451
2	DALYs (Disability-Adjusted Life Years)	100	High-income North America	3	Both	27	Age-standardized	515	Asthma	3	Rate	2004	448.60233572082285	612.7337738263736	310.2335269815054
2	DALYs (Disability-Adjusted Life Years)	134	Tropical Latin America	3	Both	27	Age-standardized	536	Gastroesophageal reflux disease	3	Rate	2007	129.69762499957935	232.77713987846596	67.01745782663612
2	DALYs (Disability-Adjusted Life Years)	5	East Asia	3	Both	27	Age-standardized	515	Asthma	3	Rate	2007	136.58683576920288	181.86131193107326	97.0097779352745
2	DALYs (Disability-Adjusted Life Years)	5	East Asia	3	Both	27	Age-standardized	536	Gastroesophageal reflux disease	3	Rate	2009	31.553674470516977	58.533748807646184	16.183006233003898
2	DALYs (Disability-Adjusted Life Years)	100	High-income North America	3	Both	27	Age-standardized	515	Asthma	3	Rate	2006	446.67560436779786	612.5759544294904	308.13686881955454
2	DALYs (Disability-Adjusted Life Years)	100	High-income North America	3	Both	27	Age-standardized	536	Gastroesophageal reflux disease	3	Rate	2004	73.99101565872594	134.33016668022623	37.72347638335893
2	DALYs (Disability-Adjusted Life Years)	100	High-income North America	3	Both	27	Age-standardized	515	Asthma	3	Rate	2007	446.1743086855978	613.6493630929132	307.25078195747545
2	DALYs (Disability-Adjusted Life Years)	134	Tropical Latin America	3	Both	27	Age-standardized	515	Asthma	3	Rate	2007	300.49846458136307	396.3509250738788	216.24893632944244
2	DALYs (Disability-Adjusted Life Years)	5	East Asia	3	Both	27	Age-standardized	515	Asthma	3	Rate	2006	140.18940005736056	186.53833803508888	100.9335939629397
2	DALYs (Disability-Adjusted Life Years)	5	East Asia	3	Both	27	Age-standardized	536	Gastroesophageal reflux disease	3	Rate	2007	32.703759560392285	60.62121389896578	16.716080212046826
2	DALYs (Disability-Adjusted Life Years)	134	Tropical Latin America	3	Both	27	Age-standardized	515	Asthma	3	Rate	2006	303.74543290666753	397.2887839420491	219.93849228515387
2	DALYs (Disability-Adjusted Life Years)	134	Tropical Latin America	3	Both	27	Age-standardized	536	Gastroesophageal reflux disease	3	Rate	2006	130.37306904300482	233.64929319600463	67.47470024083417
2	DALYs (Disability-Adjusted Life Years)	100	High-income North America	3	Both	27	Age-standardized	515	Asthma	3	Rate	2009	446.73183195814016	617.3089172980089	306.51391235082815
2	DALYs (Disability-Adjusted Life Years)	100	High-income North America	3	Both	27	Age-standardized	536	Gastroesophageal reflux disease	3	Rate	2006	70.59653261742004	128.95624103002442	35.87858352231912
2	DALYs (Disability-Adjusted Life Years)	5	East Asia	3	Both	27	Age-standardized	515	Asthma	3	Rate	2009	131.31009422368982	174.87978305068003	92.63484977077323
2	DALYs (Disability-Adjusted Life Years)	100	High-income North America	3	Both	27	Age-standardized	515	Asthma	3	Rate	2008	446.1827529486608	614.2380313400869	307.05693602677684
2	DALYs (Disability-Adjusted Life Years)	100	High-income North America	3	Both	27	Age-standardized	536	Gastroesophageal reflux disease	3	Rate	2009	65.76182118531655	121.77226595164478	33.346874717690255
2	DALYs (Disability-Adjusted Life Years)	100	High-income North America	3	Both	27	Age-standardized	536	Gastroesophageal reflux disease	3	Rate	2008	67.03704340083775	123.53684814018642	33.948778656072356
2	DALYs (Disability-Adjusted Life Years)	100	High-income North America	3	Both	27	Age-standardized	536	Gastroesophageal reflux disease	3	Rate	2007	68.76042518254168	126.26545062692402	34.909203259580174
2	DALYs (Disability-Adjusted Life Years)	134	Tropical Latin America	3	Both	27	Age-standardized	515	Asthma	3	Rate	2009	294.60870003494784	390.5346070040891	208.951789019448
2	DALYs (Disability-Adjusted Life Years)	5	East Asia	3	Both	27	Age-standardized	536	Gastroesophageal reflux disease	3	Rate	2008	32.074269464988014	59.465098985688186	16.415237515151315
2	DALYs (Disability-Adjusted Life Years)	134	Tropical Latin America	3	Both	27	Age-standardized	536	Gastroesophageal reflux disease	3	Rate	2008	128.8854722653349	231.07478239325516	66.6278425738102
2	DALYs (Disability-Adjusted Life Years)	134	Tropical Latin America	3	Both	27	Age-standardized	515	Asthma	3	Rate	2008	297.01116585185537	392.23028104395115	212.29163391075747
2	DALYs (Disability-Adjusted Life Years)	5	East Asia	3	Both	27	Age-standardized	515	Asthma	3	Rate	2008	133.89774048303178	178.83493304502994	95.14434799987117
2	DALYs (Disability-Adjusted Life Years)	134	Tropical Latin America	3	Both	27	Age-standardized	536	Gastroesophageal reflux disease	3	Rate	2009	128.24752603142448	229.8489028501199	66.1918445338759
2	DALYs (Disability-Adjusted Life Years)	5	East Asia	3	Both	27	Age-standardized	536	Gastroesophageal reflux disease	3	Rate	2010	31.324252949512438	58.074938258492615	16.034579807737966
2	DALYs (Disability-Adjusted Life Years)	5	East Asia	3	Both	27	Age-standardized	536	Gastroesophageal reflux disease	3	Rate	2011	31.35915459873443	57.96431160540918	16.03262604000514
2	DALYs (Disability-Adjusted Life Years)	134	Tropical Latin America	3	Both	27	Age-standardized	536	Gastroesophageal reflux disease	3	Rate	2010	127.96124740766784	229.0109269637709	65.9654113637753
2	DALYs (Disability-Adjusted Life Years)	100	High-income North America	3	Both	27	Age-standardized	515	Asthma	3	Rate	2011	443.44661384226004	612.8469858511323	303.15869146041877
2	DALYs (Disability-Adjusted Life Years)	5	East Asia	3	Both	27	Age-standardized	515	Asthma	3	Rate	2010	128.9747272669535	172.55955686842393	90.17449331806297
2	DALYs (Disability-Adjusted Life Years)	134	Tropical Latin America	3	Both	27	Age-standardized	536	Gastroesophageal reflux disease	3	Rate	2011	127.97417204794446	229.17756230675965	65.96055180025246
2	DALYs (Disability-Adjusted Life Years)	100	High-income North America	3	Both	27	Age-standardized	536	Gastroesophageal reflux disease	3	Rate	2011	65.50853355572701	121.92058871062257	33.46070898269725
2	DALYs (Disability-Adjusted Life Years)	134	Tropical Latin America	3	Both	27	Age-standardized	515	Asthma	3	Rate	2010	293.1281788536397	389.11665702443764	207.45651312384385
2	DALYs (Disability-Adjusted Life Years)	100	High-income North America	3	Both	27	Age-standardized	515	Asthma	3	Rate	2010	446.1105003522227	617.8795347956807	304.9144101538218
2	DALYs (Disability-Adjusted Life Years)	5	East Asia	3	Both	27	Age-standardized	515	Asthma	3	Rate	2011	127.79675619045506	170.231390663794	89.82409776033673
2	DALYs (Disability-Adjusted Life Years)	134	Tropical Latin America	3	Both	27	Age-standardized	515	Asthma	3	Rate	2011	290.56016229455963	387.9497108827443	203.0363376204839
2	DALYs (Disability-Adjusted Life Years)	100	High-income North America	3	Both	27	Age-standardized	536	Gastroesophageal reflux disease	3	Rate	2010	65.2560893730597	121.05300064357998	33.26669192534768
2	DALYs (Disability-Adjusted Life Years)	5	East Asia	3	Both	27	Age-standardized	536	Gastroesophageal reflux disease	3	Rate	2012	31.470554433096787	58.077456852962015	15.998117300675162
2	DALYs (Disability-Adjusted Life Years)	134	Tropical Latin America	3	Both	27	Age-standardized	536	Gastroesophageal reflux disease	3	Rate	2012	127.98975721445035	229.08742495951242	66.01359334968198
2	DALYs (Disability-Adjusted Life Years)	100	High-income North America	3	Both	27	Age-standardized	515	Asthma	3	Rate	2013	431.0787957319288	598.6315621417388	295.54761347943645
2	DALYs (Disability-Adjusted Life Years)	5	East Asia	3	Both	27	Age-standardized	515	Asthma	3	Rate	2013	126.88089276410705	170.25428954767293	89.70230101285955
2	DALYs (Disability-Adjusted Life Years)	5	East Asia	3	Both	27	Age-standardized	515	Asthma	3	Rate	2012	126.29324380735996	168.83282511326124	88.2633054895953
2	DALYs (Disability-Adjusted Life Years)	100	High-income North America	3	Both	27	Age-standardized	536	Gastroesophageal reflux disease	3	Rate	2013	67.021087451568	125.05017510299518	34.45546744146513
2	DALYs (Disability-Adjusted Life Years)	100	High-income North America	3	Both	27	Age-standardized	515	Asthma	3	Rate	2012	437.5903173569347	605.5657378928437	300.0928660238423
2	DALYs (Disability-Adjusted Life Years)	134	Tropical Latin America	3	Both	27	Age-standardized	515	Asthma	3	Rate	2012	291.14479446307433	390.11706601511906	203.19791689634084
2	DALYs (Disability-Adjusted Life Years)	100	High-income North America	3	Both	27	Age-standardized	536	Gastroesophageal reflux disease	3	Rate	2012	66.15136317008401	123.48383829933144	33.84244491177364
2	DALYs (Disability-Adjusted Life Years)	134	Tropical Latin America	3	Both	27	Age-standardized	515	Asthma	3	Rate	2013	293.3544682774003	396.16294009329897	203.01450585147327
2	DALYs (Disability-Adjusted Life Years)	5	East Asia	3	Both	27	Age-standardized	536	Gastroesophageal reflux disease	3	Rate	2013	31.639147216241664	58.3626800026668	16.035184749592695
2	DALYs (Disability-Adjusted Life Years)	5	East Asia	3	Both	27	Age-standardized	536	Gastroesophageal reflux disease	3	Rate	2014	31.845226111310758	58.669508069602315	16.132857567475607
2	DALYs (Disability-Adjusted Life Years)	134	Tropical Latin America	3	Both	27	Age-standardized	536	Gastroesophageal reflux disease	3	Rate	2013	127.96267384866903	229.04539135247	65.96176322843563
2	DALYs (Disability-Adjusted Life Years)	5	East Asia	3	Both	27	Age-standardized	515	Asthma	3	Rate	2015	125.95517322386476	170.79552734291298	87.51591385167337
2	DALYs (Disability-Adjusted Life Years)	134	Tropical Latin America	3	Both	27	Age-standardized	536	Gastroesophageal reflux disease	3	Rate	2014	127.9769228807461	229.08586884865446	65.98435880559457
2	DALYs (Disability-Adjusted Life Years)	134	Tropical Latin America	3	Both	27	Age-standardized	515	Asthma	3	Rate	2014	294.51176811594934	400.2618789782299	201.2945126911957
2	DALYs (Disability-Adjusted Life Years)	5	East Asia	3	Both	27	Age-standardized	515	Asthma	3	Rate	2014	126.32585959838588	170.12076589360737	88.47332936209834
2	DALYs (Disability-Adjusted Life Years)	100	High-income North America	3	Both	27	Age-standardized	515	Asthma	3	Rate	2015	423.28582601656564	586.9024266683556	286.1906200967915
2	DALYs (Disability-Adjusted Life Years)	100	High-income North America	3	Both	27	Age-standardized	515	Asthma	3	Rate	2014	425.63037102562316	591.2319860292937	289.7319148209945
2	DALYs (Disability-Adjusted Life Years)	100	High-income North America	3	Both	27	Age-standardized	536	Gastroesophageal reflux disease	3	Rate	2015	68.77848998700601	128.56259452760918	35.55438041100633
2	DALYs (Disability-Adjusted Life Years)	100	High-income North America	3	Both	27	Age-standardized	536	Gastroesophageal reflux disease	3	Rate	2014	67.94027026626269	126.70574768564973	34.918789778598416
2	DALYs (Disability-Adjusted Life Years)	134	Tropical Latin America	3	Both	27	Age-standardized	515	Asthma	3	Rate	2015	296.0506610509173	404.94011206499425	200.7424192575497
2	DALYs (Disability-Adjusted Life Years)	5	East Asia	3	Both	27	Age-standardized	536	Gastroesophageal reflux disease	3	Rate	2016	32.51561200471765	59.71778127813927	16.46649679678341
2	DALYs (Disability-Adjusted Life Years)	134	Tropical Latin America	3	Both	27	Age-standardized	536	Gastroesophageal reflux disease	3	Rate	2016	127.95177393234437	228.8085080485836	65.8714603956604
2	DALYs (Disability-Adjusted Life Years)	134	Tropical Latin America	3	Both	27	Age-standardized	515	Asthma	3	Rate	2016	297.17030909564886	407.56963860412276	201.49432303786037
2	DALYs (Disability-Adjusted Life Years)	134	Tropical Latin America	3	Both	27	Age-standardized	536	Gastroesophageal reflux disease	3	Rate	2015	127.9640197778203	228.93360064535173	66.04012926317456
2	DALYs (Disability-Adjusted Life Years)	5	East Asia	3	Both	27	Age-standardized	515	Asthma	3	Rate	2017	129.16941815881535	175.60273900535753	89.28142124109313
2	DALYs (Disability-Adjusted Life Years)	100	High-income North America	3	Both	27	Age-standardized	515	Asthma	3	Rate	2016	423.84437653176275	588.5678018226325	287.934680995492
2	DALYs (Disability-Adjusted Life Years)	100	High-income North America	3	Both	27	Age-standardized	536	Gastroesophageal reflux disease	3	Rate	2016	69.66820654861449	129.96562483937146	35.82985731560304
2	DALYs (Disability-Adjusted Life Years)	5	East Asia	3	Both	27	Age-standardized	536	Gastroesophageal reflux disease	3	Rate	2015	32.06331991418306	58.70860254105191	16.255459954043737
2	DALYs (Disability-Adjusted Life Years)	5	East Asia	3	Both	27	Age-standardized	515	Asthma	3	Rate	2016	126.76359047459668	171.83812182061286	87.91245976110861
2	DALYs (Disability-Adjusted Life Years)	134	Tropical Latin America	3	Both	27	Age-standardized	515	Asthma	3	Rate	2017	298.321657930216	410.16299563754734	202.0366351674965
2	DALYs (Disability-Adjusted Life Years)	5	East Asia	3	Both	27	Age-standardized	536	Gastroesophageal reflux disease	3	Rate	2018	34.123632302433265	62.931904359602974	17.320516636685575
2	DALYs (Disability-Adjusted Life Years)	5	East Asia	3	Both	27	Age-standardized	515	Asthma	3	Rate	2019	134.5006888646343	184.74586273953423	90.95151495168876
2	DALYs (Disability-Adjusted Life Years)	5	East Asia	3	Both	27	Age-standardized	515	Asthma	3	Rate	2018	131.8046641908418	179.71464998898568	89.92428158005406
2	DALYs (Disability-Adjusted Life Years)	5	East Asia	3	Both	27	Age-standardized	536	Gastroesophageal reflux disease	3	Rate	2017	33.28768934600459	61.38520571621494	16.8092176125919
2	DALYs (Disability-Adjusted Life Years)	100	High-income North America	3	Both	27	Age-standardized	515	Asthma	3	Rate	2017	424.3047093911159	588.7490555620853	289.38460061798764
2	DALYs (Disability-Adjusted Life Years)	100	High-income North America	3	Both	27	Age-standardized	515	Asthma	3	Rate	2018	425.08958551983926	590.904796861917	290.3719909289281
2	DALYs (Disability-Adjusted Life Years)	134	Tropical Latin America	3	Both	27	Age-standardized	536	Gastroesophageal reflux disease	3	Rate	2018	127.95626464559439	229.1878432012894	65.78508912265924
2	DALYs (Disability-Adjusted Life Years)	134	Tropical Latin America	3	Both	27	Age-standardized	515	Asthma	3	Rate	2018	297.5224344074822	410.91607663432507	200.7141901511615
2	DALYs (Disability-Adjusted Life Years)	134	Tropical Latin America	3	Both	27	Age-standardized	515	Asthma	3	Rate	2019	299.101628772536	413.90775552019034	201.67633419107364
2	DALYs (Disability-Adjusted Life Years)	100	High-income North America	3	Both	27	Age-standardized	536	Gastroesophageal reflux disease	3	Rate	2017	70.74041662039805	131.51754007221976	36.50516324808982
2	DALYs (Disability-Adjusted Life Years)	100	High-income North America	3	Both	27	Age-standardized	536	Gastroesophageal reflux disease	3	Rate	2018	71.79329770804699	132.81660435312395	37.139427476020074
2	DALYs (Disability-Adjusted Life Years)	134	Tropical Latin America	3	Both	27	Age-standardized	536	Gastroesophageal reflux disease	3	Rate	2017	127.9742853528275	229.3160118983464	65.9971226031169
2	DALYs (Disability-Adjusted Life Years)	5	East Asia	3	Both	27	Age-standardized	536	Gastroesophageal reflux disease	3	Rate	2020	35.0708705523382	64.93416579583032	17.844929710360386
2	DALYs (Disability-Adjusted Life Years)	5	East Asia	3	Both	27	Age-standardized	536	Gastroesophageal reflux disease	3	Rate	2019	34.800006117947184	64.37365734891662	17.684638250724905
2	DALYs (Disability-Adjusted Life Years)	134	Tropical Latin America	3	Both	27	Age-standardized	536	Gastroesophageal reflux disease	3	Rate	2020	127.69748313687543	228.08058997005617	65.6994653579363
2	DALYs (Disability-Adjusted Life Years)	5	East Asia	3	Both	27	Age-standardized	515	Asthma	3	Rate	2021	140.53739071548603	194.91810864684223	93.46083605493179
2	DALYs (Disability-Adjusted Life Years)	134	Tropical Latin America	3	Both	27	Age-standardized	536	Gastroesophageal reflux disease	3	Rate	2019	127.94300019429703	228.7606804940767	65.93009260215739
2	DALYs (Disability-Adjusted Life Years)	100	High-income North America	3	Both	27	Age-standardized	515	Asthma	3	Rate	2020	431.7574037754888	600.021543291397	297.14484448807724
2	DALYs (Disability-Adjusted Life Years)	100	High-income North America	3	Both	27	Age-standardized	515	Asthma	3	Rate	2019	427.9234935028249	594.9240881043568	292.5555944072382
2	DALYs (Disability-Adjusted Life Years)	100	High-income North America	3	Both	27	Age-standardized	536	Gastroesophageal reflux disease	3	Rate	2019	72.57305124766937	133.598894412259	37.589689742254784
2	DALYs (Disability-Adjusted Life Years)	5	East Asia	3	Both	27	Age-standardized	515	Asthma	3	Rate	2020	136.0905779756736	188.71344231834019	90.86919965406035
2	DALYs (Disability-Adjusted Life Years)	100	High-income North America	3	Both	27	Age-standardized	536	Gastroesophageal reflux disease	3	Rate	2020	72.77413316513228	132.9398546891004	37.791746393641354
2	DALYs (Disability-Adjusted Life Years)	134	Tropical Latin America	3	Both	27	Age-standardized	515	Asthma	3	Rate	2020	299.07922522713665	413.0950256445048	201.6545565131872
2	DALYs (Disability-Adjusted Life Years)	134	Tropical Latin America	3	Both	27	Age-standardized	515	Asthma	3	Rate	2021	339.9733946325837	474.69590345998205	227.34907278744598
2	DALYs (Disability-Adjusted Life Years)	100	High-income North America	3	Both	27	Age-standardized	515	Asthma	3	Rate	2021	434.4780769032435	606.3709724669209	297.5873797115168
2	DALYs (Disability-Adjusted Life Years)	100	High-income North America	3	Both	27	Age-standardized	536	Gastroesophageal reflux disease	3	Rate	2021	72.71653740529428	132.734185048824	37.79062846444909
2	DALYs (Disability-Adjusted Life Years)	5	East Asia	3	Both	27	Age-standardized	536	Gastroesophageal reflux disease	3	Rate	2021	35.06829973294851	64.87502921006701	17.876083958038972
2	DALYs (Disability-Adjusted Life Years)	5	East Asia	3	Both	27	Age-standardized	515	Asthma	3	Rate	2023	143.51736787982162	199.8239506156842	94.78346503786594
2	DALYs (Disability-Adjusted Life Years)	134	Tropical Latin America	3	Both	27	Age-standardized	515	Asthma	3	Rate	2023	380.710498957996	542.8674456579147	252.08078636270466
2	DALYs (Disability-Adjusted Life Years)	134	Tropical Latin America	3	Both	27	Age-standardized	536	Gastroesophageal reflux disease	3	Rate	2021	127.84818197468115	228.94464374925997	66.43379986172454
2	DALYs (Disability-Adjusted Life Years)	5	East Asia	3	Both	27	Age-standardized	536	Gastroesophageal reflux disease	3	Rate	2022	35.049351184054174	64.92815461232573	17.808930360922503
2	DALYs (Disability-Adjusted Life Years)	134	Tropical Latin America	3	Both	27	Age-standardized	536	Gastroesophageal reflux disease	3	Rate	2022	127.98584918185416	229.65665353553592	66.43342076801582
2	DALYs (Disability-Adjusted Life Years)	134	Tropical Latin America	3	Both	27	Age-standardized	515	Asthma	3	Rate	2022	384.182689379681	545.7674706312987	253.81750560453017
2	DALYs (Disability-Adjusted Life Years)	100	High-income North America	3	Both	27	Age-standardized	515	Asthma	3	Rate	2022	443.5355802690787	619.9033297624485	301.6222271842979
2	DALYs (Disability-Adjusted Life Years)	5	East Asia	3	Both	27	Age-standardized	515	Asthma	3	Rate	2022	144.49405424844386	199.74267592127666	96.3624421029484
2	DALYs (Disability-Adjusted Life Years)	100	High-income North America	3	Both	27	Age-standardized	536	Gastroesophageal reflux disease	3	Rate	2022	72.72178133085487	132.86986195211838	37.750518564901284
2	DALYs (Disability-Adjusted Life Years)	134	Tropical Latin America	3	Both	27	Age-standardized	536	Gastroesophageal reflux disease	3	Rate	2023	126.76183472801287	227.3317153634537	65.78120918010988
2	DALYs (Disability-Adjusted Life Years)	5	East Asia	3	Both	27	Age-standardized	536	Gastroesophageal reflux disease	3	Rate	2023	34.366257485743844	63.699251892177195	17.499639473945507
2	DALYs (Disability-Adjusted Life Years)	100	High-income North America	3	Both	27	Age-standardized	515	Asthma	3	Rate	2023	460.96075161474	644.8298648065445	313.0785608341531
2	DALYs (Disability-Adjusted Life Years)	100	High-income North America	3	Both	27	Age-standardized	536	Gastroesophageal reflux disease	3	Rate	2023	72.24264959738551	132.0568080466652	37.38487839054631
5	Prevalence	5	East Asia	3	Both	27	Age-standardized	536	Gastroesophageal reflux disease	3	Rate	1994	4359.6361312738	4960.4956661180995	3842.02119179541
5	Prevalence	5	East Asia	3	Both	27	Age-standardized	536	Gastroesophageal reflux disease	3	Rate	1995	4342.6752346534895	4945.32852490762	3828.3412684363902
5	Prevalence	5	East Asia	3	Both	27	Age-standardized	536	Gastroesophageal reflux disease	3	Rate	1996	4342.39371644267	4917.28419114819	3826.3950967848205
5	Prevalence	5	East Asia	3	Both	27	Age-standardized	536	Gastroesophageal reflux disease	3	Rate	1997	4352.3627193085595	4912.71071092815	3856.79534693526
5	Prevalence	5	East Asia	3	Both	27	Age-standardized	536	Gastroesophageal reflux disease	3	Rate	1998	4366.27369863015	4915.42020309277	3866.1661618577396
5	Prevalence	5	East Asia	3	Both	27	Age-standardized	536	Gastroesophageal reflux disease	3	Rate	1999	4378.12865149056	4933.591527611559	3867.1765820659
5	Prevalence	5	East Asia	3	Both	27	Age-standardized	536	Gastroesophageal reflux disease	3	Rate	2000	4382.07489568425	4947.78105088321	3858.0119948073198
5	Prevalence	5	East Asia	3	Both	27	Age-standardized	536	Gastroesophageal reflux disease	3	Rate	2001	4379.64104174396	4938.61795263828	3870.23156025484
5	Prevalence	5	East Asia	3	Both	27	Age-standardized	536	Gastroesophageal reflux disease	3	Rate	2002	4376.02935012853	4927.451531556319	3880.3159147954
5	Prevalence	5	East Asia	3	Both	27	Age-standardized	536	Gastroesophageal reflux disease	3	Rate	2003	4370.75329291569	4918.0391274769	3881.02585787324
5	Prevalence	5	East Asia	3	Both	27	Age-standardized	536	Gastroesophageal reflux disease	3	Rate	2004	4363.46362248183	4912.247458263079	3882.11990936012
5	Prevalence	5	East Asia	3	Both	27	Age-standardized	536	Gastroesophageal reflux disease	3	Rate	2005	4353.78914636266	4904.0287479565295	3871.8892218414403
5	Prevalence	5	East Asia	3	Both	27	Age-standardized	536	Gastroesophageal reflux disease	3	Rate	2006	4317.5487912977305	4853.75609968443	3850.1955746674303
5	Prevalence	5	East Asia	3	Both	27	Age-standardized	536	Gastroesophageal reflux disease	3	Rate	2007	4247.1170264496695	4775.90522057088	3779.6766353128596
5	Prevalence	5	East Asia	3	Both	27	Age-standardized	536	Gastroesophageal reflux disease	3	Rate	2008	4166.5915609611	4687.90280160032	3695.6059606697
5	Prevalence	5	East Asia	3	Both	27	Age-standardized	536	Gastroesophageal reflux disease	3	Rate	2009	4100.24831082531	4622.22053627945	3623.3139467898704
5	Prevalence	5	East Asia	3	Both	27	Age-standardized	536	Gastroesophageal reflux disease	3	Rate	2010	4072.1383155387302	4593.42756010779	3584.0287202792697
5	Prevalence	5	East Asia	3	Both	27	Age-standardized	536	Gastroesophageal reflux disease	3	Rate	2011	4077.2978817122103	4596.64561500292	3589.62630467639
5	Prevalence	5	East Asia	3	Both	27	Age-standardized	536	Gastroesophageal reflux disease	3	Rate	2012	4092.79786575019	4610.130479869759	3606.8157082254297
5	Prevalence	5	East Asia	3	Both	27	Age-standardized	536	Gastroesophageal reflux disease	3	Rate	2013	4115.55251007066	4650.10892080829	3630.2056923617397
5	Prevalence	5	East Asia	3	Both	27	Age-standardized	536	Gastroesophageal reflux disease	3	Rate	2014	4142.63733198737	4693.96548371473	3657.0214076525804
5	Prevalence	5	East Asia	3	Both	27	Age-standardized	536	Gastroesophageal reflux disease	3	Rate	2015	4171.12	4742.60524628371	3678.64700007177
5	Prevalence	5	East Asia	3	Both	27	Age-standardized	536	Gastroesophageal reflux disease	3	Rate	2016	4229.2026913688	4800.06704379482	3735.1179234312
5	Prevalence	5	East Asia	3	Both	27	Age-standardized	536	Gastroesophageal reflux disease	3	Rate	2017	4326.87549890318	4905.96359067921	3824.5744478438196
5	Prevalence	5	East Asia	3	Both	27	Age-standardized	536	Gastroesophageal reflux disease	3	Rate	2018	4433.73194423053	5023.2265582111395	3921.5829977119697
5	Prevalence	5	East Asia	3	Both	27	Age-standardized	536	Gastroesophageal reflux disease	3	Rate	2019	4519.55509531175	5114.74101404591	3992.23828209962
5	Prevalence	5	East Asia	3	Both	27	Age-standardized	536	Gastroesophageal reflux disease	3	Rate	2020	4554.30019689666	5149.249604338161	4008.2245113782797
5	Prevalence	5	East Asia	3	Both	27	Age-standardized	536	Gastroesophageal reflux disease	3	Rate	2021	4553.48940958767	5147.94029543321	4007.3810030188797
5	Prevalence	5	East Asia	3	Both	27	Age-standardized	536	Gastroesophageal reflux disease	3	Rate	2022	4552.677165174239	5146.59186010065	4006.70066294124
5	Prevalence	5	East Asia	3	Both	27	Age-standardized	536	Gastroesophageal reflux disease	3	Rate	2023	4465.01388274262	5048.69369671053	3928.90728747363
5	Prevalence	134	Tropical Latin America	3	Both	27	Age-standardized	536	Gastroesophageal reflux disease	3	Rate	1994	17123.40334957013	19190.83364276208	15290.471699464058
5	Prevalence	134	Tropical Latin America	3	Both	27	Age-standardized	536	Gastroesophageal reflux disease	3	Rate	1995	17147.582818983963	19278.37552881671	15307.238328809799
5	Prevalence	134	Tropical Latin America	3	Both	27	Age-standardized	536	Gastroesophageal reflux disease	3	Rate	1996	17144.3221178085	19192.30357044289	15317.827820430091
5	Prevalence	134	Tropical Latin America	3	Both	27	Age-standardized	536	Gastroesophageal reflux disease	3	Rate	1997	17126.815072580208	19098.8254448107	15327.749202689482
5	Prevalence	134	Tropical Latin America	3	Both	27	Age-standardized	536	Gastroesophageal reflux disease	3	Rate	1998	17103.88094829569	19028.71639600724	15316.465938314312
5	Prevalence	134	Tropical Latin America	3	Both	27	Age-standardized	536	Gastroesophageal reflux disease	3	Rate	1999	17083.38836698339	18987.62356914124	15303.24206300769
5	Prevalence	134	Tropical Latin America	3	Both	27	Age-standardized	536	Gastroesophageal reflux disease	3	Rate	2000	17073.92122644216	18976.27405896829	15294.688895041469
5	Prevalence	134	Tropical Latin America	3	Both	27	Age-standardized	536	Gastroesophageal reflux disease	3	Rate	2001	17072.65498749425	18975.98784141594	15293.11672490981
5	Prevalence	134	Tropical Latin America	3	Both	27	Age-standardized	536	Gastroesophageal reflux disease	3	Rate	2002	17071.47067711932	18975.74658619661	15291.62006866199
5	Prevalence	134	Tropical Latin America	3	Both	27	Age-standardized	536	Gastroesophageal reflux disease	3	Rate	2003	17070.22546208613	18975.42184710335	15290.016569153238
5	Prevalence	134	Tropical Latin America	3	Both	27	Age-standardized	536	Gastroesophageal reflux disease	3	Rate	2004	17069.15157832257	18975.13055828226	15288.618390665079
5	Prevalence	134	Tropical Latin America	3	Both	27	Age-standardized	536	Gastroesophageal reflux disease	3	Rate	2005	17068.12533313099	18974.80651846494	15287.30336332757
5	Prevalence	134	Tropical Latin America	3	Both	27	Age-standardized	536	Gastroesophageal reflux disease	3	Rate	2006	17027.98689580178	18953.36946854823	15234.573349570699
5	Prevalence	134	Tropical Latin America	3	Both	27	Age-standardized	536	Gastroesophageal reflux disease	3	Rate	2007	16934.04915624301	18871.71320539908	15132.50516948021
5	Prevalence	134	Tropical Latin America	3	Both	27	Age-standardized	536	Gastroesophageal reflux disease	3	Rate	2008	16822.04666298752	18768.557490312578	15014.7670057936
5	Prevalence	134	Tropical Latin America	3	Both	27	Age-standardized	536	Gastroesophageal reflux disease	3	Rate	2009	16728.13701204128	18688.13075116308	14914.73773977609
5	Prevalence	134	Tropical Latin America	3	Both	27	Age-standardized	536	Gastroesophageal reflux disease	3	Rate	2010	16688.241839175218	18672.12202906768	14864.7152711162
5	Prevalence	134	Tropical Latin America	3	Both	27	Age-standardized	536	Gastroesophageal reflux disease	3	Rate	2011	16687.40813433319	18671.10569652599	14863.22536287836
5	Prevalence	134	Tropical Latin America	3	Both	27	Age-standardized	536	Gastroesophageal reflux disease	3	Rate	2012	16686.63883758484	18670.30275698136	14861.89897139963
5	Prevalence	134	Tropical Latin America	3	Both	27	Age-standardized	536	Gastroesophageal reflux disease	3	Rate	2013	16685.94128133846	18669.49977368833	14860.74689590467
5	Prevalence	134	Tropical Latin America	3	Both	27	Age-standardized	536	Gastroesophageal reflux disease	3	Rate	2014	16685.32906365125	18668.91078397707	14859.83474891314
5	Prevalence	134	Tropical Latin America	3	Both	27	Age-standardized	536	Gastroesophageal reflux disease	3	Rate	2015	16684.64245216999	18668.27539378176	14858.968484915611
5	Prevalence	134	Tropical Latin America	3	Both	27	Age-standardized	536	Gastroesophageal reflux disease	3	Rate	2016	16683.81918893851	18674.61938144073	14852.74422781315
5	Prevalence	134	Tropical Latin America	3	Both	27	Age-standardized	536	Gastroesophageal reflux disease	3	Rate	2017	16682.87230251137	18680.0930027473	14873.72120194172
5	Prevalence	134	Tropical Latin America	3	Both	27	Age-standardized	536	Gastroesophageal reflux disease	3	Rate	2018	16682.535525169907	18672.83633314806	14892.916998416538
5	Prevalence	134	Tropical Latin America	3	Both	27	Age-standardized	536	Gastroesophageal reflux disease	3	Rate	2019	16683.31244654466	18667.35666423151	14875.611034715692
5	Prevalence	134	Tropical Latin America	3	Both	27	Age-standardized	536	Gastroesophageal reflux disease	3	Rate	2020	16685.88214454633	18667.80084468611	14894.33663258958
5	Prevalence	134	Tropical Latin America	3	Both	27	Age-standardized	536	Gastroesophageal reflux disease	3	Rate	2021	16723.8466035994	18706.90583057996	14951.031727822181
5	Prevalence	134	Tropical Latin America	3	Both	27	Age-standardized	536	Gastroesophageal reflux disease	3	Rate	2022	16746.040820077542	18780.39168224978	14966.0081329381
5	Prevalence	134	Tropical Latin America	3	Both	27	Age-standardized	536	Gastroesophageal reflux disease	3	Rate	2023	16590.99963841606	18610.57123694089	14821.963475598679
5	Prevalence	100	High-income North America	3	Both	27	Age-standardized	515	Asthma	3	Rate	1994	9356.896689454159	11107.047257446751	7840.608583886589
5	Prevalence	100	High-income North America	3	Both	27	Age-standardized	515	Asthma	3	Rate	1995	9382.93720269465	11125.49844605663	7890.608818540661
5	Prevalence	100	High-income North America	3	Both	27	Age-standardized	515	Asthma	3	Rate	1996	9532.85172840992	11236.538982278831	8027.153927701471
5	Prevalence	100	High-income North America	3	Both	27	Age-standardized	515	Asthma	3	Rate	1997	9814.98928569345	11501.401211290151	8314.17159598924
5	Prevalence	100	High-income North America	3	Both	27	Age-standardized	515	Asthma	3	Rate	1998	10136.53950638845	11819.93852918687	8651.751706890389
5	Prevalence	100	High-income North America	3	Both	27	Age-standardized	515	Asthma	3	Rate	1999	10404.92556593101	12092.81143715383	8920.949528079169
5	Prevalence	100	High-income North America	3	Both	27	Age-standardized	515	Asthma	3	Rate	2000	10527.2660132035	12209.47785352435	9089.56423888547
5	Prevalence	100	High-income North America	3	Both	27	Age-standardized	515	Asthma	3	Rate	2001	10534.340531371681	12200.94666508566	9104.396468787849
5	Prevalence	100	High-income North America	3	Both	27	Age-standardized	515	Asthma	3	Rate	2002	10525.85420974833	12188.36559877341	9101.01417116255
5	Prevalence	100	High-income North America	3	Both	27	Age-standardized	515	Asthma	3	Rate	2003	10510.91899649771	12172.44539170966	9090.925201188329
5	Prevalence	100	High-income North America	3	Both	27	Age-standardized	515	Asthma	3	Rate	2004	10498.11195198214	12158.715571489149	9081.57251599036
5	Prevalence	100	High-income North America	3	Both	27	Age-standardized	515	Asthma	3	Rate	2005	10497.03706757866	12160.0200536875	9081.90284618652
5	Prevalence	100	High-income North America	3	Both	27	Age-standardized	515	Asthma	3	Rate	2006	10510.41791855122	12173.1773470814	9085.79994980154
5	Prevalence	100	High-income North America	3	Both	27	Age-standardized	515	Asthma	3	Rate	2007	10528.96500424125	12193.816996892789	9103.71376960285
5	Prevalence	100	High-income North America	3	Both	27	Age-standardized	515	Asthma	3	Rate	2008	10548.67391375774	12227.98158381439	9129.15033778513
5	Prevalence	100	High-income North America	3	Both	27	Age-standardized	515	Asthma	3	Rate	2009	10564.54552066392	12258.00304993668	9150.55086241774
5	Prevalence	100	High-income North America	3	Both	27	Age-standardized	515	Asthma	3	Rate	2010	10570.66506308188	12275.52897747228	9159.64745138856
5	Prevalence	100	High-income North America	3	Both	27	Age-standardized	515	Asthma	3	Rate	2011	10505.23017140102	12214.92744425061	9079.41110641981
5	Prevalence	100	High-income North America	3	Both	27	Age-standardized	515	Asthma	3	Rate	2012	10349.74298198611	12068.61244383202	8903.066410012809
5	Prevalence	100	High-income North America	3	Both	27	Age-standardized	515	Asthma	3	Rate	2013	10165.393811148051	11906.32743593054	8692.329211997769
5	Prevalence	100	High-income North America	3	Both	27	Age-standardized	515	Asthma	3	Rate	2014	10012.92820583474	11776.493842109741	8519.71677603252
5	Prevalence	100	High-income North America	3	Both	27	Age-standardized	515	Asthma	3	Rate	2015	9952.88054456379	11750.90444132832	8448.684232754471
5	Prevalence	100	High-income North America	3	Both	27	Age-standardized	515	Asthma	3	Rate	2016	9970.00483228598	11751.5543414302	8461.85745718011
5	Prevalence	100	High-income North America	3	Both	27	Age-standardized	515	Asthma	3	Rate	2017	10005.30038438528	11777.772151036781	8495.046729098569
5	Prevalence	100	High-income North America	3	Both	27	Age-standardized	515	Asthma	3	Rate	2018	10053.45807921244	11868.03693985637	8539.46946623417
5	Prevalence	100	High-income North America	3	Both	27	Age-standardized	515	Asthma	3	Rate	2019	10109.16334169991	11969.56699016056	8572.99589562759
5	Prevalence	100	High-income North America	3	Both	27	Age-standardized	515	Asthma	3	Rate	2020	10167.15003960887	12071.76486050429	8589.32665416706
5	Prevalence	100	High-income North America	3	Both	27	Age-standardized	515	Asthma	3	Rate	2021	10300.14371374938	12196.01809365454	8707.85976612883
5	Prevalence	100	High-income North America	3	Both	27	Age-standardized	515	Asthma	3	Rate	2022	10537.68224449158	12469.29713477007	8918.77988384399
5	Prevalence	100	High-income North America	3	Both	27	Age-standardized	515	Asthma	3	Rate	2023	11044.480129006979	13130.238559952351	9327.36518052674
5	Prevalence	100	High-income North America	3	Both	27	Age-standardized	536	Gastroesophageal reflux disease	3	Rate	1994	10517.934211451071	11885.95682238946	9249.26152702681
5	Prevalence	100	High-income North America	3	Both	27	Age-standardized	536	Gastroesophageal reflux disease	3	Rate	1995	10506.83434074391	11910.94009972651	9203.25432962916
5	Prevalence	100	High-income North America	3	Both	27	Age-standardized	536	Gastroesophageal reflux disease	3	Rate	1996	10517.769310888469	11898.96856847614	9232.69535310691
5	Prevalence	100	High-income North America	3	Both	27	Age-standardized	536	Gastroesophageal reflux disease	3	Rate	1997	10549.71860250401	11915.22408663135	9264.51914692085
5	Prevalence	100	High-income North America	3	Both	27	Age-standardized	536	Gastroesophageal reflux disease	3	Rate	1998	10587.91595654976	11967.555987972619	9301.564254500081
5	Prevalence	100	High-income North America	3	Both	27	Age-standardized	536	Gastroesophageal reflux disease	3	Rate	1999	10617.738394339141	11963.7361011312	9354.75170375257
5	Prevalence	100	High-income North America	3	Both	27	Age-standardized	536	Gastroesophageal reflux disease	3	Rate	2000	10624.43719285157	11969.762776727861	9314.77903579023
5	Prevalence	100	High-income North America	3	Both	27	Age-standardized	536	Gastroesophageal reflux disease	3	Rate	2001	10529.83572411977	11836.03968361618	9241.20519811576
5	Prevalence	100	High-income North America	3	Both	27	Age-standardized	536	Gastroesophageal reflux disease	3	Rate	2002	10307.16646966095	11580.34099881743	9018.799111278151
5	Prevalence	100	High-income North America	3	Both	27	Age-standardized	536	Gastroesophageal reflux disease	3	Rate	2003	10018.45205596819	11231.62075199858	8780.56360970009
5	Prevalence	100	High-income North America	3	Both	27	Age-standardized	536	Gastroesophageal reflux disease	3	Rate	2004	9725.94209895375	10927.81339493417	8526.83449621604
5	Prevalence	100	High-income North America	3	Both	27	Age-standardized	536	Gastroesophageal reflux disease	3	Rate	2005	9491.74687621738	10739.66115068589	8347.233747529439
5	Prevalence	100	High-income North America	3	Both	27	Age-standardized	536	Gastroesophageal reflux disease	3	Rate	2006	9278.30279815539	10462.58748888586	8137.00939681857
5	Prevalence	100	High-income North America	3	Both	27	Age-standardized	536	Gastroesophageal reflux disease	3	Rate	2007	9036.040618154298	10216.79796841178	7924.31622261936
5	Prevalence	100	High-income North America	3	Both	27	Age-standardized	536	Gastroesophageal reflux disease	3	Rate	2008	8808.81282828603	9981.06826990791	7713.93144612416
5	Prevalence	100	High-income North America	3	Both	27	Age-standardized	536	Gastroesophageal reflux disease	3	Rate	2009	8640.15539207484	9787.0967874883	7553.8758354722495
5	Prevalence	100	High-income North America	3	Both	27	Age-standardized	536	Gastroesophageal reflux disease	3	Rate	2010	8573.86451617945	9675.05042376904	7474.9484277295205
5	Prevalence	100	High-income North America	3	Both	27	Age-standardized	536	Gastroesophageal reflux disease	3	Rate	2011	8607.365652869239	9687.99167955878	7525.52934982086
5	Prevalence	100	High-income North America	3	Both	27	Age-standardized	536	Gastroesophageal reflux disease	3	Rate	2012	8693.838036068111	9778.5022560533	7621.619835010671
5	Prevalence	100	High-income North America	3	Both	27	Age-standardized	536	Gastroesophageal reflux disease	3	Rate	2013	8810.86083639021	9942.95008569973	7748.006141026791
5	Prevalence	100	High-income North America	3	Both	27	Age-standardized	536	Gastroesophageal reflux disease	3	Rate	2014	8935.96769465165	10118.19661405217	7867.159835980419
5	Prevalence	100	High-income North America	3	Both	27	Age-standardized	536	Gastroesophageal reflux disease	3	Rate	2015	9046.63633597112	10272.25514688825	7969.43515349717
5	Prevalence	100	High-income North America	3	Both	27	Age-standardized	536	Gastroesophageal reflux disease	3	Rate	2016	9164.71727248543	10375.65640191629	8079.93134158092
5	Prevalence	100	High-income North America	3	Both	27	Age-standardized	536	Gastroesophageal reflux disease	3	Rate	2017	9307.443247159319	10501.02835678132	8222.375685895091
5	Prevalence	100	High-income North America	3	Both	27	Age-standardized	536	Gastroesophageal reflux disease	3	Rate	2018	9445.35027408669	10657.83362487997	8326.70340223903
5	Prevalence	100	High-income North America	3	Both	27	Age-standardized	536	Gastroesophageal reflux disease	3	Rate	2019	9549.119208476619	10804.54112534456	8396.192378748881
5	Prevalence	100	High-income North America	3	Both	27	Age-standardized	536	Gastroesophageal reflux disease	3	Rate	2020	9589.29493228248	10843.76769504342	8411.55167831882
5	Prevalence	100	High-income North America	3	Both	27	Age-standardized	536	Gastroesophageal reflux disease	3	Rate	2021	9587.82196010778	10841.99600343421	8410.26777553253
5	Prevalence	100	High-income North America	3	Both	27	Age-standardized	536	Gastroesophageal reflux disease	3	Rate	2022	9586.73400190856	10840.66431938013	8409.312820471521
5	Prevalence	100	High-income North America	3	Both	27	Age-standardized	536	Gastroesophageal reflux disease	3	Rate	2023	9530.33481010584	10778.31975445962	8359.26468579573
5	Prevalence	5	East Asia	3	Both	27	Age-standardized	515	Asthma	3	Rate	1994	2957.64417503416	3593.39281087611	2438.3811045668
5	Prevalence	5	East Asia	3	Both	27	Age-standardized	515	Asthma	3	Rate	1995	2926.68432180778	3553.84398888928	2410.79182160919
5	Prevalence	5	East Asia	3	Both	27	Age-standardized	515	Asthma	3	Rate	1996	2832.64358297795	3431.31922302181	2336.11402236952
5	Prevalence	5	East Asia	3	Both	27	Age-standardized	515	Asthma	3	Rate	1997	2658.2988277875497	3210.47876486455	2202.27353457539
5	Prevalence	5	East Asia	3	Both	27	Age-standardized	515	Asthma	3	Rate	1998	2461.34424453604	2962.38739071086	2048.7605592453
5	Prevalence	5	East Asia	3	Both	27	Age-standardized	515	Asthma	3	Rate	1999	2299.4858452772	2757.46473924442	1917.32672907655
5	Prevalence	5	East Asia	3	Both	27	Age-standardized	515	Asthma	3	Rate	2000	2230.15276996208	2665.33740600142	1861.54736494112
5	Prevalence	5	East Asia	3	Both	27	Age-standardized	515	Asthma	3	Rate	2001	2251.62231039074	2696.69256500438	1884.41868044753
5	Prevalence	5	East Asia	3	Both	27	Age-standardized	515	Asthma	3	Rate	2002	2309.4629449293	2773.57702688889	1936.69961931433
5	Prevalence	5	East Asia	3	Both	27	Age-standardized	515	Asthma	3	Rate	2003	2381.95404426725	2867.7389449674797	1999.34157708202
5	Prevalence	5	East Asia	3	Both	27	Age-standardized	515	Asthma	3	Rate	2004	2447.75791480129	2953.44001799223	2053.9271040538697
5	Prevalence	5	East Asia	3	Both	27	Age-standardized	515	Asthma	3	Rate	2005	2485.57547429972	3000.02668536602	2084.24216204528
5	Prevalence	5	East Asia	3	Both	27	Age-standardized	515	Asthma	3	Rate	2006	2491.02970708051	3001.2394078776	2089.2935325120097
5	Prevalence	5	East Asia	3	Both	27	Age-standardized	515	Asthma	3	Rate	2007	2480.3227295664196	2979.46399836016	2078.53853200245
5	Prevalence	5	East Asia	3	Both	27	Age-standardized	515	Asthma	3	Rate	2008	2461.84113303615	2948.4445517702197	2057.03488221273
5	Prevalence	5	East Asia	3	Both	27	Age-standardized	515	Asthma	3	Rate	2009	2444.32779908095	2924.36160431616	2042.71923205895
5	Prevalence	5	East Asia	3	Both	27	Age-standardized	515	Asthma	3	Rate	2010	2436.3442112540297	2916.31375813258	2036.7480161461199
5	Prevalence	5	East Asia	3	Both	27	Age-standardized	515	Asthma	3	Rate	2011	2441.27591235139	2918.81935427868	2039.70774329623
5	Prevalence	5	East Asia	3	Both	27	Age-standardized	515	Asthma	3	Rate	2012	2455.06312364911	2933.09128869357	2056.9285791686198
5	Prevalence	5	East Asia	3	Both	27	Age-standardized	515	Asthma	3	Rate	2013	2474.15243890384	2958.3265839794403	2077.4777542510296
5	Prevalence	5	East Asia	3	Both	27	Age-standardized	515	Asthma	3	Rate	2014	2495.15057802224	2987.3016276837398	2099.03626518861
5	Prevalence	5	East Asia	3	Both	27	Age-standardized	515	Asthma	3	Rate	2015	2514.69531823826	3018.20510795234	2117.91766678377
5	Prevalence	5	East Asia	3	Both	27	Age-standardized	515	Asthma	3	Rate	2016	2556.57507028997	3070.20283120666	2148.74136525721
5	Prevalence	5	East Asia	3	Both	27	Age-standardized	515	Asthma	3	Rate	2017	2634.50477274456	3166.20307319605	2206.51562636629
5	Prevalence	5	East Asia	3	Both	27	Age-standardized	515	Asthma	3	Rate	2018	2729.79970321671	3283.75573291696	2278.64
5	Prevalence	5	East Asia	3	Both	27	Age-standardized	515	Asthma	3	Rate	2019	2823.8198663478197	3400.1659174557803	2348.82303277654
5	Prevalence	5	East Asia	3	Both	27	Age-standardized	515	Asthma	3	Rate	2020	2897.56044636363	3493.58309150877	2398.88285057809
5	Prevalence	5	East Asia	3	Both	27	Age-standardized	515	Asthma	3	Rate	2021	3015.01972744029	3610.01458309934	2501.28384573735
5	Prevalence	5	East Asia	3	Both	27	Age-standardized	515	Asthma	3	Rate	2022	3109.37189726121	3715.56884818058	2571.54010559481
5	Prevalence	5	East Asia	3	Both	27	Age-standardized	515	Asthma	3	Rate	2023	3118.71022679091	3732.23607168321	2577.30709700436
5	Prevalence	134	Tropical Latin America	3	Both	27	Age-standardized	515	Asthma	3	Rate	1994	6850.12771121746	8357.14989972422	5619.37906885561
5	Prevalence	134	Tropical Latin America	3	Both	27	Age-standardized	515	Asthma	3	Rate	1995	6857.7906607019995	8325.71097715074	5651.69231496127
5	Prevalence	134	Tropical Latin America	3	Both	27	Age-standardized	515	Asthma	3	Rate	1996	6868.2466439154905	8306.654254605799	5687.0175956371295
5	Prevalence	134	Tropical Latin America	3	Both	27	Age-standardized	515	Asthma	3	Rate	1997	6898.619878035241	8321.93388387114	5735.6465936685
5	Prevalence	134	Tropical Latin America	3	Both	27	Age-standardized	515	Asthma	3	Rate	1998	6929.336949685171	8337.49033790763	5789.08427098659
5	Prevalence	134	Tropical Latin America	3	Both	27	Age-standardized	515	Asthma	3	Rate	1999	6940.5190000446	8334.1853167708	5831.548937333479
5	Prevalence	134	Tropical Latin America	3	Both	27	Age-standardized	515	Asthma	3	Rate	2000	6912.61752271731	8291.61449788596	5800.52891821671
5	Prevalence	134	Tropical Latin America	3	Both	27	Age-standardized	515	Asthma	3	Rate	2001	6794.5179131839295	8098.672658187859	5714.32977100034
5	Prevalence	134	Tropical Latin America	3	Both	27	Age-standardized	515	Asthma	3	Rate	2002	6591.1060167839305	7818.75824685299	5523.69900799702
5	Prevalence	134	Tropical Latin America	3	Both	27	Age-standardized	515	Asthma	3	Rate	2003	6366.675070410651	7513.959875257201	5332.46737616367
5	Prevalence	134	Tropical Latin America	3	Both	27	Age-standardized	515	Asthma	3	Rate	2004	6185.16359620356	7285.608579452301	5170.8339659416
5	Prevalence	134	Tropical Latin America	3	Both	27	Age-standardized	515	Asthma	3	Rate	2005	6110.4056130985	7297.344401370071	5093.56543904154
5	Prevalence	134	Tropical Latin America	3	Both	27	Age-standardized	515	Asthma	3	Rate	2006	6121.81767191806	7296.69863299838	5106.78205256507
5	Prevalence	134	Tropical Latin America	3	Both	27	Age-standardized	515	Asthma	3	Rate	2007	6149.67207928009	7307.0185616008	5132.33495959364
5	Prevalence	134	Tropical Latin America	3	Both	27	Age-standardized	515	Asthma	3	Rate	2008	6183.79455281538	7322.234668856201	5163.75348528263
5	Prevalence	134	Tropical Latin America	3	Both	27	Age-standardized	515	Asthma	3	Rate	2009	6214.343184664261	7336.22842750405	5191.2732340564
5	Prevalence	134	Tropical Latin America	3	Both	27	Age-standardized	515	Asthma	3	Rate	2010	6231.31859417496	7344.41215973457	5205.1287552286
5	Prevalence	134	Tropical Latin America	3	Both	27	Age-standardized	515	Asthma	3	Rate	2011	6270.5021460014905	7415.43421730334	5221.66067356509
5	Prevalence	134	Tropical Latin America	3	Both	27	Age-standardized	515	Asthma	3	Rate	2012	6356.60241133848	7537.97607425894	5266.969804966469
5	Prevalence	134	Tropical Latin America	3	Both	27	Age-standardized	515	Asthma	3	Rate	2013	6463.47915762909	7673.91584279804	5332.83149510835
5	Prevalence	134	Tropical Latin America	3	Both	27	Age-standardized	515	Asthma	3	Rate	2014	6564.721379751901	7820.51417059957	5386.64739548451
5	Prevalence	134	Tropical Latin America	3	Both	27	Age-standardized	515	Asthma	3	Rate	2015	6634.07669456644	7960.44863648672	5416.937874712479
5	Prevalence	134	Tropical Latin America	3	Both	27	Age-standardized	515	Asthma	3	Rate	2016	6671.80960745674	8058.906173750791	5417.32725422013
5	Prevalence	134	Tropical Latin America	3	Both	27	Age-standardized	515	Asthma	3	Rate	2017	6696.92594543158	8175.2420770789995	5397.8093393492
5	Prevalence	134	Tropical Latin America	3	Both	27	Age-standardized	515	Asthma	3	Rate	2018	6711.30986642404	8248.002919493689	5367.51008606107
5	Prevalence	134	Tropical Latin America	3	Both	27	Age-standardized	515	Asthma	3	Rate	2019	6716.52666577993	8342.43274196407	5335.65818298327
5	Prevalence	134	Tropical Latin America	3	Both	27	Age-standardized	515	Asthma	3	Rate	2020	6713.99919706856	8399.65930248461	5311.76302179064
5	Prevalence	134	Tropical Latin America	3	Both	27	Age-standardized	515	Asthma	3	Rate	2021	7814.99217156142	9554.689098759482	6375.686911996881
5	Prevalence	134	Tropical Latin America	3	Both	27	Age-standardized	515	Asthma	3	Rate	2022	8892.96919632655	10853.52564225358	7334.473371882309
5	Prevalence	134	Tropical Latin America	3	Both	27	Age-standardized	515	Asthma	3	Rate	2023	8810.92304655359	10813.69717433103	7264.450635470709
6	Incidence	5	East Asia	3	Both	27	Age-standardized	515	Asthma	3	Rate	1994	750.7910772123801	933.65448823614	598.8977733361099
6	Incidence	5	East Asia	3	Both	27	Age-standardized	515	Asthma	3	Rate	1995	746.6779237746999	930.0900440865499	595.5094871894099
6	Incidence	5	East Asia	3	Both	27	Age-standardized	515	Asthma	3	Rate	1996	727.4242405303801	903.34014015696	582.1738487902201
6	Incidence	5	East Asia	3	Both	27	Age-standardized	515	Asthma	3	Rate	1997	688.37564635047	854.09697044401	553.59756665967
6	Incidence	5	East Asia	3	Both	27	Age-standardized	515	Asthma	3	Rate	1998	643.17234377265	797.43256423039	517.76992020188
6	Incidence	5	East Asia	3	Both	27	Age-standardized	515	Asthma	3	Rate	1999	605.49479770173	752.95228908899	486.89465819967
6	Incidence	5	East Asia	3	Both	27	Age-standardized	515	Asthma	3	Rate	2000	589.125	732.94565355547	474.37951017173
6	Incidence	5	East Asia	3	Both	27	Age-standardized	515	Asthma	3	Rate	2001	594.04164862905	738.54131544933	477.02478381776
6	Incidence	5	East Asia	3	Both	27	Age-standardized	515	Asthma	3	Rate	2002	607.42759251416	754.5005755186199	486.90102383394003
6	Incidence	5	East Asia	3	Both	27	Age-standardized	515	Asthma	3	Rate	2003	623.9432154938401	777.59240924481	500.26056580754
6	Incidence	5	East Asia	3	Both	27	Age-standardized	515	Asthma	3	Rate	2004	638.155	796.2425644943601	509.69613845924
6	Incidence	5	East Asia	3	Both	27	Age-standardized	515	Asthma	3	Rate	2005	644.55550255745	803.0190759480801	513.3331055848801
6	Incidence	5	East Asia	3	Both	27	Age-standardized	515	Asthma	3	Rate	2006	640.95557914268	799.2371971702701	512.2528004342701
6	Incidence	5	East Asia	3	Both	27	Age-standardized	515	Asthma	3	Rate	2007	631.31153408162	789.3489065548299	507.11424119249006
6	Incidence	5	East Asia	3	Both	27	Age-standardized	515	Asthma	3	Rate	2008	619.26058831743	776.44952952365	499.13791941508003
6	Incidence	5	East Asia	3	Both	27	Age-standardized	515	Asthma	3	Rate	2009	608.44597562536	765.01	489.05988239311995
6	Incidence	5	East Asia	3	Both	27	Age-standardized	515	Asthma	3	Rate	2010	602.56563398379	759.626	483.06774301243
6	Incidence	5	East Asia	3	Both	27	Age-standardized	515	Asthma	3	Rate	2011	603.16774260904	758.1486436847999	484.44868711220005
6	Incidence	5	East Asia	3	Both	27	Age-standardized	515	Asthma	3	Rate	2012	607.9633137355501	761.69	487.34964889040003
6	Incidence	5	East Asia	3	Both	27	Age-standardized	515	Asthma	3	Rate	2013	614.6436022865801	767.6854792929599	490.44153447202996
6	Incidence	5	East Asia	3	Both	27	Age-standardized	515	Asthma	3	Rate	2014	621.41028757542	774.29982939114	493.64412421238
6	Incidence	5	East Asia	3	Both	27	Age-standardized	515	Asthma	3	Rate	2015	626.63	783.7288714396101	496.15255646436
6	Incidence	5	East Asia	3	Both	27	Age-standardized	515	Asthma	3	Rate	2016	635.9443981423999	793.76231196566	502.76019603978
6	Incidence	5	East Asia	3	Both	27	Age-standardized	515	Asthma	3	Rate	2017	653.236	819.82706959729	515.477
6	Incidence	5	East Asia	3	Both	27	Age-standardized	515	Asthma	3	Rate	2018	673.81145848971	850.5293762419999	530.84768319671
6	Incidence	5	East Asia	3	Both	27	Age-standardized	515	Asthma	3	Rate	2019	692.68798462287	878.68028639514	544.89134099326
6	Incidence	5	East Asia	3	Both	27	Age-standardized	515	Asthma	3	Rate	2020	704.77456450163	896.91480519434	553.72417647027
6	Incidence	5	East Asia	3	Both	27	Age-standardized	515	Asthma	3	Rate	2021	713.51318400384	901.3687325136599	560.28026777921
6	Incidence	5	East Asia	3	Both	27	Age-standardized	515	Asthma	3	Rate	2022	719.54124022369	904.73551290902	567.66458108545
6	Incidence	5	East Asia	3	Both	27	Age-standardized	515	Asthma	3	Rate	2023	726.381	910.59236198089	567.79486776185
6	Incidence	5	East Asia	3	Both	27	Age-standardized	536	Gastroesophageal reflux disease	3	Rate	1994	1780.00007158438	1995.6372918446398	1548.8892586813101
6	Incidence	5	East Asia	3	Both	27	Age-standardized	536	Gastroesophageal reflux disease	3	Rate	1995	1773.7777639119001	1988.1097190663302	1540.8999591755698
6	Incidence	5	East Asia	3	Both	27	Age-standardized	536	Gastroesophageal reflux disease	3	Rate	1996	1773.4556271667898	1990.46405036588	1542.95231980721
6	Incidence	5	East Asia	3	Both	27	Age-standardized	536	Gastroesophageal reflux disease	3	Rate	1997	1776.7809902178199	1995.72657948404	1548.24276174339
6	Incidence	5	East Asia	3	Both	27	Age-standardized	536	Gastroesophageal reflux disease	3	Rate	1998	1781.53065247168	2003.7441701991902	1555.00788875529
6	Incidence	5	East Asia	3	Both	27	Age-standardized	536	Gastroesophageal reflux disease	3	Rate	1999	1785.58162669445	2004.16363181611	1562.6741305763699
6	Incidence	5	East Asia	3	Both	27	Age-standardized	536	Gastroesophageal reflux disease	3	Rate	2000	1786.85811546053	2008.27578259767	1567.4619305401
6	Incidence	5	East Asia	3	Both	27	Age-standardized	536	Gastroesophageal reflux disease	3	Rate	2001	1785.7958415303	2008.57679923616	1563.06667263134
6	Incidence	5	East Asia	3	Both	27	Age-standardized	536	Gastroesophageal reflux disease	3	Rate	2002	1784.1553720331701	2006.80403694314	1558.05417305521
6	Incidence	5	East Asia	3	Both	27	Age-standardized	536	Gastroesophageal reflux disease	3	Rate	2003	1781.8087831876098	2000.41656147217	1554.27002653106
6	Incidence	5	East Asia	3	Both	27	Age-standardized	536	Gastroesophageal reflux disease	3	Rate	2004	1778.6652776991498	1995.2655691354098	1554.69027550156
6	Incidence	5	East Asia	3	Both	27	Age-standardized	536	Gastroesophageal reflux disease	3	Rate	2005	1774.62174911007	1990.7180975343701	1553.02472652264
6	Incidence	5	East Asia	3	Both	27	Age-standardized	536	Gastroesophageal reflux disease	3	Rate	2006	1760.9553890525299	1974.63207523591	1538.71000510542
6	Incidence	5	East Asia	3	Both	27	Age-standardized	536	Gastroesophageal reflux disease	3	Rate	2007	1734.9131088308898	1944.5219315210802	1512.82365554791
6	Incidence	5	East Asia	3	Both	27	Age-standardized	536	Gastroesophageal reflux disease	3	Rate	2008	1705.28121766994	1911.0891957817798	1486.27085763596
6	Incidence	5	East Asia	3	Both	27	Age-standardized	536	Gastroesophageal reflux disease	3	Rate	2009	1680.88354267904	1886.33046843085	1463.58480531482
6	Incidence	5	East Asia	3	Both	27	Age-standardized	536	Gastroesophageal reflux disease	3	Rate	2010	1670.4659368265502	1877.11530964157	1456.01083805989
6	Incidence	5	East Asia	3	Both	27	Age-standardized	536	Gastroesophageal reflux disease	3	Rate	2011	1672.4531905020701	1875.54274795368	1455.7301872827
6	Incidence	5	East Asia	3	Both	27	Age-standardized	536	Gastroesophageal reflux disease	3	Rate	2012	1678.61566234531	1882.5523323628	1459.4556590389
6	Incidence	5	East Asia	3	Both	27	Age-standardized	536	Gastroesophageal reflux disease	3	Rate	2013	1687.63613875943	1893.1472703569998	1466.75060931378
6	Incidence	5	East Asia	3	Both	27	Age-standardized	536	Gastroesophageal reflux disease	3	Rate	2014	1698.23989267489	1909.7893730741398	1475.94087299761
6	Incidence	5	East Asia	3	Both	27	Age-standardized	536	Gastroesophageal reflux disease	3	Rate	2015	1709.16127053225	1934.66880168216	1485.18035199714
6	Incidence	5	East Asia	3	Both	27	Age-standardized	536	Gastroesophageal reflux disease	3	Rate	2016	1730.68732280271	1950.93414937619	1506.35868528102
6	Incidence	5	East Asia	3	Both	27	Age-standardized	536	Gastroesophageal reflux disease	3	Rate	2017	1766.5790265153798	1983.0556268718199	1539.25708186727
6	Incidence	5	East Asia	3	Both	27	Age-standardized	536	Gastroesophageal reflux disease	3	Rate	2018	1805.75484408021	2023.21973832273	1574.60134436496
6	Incidence	5	East Asia	3	Both	27	Age-standardized	536	Gastroesophageal reflux disease	3	Rate	2019	1837.18009703325	2057.51425346585	1603.28885213806
6	Incidence	5	East Asia	3	Both	27	Age-standardized	536	Gastroesophageal reflux disease	3	Rate	2020	1849.88512309863	2071.66148039356	1615.96569614207
6	Incidence	5	East Asia	3	Both	27	Age-standardized	536	Gastroesophageal reflux disease	3	Rate	2021	1849.59096495984	2071.33157928949	1615.6179172909801
6	Incidence	5	East Asia	3	Both	27	Age-standardized	536	Gastroesophageal reflux disease	3	Rate	2022	1849.31278941262	2071.0308503174497	1615.31064928548
6	Incidence	5	East Asia	3	Both	27	Age-standardized	536	Gastroesophageal reflux disease	3	Rate	2023	1812.52691653833	2029.8274168605399	1583.07366247105
6	Incidence	100	High-income North America	3	Both	27	Age-standardized	515	Asthma	3	Rate	1994	706.42765275095	838.45013351919	589.5438925053501
6	Incidence	100	High-income North America	3	Both	27	Age-standardized	515	Asthma	3	Rate	1995	702.18443973296	833.49058120058	586.99502263156
6	Incidence	100	High-income North America	3	Both	27	Age-standardized	515	Asthma	3	Rate	1996	705.12020873902	836.4613159658301	592.6190154301701
6	Incidence	100	High-income North America	3	Both	27	Age-standardized	515	Asthma	3	Rate	1997	713.30321295346	844.36983669955	602.8631258763199
6	Incidence	100	High-income North America	3	Both	27	Age-standardized	515	Asthma	3	Rate	1998	723.28720340644	849.698	615.4714411855899
6	Incidence	100	High-income North America	3	Both	27	Age-standardized	515	Asthma	3	Rate	1999	731.59892003369	854.3916002407999	625.28103091169
6	Incidence	100	High-income North America	3	Both	27	Age-standardized	515	Asthma	3	Rate	2000	734.72007830862	856.86204204455	626.05633106964
6	Incidence	100	High-income North America	3	Both	27	Age-standardized	515	Asthma	3	Rate	2001	733.09498857845	855.75154387035	624.35171443514
6	Incidence	100	High-income North America	3	Both	27	Age-standardized	515	Asthma	3	Rate	2002	730.13208471943	853.17766873774	621.55859976949
6	Incidence	100	High-income North America	3	Both	27	Age-standardized	515	Asthma	3	Rate	2003	726.61633101155	850.13499410474	618.37105980894
6	Incidence	100	High-income North America	3	Both	27	Age-standardized	515	Asthma	3	Rate	2004	723.3117153655201	848.0946357293601	615.4117142924699
6	Incidence	100	High-income North America	3	Both	27	Age-standardized	515	Asthma	3	Rate	2005	720.98225478877	846.10171623338	613.31263682887
6	Incidence	100	High-income North America	3	Both	27	Age-standardized	515	Asthma	3	Rate	2006	719.42800111332	845.32860121999	613.02685150503
6	Incidence	100	High-income North America	3	Both	27	Age-standardized	515	Asthma	3	Rate	2007	717.81601392753	843.96029837768	611.54920398342
6	Incidence	100	High-income North America	3	Both	27	Age-standardized	515	Asthma	3	Rate	2008	715.89542272523	842.2497235978001	610.44056654883
6	Incidence	100	High-income North America	3	Both	27	Age-standardized	515	Asthma	3	Rate	2009	713.553	840.02079822198	608.77355197733
6	Incidence	100	High-income North America	3	Both	27	Age-standardized	515	Asthma	3	Rate	2010	710.63416092182	837.46864185923	606.06415323303
6	Incidence	100	High-income North America	3	Both	27	Age-standardized	515	Asthma	3	Rate	2011	705.22673957695	833.365	599.80408919697
6	Incidence	100	High-income North America	3	Both	27	Age-standardized	515	Asthma	3	Rate	2012	696.94998861564	827.3017806114299	590.98400956918
6	Incidence	100	High-income North America	3	Both	27	Age-standardized	515	Asthma	3	Rate	2013	688.02497914527	821.55113573613	581.44187781156
6	Incidence	100	High-income North America	3	Both	27	Age-standardized	515	Asthma	3	Rate	2014	680.6907980685199	815.3089474893301	573.42466351287
6	Incidence	100	High-income North America	3	Both	27	Age-standardized	515	Asthma	3	Rate	2015	677.13049480505	812.87000528417	569.03425638028
6	Incidence	100	High-income North America	3	Both	27	Age-standardized	515	Asthma	3	Rate	2016	677.99828175941	812.85102437634	569.56140574072
6	Incidence	100	High-income North America	3	Both	27	Age-standardized	515	Asthma	3	Rate	2017	681.80067644852	815.34222916931	572.55397854557
6	Incidence	100	High-income North America	3	Both	27	Age-standardized	515	Asthma	3	Rate	2018	687.33978926683	819.37664771687	577.52178885549
6	Incidence	100	High-income North America	3	Both	27	Age-standardized	515	Asthma	3	Rate	2019	693.33063881254	823.89215867741	583.31269154908
6	Incidence	100	High-income North America	3	Both	27	Age-standardized	515	Asthma	3	Rate	2020	698.53005468689	827.91252629043	588.6841539754299
6	Incidence	100	High-income North America	3	Both	27	Age-standardized	515	Asthma	3	Rate	2021	710.83608739987	842.14332866062	599.367
6	Incidence	100	High-income North America	3	Both	27	Age-standardized	515	Asthma	3	Rate	2022	730.774	865.28263875771	614.89123233266
6	Incidence	100	High-income North America	3	Both	27	Age-standardized	515	Asthma	3	Rate	2023	769.53357640906	913.1278060702399	644.76583386909
6	Incidence	100	High-income North America	3	Both	27	Age-standardized	536	Gastroesophageal reflux disease	3	Rate	1994	4055.62722748952	4530.52635521921	3570.11384109001
6	Incidence	100	High-income North America	3	Both	27	Age-standardized	536	Gastroesophageal reflux disease	3	Rate	1995	4052.18830688249	4528.61101248112	3568.7404708723197
6	Incidence	100	High-income North America	3	Both	27	Age-standardized	536	Gastroesophageal reflux disease	3	Rate	1996	4056.32058814238	4520.09808329575	3578.33883314482
6	Incidence	100	High-income North America	3	Both	27	Age-standardized	536	Gastroesophageal reflux disease	3	Rate	1997	4067.88193392095	4527.28412673055	3591.93707967886
6	Incidence	100	High-income North America	3	Both	27	Age-standardized	536	Gastroesophageal reflux disease	3	Rate	1998	4081.5442710935795	4540.18	3599.31505584429
6	Incidence	100	High-income North America	3	Both	27	Age-standardized	536	Gastroesophageal reflux disease	3	Rate	1999	4092.00649476465	4550.78969429563	3598.0873133914897
6	Incidence	100	High-income North America	3	Both	27	Age-standardized	536	Gastroesophageal reflux disease	3	Rate	2000	4093.9396166178103	4553.98	3591.2439278779198
6	Incidence	100	High-income North America	3	Both	27	Age-standardized	536	Gastroesophageal reflux disease	3	Rate	2001	4065.0540440754503	4522.13696305297	3566.2918387652303
6	Incidence	100	High-income North America	3	Both	27	Age-standardized	536	Gastroesophageal reflux disease	3	Rate	2002	3998.49340934389	4449.6633117209	3508.9702070805397
6	Incidence	100	High-income North America	3	Both	27	Age-standardized	536	Gastroesophageal reflux disease	3	Rate	2003	3912.1018644340998	4356.22789556484	3433.0538578222604
6	Incidence	100	High-income North America	3	Both	27	Age-standardized	536	Gastroesophageal reflux disease	3	Rate	2004	3823.8075851179	4261.206622001059	3353.33430321257
6	Incidence	100	High-income North America	3	Both	27	Age-standardized	536	Gastroesophageal reflux disease	3	Rate	2005	3751.48013559828	4185.092622276789	3296.6518813715697
6	Incidence	100	High-income North America	3	Both	27	Age-standardized	536	Gastroesophageal reflux disease	3	Rate	2006	3681.80875394574	4100.99208338693	3234.5820735827097
6	Incidence	100	High-income North America	3	Both	27	Age-standardized	536	Gastroesophageal reflux disease	3	Rate	2007	3600.10995559149	4018.46119969496	3159.20894544331
6	Incidence	100	High-income North America	3	Both	27	Age-standardized	536	Gastroesophageal reflux disease	3	Rate	2008	3522.21136493557	3924.5665790016196	3084.3692478642397
6	Incidence	100	High-income North America	3	Both	27	Age-standardized	536	Gastroesophageal reflux disease	3	Rate	2009	3463.8309652416897	3856.76554434239	3028.26
6	Incidence	100	High-income North America	3	Both	27	Age-standardized	536	Gastroesophageal reflux disease	3	Rate	2010	3440.74387637755	3836.6947779491697	3008.59704543173
6	Incidence	100	High-income North America	3	Both	27	Age-standardized	536	Gastroesophageal reflux disease	3	Rate	2011	3452.96550198829	3844.08713130475	3025.8554652713597
6	Incidence	100	High-income North America	3	Both	27	Age-standardized	536	Gastroesophageal reflux disease	3	Rate	2012	3484.36682504297	3878.8187745215196	3057.70407311794
6	Incidence	100	High-income North America	3	Both	27	Age-standardized	536	Gastroesophageal reflux disease	3	Rate	2013	3526.5935552552896	3923.9968868373103	3099.11887101197
6	Incidence	100	High-income North America	3	Both	27	Age-standardized	536	Gastroesophageal reflux disease	3	Rate	2014	3571.2831190113097	3976.18059448556	3143.15900095512
6	Incidence	100	High-income North America	3	Both	27	Age-standardized	536	Gastroesophageal reflux disease	3	Rate	2015	3610.03949406146	4027.58586147837	3181.7987074300704
6	Incidence	100	High-income North America	3	Both	27	Age-standardized	536	Gastroesophageal reflux disease	3	Rate	2016	3650.1993443221104	4072.07	3217.0205303756798
6	Incidence	100	High-income North America	3	Both	27	Age-standardized	536	Gastroesophageal reflux disease	3	Rate	2017	3698.2005402492196	4122.384848672779	3251.54366079679
6	Incidence	100	High-income North America	3	Both	27	Age-standardized	536	Gastroesophageal reflux disease	3	Rate	2018	3744.3323704169597	4163.87299586339	3291.51361912213
6	Incidence	100	High-income North America	3	Both	27	Age-standardized	536	Gastroesophageal reflux disease	3	Rate	2019	3778.9348905792995	4204.79698533184	3320.88102569119
6	Incidence	100	High-income North America	3	Both	27	Age-standardized	536	Gastroesophageal reflux disease	3	Rate	2020	3792.30887075732	4220.44537471424	3331.29886513696
6	Incidence	100	High-income North America	3	Both	27	Age-standardized	536	Gastroesophageal reflux disease	3	Rate	2021	3791.83360573578	4219.8573172818	3330.9075091666
6	Incidence	100	High-income North America	3	Both	27	Age-standardized	536	Gastroesophageal reflux disease	3	Rate	2022	3791.48237011266	4219.43499672717	3330.62992120762
6	Incidence	100	High-income North America	3	Both	27	Age-standardized	536	Gastroesophageal reflux disease	3	Rate	2023	3766.0975933336304	4191.014703210571	3308.3556511592997
6	Incidence	134	Tropical Latin America	3	Both	27	Age-standardized	515	Asthma	3	Rate	1994	1711.1508486426	2098.6912287923096	1365.66908002352
6	Incidence	134	Tropical Latin America	3	Both	27	Age-standardized	515	Asthma	3	Rate	1995	1709.78254914683	2093.73901879134	1368.76965544515
6	Incidence	134	Tropical Latin America	3	Both	27	Age-standardized	515	Asthma	3	Rate	1996	1723.2711523742498	2098.71914974354	1379.87854474713
6	Incidence	134	Tropical Latin America	3	Both	27	Age-standardized	515	Asthma	3	Rate	1997	1759.60217017904	2139.78321780511	1417.89449728606
6	Incidence	134	Tropical Latin America	3	Both	27	Age-standardized	515	Asthma	3	Rate	1998	1803.7734976028098	2191.0209799456	1457.6230744693898
6	Incidence	134	Tropical Latin America	3	Both	27	Age-standardized	515	Asthma	3	Rate	1999	1840.7800719842899	2236.6700055965202	1482.1239481810499
6	Incidence	134	Tropical Latin America	3	Both	27	Age-standardized	515	Asthma	3	Rate	2000	1855.6147440530601	2254.90172268827	1494.37534184941
6	Incidence	134	Tropical Latin America	3	Both	27	Age-standardized	515	Asthma	3	Rate	2001	1842.0025687853201	2236.44367609955	1489.0053049487901
6	Incidence	134	Tropical Latin America	3	Both	27	Age-standardized	515	Asthma	3	Rate	2002	1811.4919605651003	2194.30936526378	1467.9686298069898
6	Incidence	134	Tropical Latin America	3	Both	27	Age-standardized	515	Asthma	3	Rate	2003	1775.66394488794	2143.4962817775	1423.1389269925799
6	Incidence	134	Tropical Latin America	3	Both	27	Age-standardized	515	Asthma	3	Rate	2004	1746.01757925111	2114.20565910915	1385.00745541162
6	Incidence	134	Tropical Latin America	3	Both	27	Age-standardized	515	Asthma	3	Rate	2005	1734.0268881795898	2110.61065407536	1370.6205718691401
6	Incidence	134	Tropical Latin America	3	Both	27	Age-standardized	515	Asthma	3	Rate	2006	1736.13364861501	2111.91815302552	1370.11564346892
6	Incidence	134	Tropical Latin America	3	Both	27	Age-standardized	515	Asthma	3	Rate	2007	1740.35420692683	2113.04539015468	1373.09408549534
6	Incidence	134	Tropical Latin America	3	Both	27	Age-standardized	515	Asthma	3	Rate	2008	1745.4357951062	2112.75815153244	1378.43561692457
6	Incidence	134	Tropical Latin America	3	Both	27	Age-standardized	515	Asthma	3	Rate	2009	1750.12907239472	2112.04542697635	1382.73901422671
6	Incidence	134	Tropical Latin America	3	Both	27	Age-standardized	515	Asthma	3	Rate	2010	1753.24226634119	2115.31813700913	1384.02542767609
6	Incidence	134	Tropical Latin America	3	Both	27	Age-standardized	515	Asthma	3	Rate	2011	1764.4465365566498	2132.11456962781	1393.25619339795
6	Incidence	134	Tropical Latin America	3	Both	27	Age-standardized	515	Asthma	3	Rate	2012	1788.6852776551498	2170.99371873856	1409.27857562248
6	Incidence	134	Tropical Latin America	3	Both	27	Age-standardized	515	Asthma	3	Rate	2013	1817.89086062535	2218.62687443398	1426.1082388967
6	Incidence	134	Tropical Latin America	3	Both	27	Age-standardized	515	Asthma	3	Rate	2014	1843.93777406258	2270.24711973704	1445.03217232125
6	Incidence	134	Tropical Latin America	3	Both	27	Age-standardized	515	Asthma	3	Rate	2015	1858.62348129616	2292.7284564471797	1450.13872999164
6	Incidence	134	Tropical Latin America	3	Both	27	Age-standardized	515	Asthma	3	Rate	2016	1869.74399318231	2320.00303640636	1453.0266390685
6	Incidence	134	Tropical Latin America	3	Both	27	Age-standardized	515	Asthma	3	Rate	2017	1887.0669705687599	2341.47423733454	1451.89811530711
6	Incidence	134	Tropical Latin America	3	Both	27	Age-standardized	515	Asthma	3	Rate	2018	1905.2878123205799	2383.01891949154	1454.41388981497
6	Incidence	134	Tropical Latin America	3	Both	27	Age-standardized	515	Asthma	3	Rate	2019	1919.00780139003	2410.55512165139	1452.35233822939
6	Incidence	134	Tropical Latin America	3	Both	27	Age-standardized	515	Asthma	3	Rate	2020	1922.82670720033	2428.2850490009	1446.23667748863
6	Incidence	134	Tropical Latin America	3	Both	27	Age-standardized	515	Asthma	3	Rate	2021	2026.73293514287	2566.5971767845	1550.27038493648
6	Incidence	134	Tropical Latin America	3	Both	27	Age-standardized	515	Asthma	3	Rate	2022	2114.88404814044	2637.23952419826	1640.2230875632001
6	Incidence	134	Tropical Latin America	3	Both	27	Age-standardized	515	Asthma	3	Rate	2023	2066.64458949162	2582.3546560987597	1598.64810814556
6	Incidence	134	Tropical Latin America	3	Both	27	Age-standardized	536	Gastroesophageal reflux disease	3	Rate	1994	6337.2706330383	6926.483564986111	5691.04546350757
6	Incidence	134	Tropical Latin America	3	Both	27	Age-standardized	536	Gastroesophageal reflux disease	3	Rate	1995	6341.75778250798	6928.44974721261	5689.87566419658
6	Incidence	134	Tropical Latin America	3	Both	27	Age-standardized	536	Gastroesophageal reflux disease	3	Rate	1996	6340.68508340343	6932.966514354599	5688.39453221055
6	Incidence	134	Tropical Latin America	3	Both	27	Age-standardized	536	Gastroesophageal reflux disease	3	Rate	1997	6336.3583179755005	6927.264118429071	5683.2374541061
6	Incidence	134	Tropical Latin America	3	Both	27	Age-standardized	536	Gastroesophageal reflux disease	3	Rate	1998	6330.792404172419	6921.9041008208	5675.49387928356
6	Incidence	134	Tropical Latin America	3	Both	27	Age-standardized	536	Gastroesophageal reflux disease	3	Rate	1999	6325.901597642431	6927.909056838639	5667.12143117932
6	Incidence	134	Tropical Latin America	3	Both	27	Age-standardized	536	Gastroesophageal reflux disease	3	Rate	2000	6323.71879235681	6937.1711437509	5661.2914414153
6	Incidence	134	Tropical Latin America	3	Both	27	Age-standardized	536	Gastroesophageal reflux disease	3	Rate	2001	6323.53845149225	6937.04421311219	5661.2899950308
6	Incidence	134	Tropical Latin America	3	Both	27	Age-standardized	536	Gastroesophageal reflux disease	3	Rate	2002	6323.396325948701	6936.91829490441	5661.33582726211
6	Incidence	134	Tropical Latin America	3	Both	27	Age-standardized	536	Gastroesophageal reflux disease	3	Rate	2003	6323.25714750502	6936.79012073964	5661.35550229437
6	Incidence	134	Tropical Latin America	3	Both	27	Age-standardized	536	Gastroesophageal reflux disease	3	Rate	2004	6323.16827701346	6936.70452116258	5661.44034769999
6	Incidence	134	Tropical Latin America	3	Both	27	Age-standardized	536	Gastroesophageal reflux disease	3	Rate	2005	6323.10437668283	6936.67803444349	5661.54209054742
6	Incidence	134	Tropical Latin America	3	Both	27	Age-standardized	536	Gastroesophageal reflux disease	3	Rate	2006	6315.96228592403	6932.01818249636	5658.24450568108
6	Incidence	134	Tropical Latin America	3	Both	27	Age-standardized	536	Gastroesophageal reflux disease	3	Rate	2007	6299.085907085079	6919.49	5645.36712743508
6	Incidence	134	Tropical Latin America	3	Both	27	Age-standardized	536	Gastroesophageal reflux disease	3	Rate	2008	6278.95540225599	6898.16210749496	5624.21094820137
6	Incidence	134	Tropical Latin America	3	Both	27	Age-standardized	536	Gastroesophageal reflux disease	3	Rate	2009	6262.0927577992	6862.973492358749	5612.60008978064
6	Incidence	134	Tropical Latin America	3	Both	27	Age-standardized	536	Gastroesophageal reflux disease	3	Rate	2010	6255.001392234701	6871.33917622058	5616.84802968457
6	Incidence	134	Tropical Latin America	3	Both	27	Age-standardized	536	Gastroesophageal reflux disease	3	Rate	2011	6254.9648947491805	6871.373559034009	5616.5976172491
6	Incidence	134	Tropical Latin America	3	Both	27	Age-standardized	536	Gastroesophageal reflux disease	3	Rate	2012	6254.94019950566	6871.43185929137	5616.33793200565
6	Incidence	134	Tropical Latin America	3	Both	27	Age-standardized	536	Gastroesophageal reflux disease	3	Rate	2013	6254.91512302762	6871.49437011489	5616.08886114594
6	Incidence	134	Tropical Latin America	3	Both	27	Age-standardized	536	Gastroesophageal reflux disease	3	Rate	2014	6254.9111747773595	6871.56102771115	5615.85259566458
6	Incidence	134	Tropical Latin America	3	Both	27	Age-standardized	536	Gastroesophageal reflux disease	3	Rate	2015	6254.88802229042	6871.5827472505	5615.64477775045
6	Incidence	134	Tropical Latin America	3	Both	27	Age-standardized	536	Gastroesophageal reflux disease	3	Rate	2016	6254.11505583551	6857.28668754427	5604.325160931569
6	Incidence	134	Tropical Latin America	3	Both	27	Age-standardized	536	Gastroesophageal reflux disease	3	Rate	2017	6252.33929583029	6860.43718400819	5600.3300593942795
6	Incidence	134	Tropical Latin America	3	Both	27	Age-standardized	536	Gastroesophageal reflux disease	3	Rate	2018	6250.342127741799	6870.971995370841	5598.75969990889
6	Incidence	134	Tropical Latin America	3	Both	27	Age-standardized	536	Gastroesophageal reflux disease	3	Rate	2019	6248.88875122194	6868.27485157386	5594.14395169979
6	Incidence	134	Tropical Latin America	3	Both	27	Age-standardized	536	Gastroesophageal reflux disease	3	Rate	2020	6248.752758780491	6870.240670101729	5591.4280237057
6	Incidence	134	Tropical Latin America	3	Both	27	Age-standardized	536	Gastroesophageal reflux disease	3	Rate	2021	6261.35461426635	6861.195878558079	5623.541513570561
6	Incidence	134	Tropical Latin America	3	Both	27	Age-standardized	536	Gastroesophageal reflux disease	3	Rate	2022	6267.671765360509	6846.935288395351	5647.35702430441
6	Incidence	134	Tropical Latin America	3	Both	27	Age-standardized	536	Gastroesophageal reflux disease	3	Rate	2023	6192.2954885154795	6764.18767568247	5579.85855271709
