# Supplementary material for: Ecological co-burden patterns of GERD and asthma: a multi-method analysis of representative global regions
Source: Front Nutr. 2026 Mar 26;13:1774196. doi: 10.3389/fnut.2026.1774196 (PMC13062313; doi:10.3389/fnut.2026.1774196)
Supplement: Supplementary file 2 [file Data_Sheet_2.xlsx]

## Sheet: Sheet1
measure_id	measure_name	location_id	location_name	sex_id	sex_name	age_id	age_name	rei_id	rei_name	metric_id	metric_name	year	val	upper	lower
29	Summary exposure value	5	East Asia	3	Both	27	Age-standardized	88	Ambient ozone pollution	3	Rate	1994	20.99574063260322	25.65782292923516	18.023138100723422
29	Summary exposure value	5	East Asia	3	Both	27	Age-standardized	90	Residential radon	3	Rate	1994	22.324105183152128	36.07571002012534	0
29	Summary exposure value	5	East Asia	3	Both	27	Age-standardized	91	Lead exposure	3	Rate	1994	58.16232888055555	74.11265031950181	10.888813312058131
29	Summary exposure value	5	East Asia	3	Both	27	Age-standardized	93	Suboptimal breastfeeding	3	Rate	1994	44.34931578483299	48.77128091562289	40.05319034657207
29	Summary exposure value	5	East Asia	3	Both	27	Age-standardized	94	Child underweight	3	Rate	1994	15.08284986333133	19.13916699429685	11.09562391780067
29	Summary exposure value	5	East Asia	3	Both	27	Age-standardized	95	Iron deficiency	3	Rate	1994	6.148177981512671	8.2350333767627	4.62210637832583
29	Summary exposure value	5	East Asia	3	Both	27	Age-standardized	96	Vitamin A deficiency	3	Rate	1994	12.55739430212747	23.29544875442706	0
29	Summary exposure value	5	East Asia	3	Both	27	Age-standardized	97	Zinc deficiency	3	Rate	1994	21.85603878091641	34.92793947719168	0
29	Summary exposure value	5	East Asia	3	Both	27	Age-standardized	99	Smoking	3	Rate	1994	26.84168824099799	29.384193548291048	24.48317285868426
29	Summary exposure value	5	East Asia	3	Both	27	Age-standardized	100	Secondhand smoke	3	Rate	1994	54.640390809907466	59.15686712031818	49.91131410069741
29	Summary exposure value	5	East Asia	3	Both	27	Age-standardized	102	Alcohol use	3	Rate	1994	5.94195552327305	8.275335937248709	4.2986342504979795
29	Summary exposure value	5	East Asia	3	Both	27	Age-standardized	103	Drug use	3	Rate	1994	0.74518568298987	1.0208895075870998	0.5599039216255499
29	Summary exposure value	5	East Asia	3	Both	27	Age-standardized	105	High fasting plasma glucose	3	Rate	1994	20.31674891598001	33.211425716666035	13.54211508617032
29	Summary exposure value	5	East Asia	3	Both	27	Age-standardized	107	High systolic blood pressure	3	Rate	1994	19.69324765180244	41.50932591457711	8.13432581098944
29	Summary exposure value	5	East Asia	3	Both	27	Age-standardized	108	High body-mass index	3	Rate	1994	11.88507698064328	14.25785166501691	9.69867113881715
29	Summary exposure value	5	East Asia	3	Both	27	Age-standardized	109	Low bone mineral density	3	Rate	1994	25.1378463659536	31.79906699856639	19.57524015360031
29	Summary exposure value	5	East Asia	3	Both	27	Age-standardized	111	Diet low in fruits	3	Rate	1994	48.559949946921485	59.69158655856373	37.24699922718967
29	Summary exposure value	5	East Asia	3	Both	27	Age-standardized	112	Diet low in vegetables	3	Rate	1994	10.56477395719566	17.434095631370848	3.9272639276557304
29	Summary exposure value	5	East Asia	3	Both	27	Age-standardized	113	Diet low in whole grains	3	Rate	1994	46.655325293494286	61.38111950368117	34.61872612083027
29	Summary exposure value	5	East Asia	3	Both	27	Age-standardized	114	Diet low in nuts and seeds	3	Rate	1994	48.40893109352929	62.42202031230336	31.91168279811749
29	Summary exposure value	5	East Asia	3	Both	27	Age-standardized	115	Diet low in milk	3	Rate	1994	74.69220133156364	88.85884061568761	72.54616917455702
29	Summary exposure value	5	East Asia	3	Both	27	Age-standardized	116	Diet high in red meat	3	Rate	1994	29.00572574226014	48.40248615423871	0
29	Summary exposure value	5	East Asia	3	Both	27	Age-standardized	117	Diet high in processed meat	3	Rate	1994	3.57589005216885	4.52303333373858	2.76426566534407
29	Summary exposure value	5	East Asia	3	Both	27	Age-standardized	118	Diet high in sugar-sweetened beverages	3	Rate	1994	2.85823081623067	4.43382536035233	1.6524482683010397
29	Summary exposure value	5	East Asia	3	Both	27	Age-standardized	119	Diet low in fiber	3	Rate	1994	36.03799519002729	63.373592795445546	14.2800132865691
29	Summary exposure value	5	East Asia	3	Both	27	Age-standardized	121	Diet low in seafood omega-3 fatty acids	3	Rate	1994	49.89812604200206	64.04301323846848	31.05615344287885
29	Summary exposure value	5	East Asia	3	Both	27	Age-standardized	122	Diet low in polyunsaturated fatty acids	3	Rate	1994	65.74280959781078	83.28912004649199	40.313769583875455
29	Summary exposure value	5	East Asia	3	Both	27	Age-standardized	123	Diet high in trans fatty acids	3	Rate	1994	40.11387713270376	55.61011295428108	25.586109481031333
29	Summary exposure value	5	East Asia	3	Both	27	Age-standardized	124	Diet high in sodium	3	Rate	1994	67.91419061792884	88.16187614425843	44.256149747021375
29	Summary exposure value	5	East Asia	3	Both	27	Age-standardized	125	Low physical activity	3	Rate	1994	14.525918329933148	18.30990236473228	11.51792012488765
29	Summary exposure value	5	East Asia	3	Both	27	Age-standardized	128	Occupational asthmagens	3	Rate	1994	22.60086411919222	27.40210625469979	18.471732929618938
29	Summary exposure value	5	East Asia	3	Both	27	Age-standardized	129	Occupational particulate matter, gases, and fumes	3	Rate	1994	17.26522147940667	90.66052417358706	0
29	Summary exposure value	5	East Asia	3	Both	27	Age-standardized	130	Occupational noise	3	Rate	1994	15.169094684110199	15.88652763609206	14.66516839817137
29	Summary exposure value	5	East Asia	3	Both	27	Age-standardized	132	Occupational ergonomic factors	3	Rate	1994	51.057309128716945	88.50207027500964	0
29	Summary exposure value	5	East Asia	3	Both	27	Age-standardized	134	Childhood sexual abuse	3	Rate	1994	12.56492994487246	18.31214139269109	7.12017169415369
29	Summary exposure value	5	East Asia	3	Both	27	Age-standardized	135	Intimate partner violence	3	Rate	1994	22.37737703693093	36.14657017449993	10.86224131656411
29	Summary exposure value	5	East Asia	3	Both	27	Age-standardized	136	Non-exclusive breastfeeding	3	Rate	1994	40.27428457677063	52.53819715532342	28.97710515270568
29	Summary exposure value	5	East Asia	3	Both	27	Age-standardized	137	Discontinued breastfeeding	3	Rate	1994	51.49966320515792	56.102591085778144	47.0083184025804
29	Summary exposure value	5	East Asia	3	Both	27	Age-standardized	147	Diet low in calcium	3	Rate	1994	27.62513389504871	37.89165962599759	21.89794680352869
29	Summary exposure value	5	East Asia	3	Both	27	Age-standardized	150	Occupational exposure to asbestos	3	Rate	1994	0.68601058423723	0.8772748362181201	0.54666453781332
29	Summary exposure value	5	East Asia	3	Both	27	Age-standardized	151	Occupational exposure to arsenic	3	Rate	1994	0.5426164072410999	0.9131172197624099	0.2156573947315
29	Summary exposure value	5	East Asia	3	Both	27	Age-standardized	152	Occupational exposure to benzene	3	Rate	1994	0.74229895494294	1.46681293859928	0.44271406478522
29	Summary exposure value	5	East Asia	3	Both	27	Age-standardized	153	Occupational exposure to beryllium	3	Rate	1994	0.14060846459881	0.14261976360427	0.13894284841833002
29	Summary exposure value	5	East Asia	3	Both	27	Age-standardized	154	Occupational exposure to cadmium	3	Rate	1994	0.28614870696162004	0.29602965477363	0.27600466208559
29	Summary exposure value	5	East Asia	3	Both	27	Age-standardized	155	Occupational exposure to chromium	3	Rate	1994	0.57961720007834	0.6020908460692	0.5583334169255401
29	Summary exposure value	5	East Asia	3	Both	27	Age-standardized	156	Occupational exposure to diesel engine exhaust	3	Rate	1994	2.3579353503881	2.43391211998249	2.2853151534283698
29	Summary exposure value	5	East Asia	3	Both	27	Age-standardized	158	Occupational exposure to formaldehyde	3	Rate	1994	1.15311642728674	1.2098949973434499	1.09339223495274
29	Summary exposure value	5	East Asia	3	Both	27	Age-standardized	159	Occupational exposure to nickel	3	Rate	1994	0.5633167653172	1.36790350844825	0.19083161904712
29	Summary exposure value	5	East Asia	3	Both	27	Age-standardized	160	Occupational exposure to polycyclic aromatic hydrocarbons	3	Rate	1994	1.14928501019515	1.19031117945885	1.1087806568579999
29	Summary exposure value	5	East Asia	3	Both	27	Age-standardized	161	Occupational exposure to silica	3	Rate	1994	4.62612244720058	9.58051496108962	2.50138626547341
29	Summary exposure value	5	East Asia	3	Both	27	Age-standardized	162	Occupational exposure to sulfuric acid	3	Rate	1994	1.38136578256757	2.29685601484942	0.9869583053523
29	Summary exposure value	5	East Asia	3	Both	27	Age-standardized	237	Occupational exposure to trichloroethylene	3	Rate	1994	0.32883603742773	0.3414922286393	0.31729142686262995
29	Summary exposure value	5	East Asia	3	Both	27	Age-standardized	238	No access to handwashing facility	3	Rate	1994	23.45083183457713	36.00925643214603	9.222248466089141
29	Summary exposure value	5	East Asia	3	Both	27	Age-standardized	239	Child growth failure	3	Rate	1994	8.97910123812691	17.39288037816026	4.696853631752241
29	Summary exposure value	5	East Asia	3	Both	27	Age-standardized	240	Child wasting	3	Rate	1994	4.0793648677091	5.59125659644078	2.66949466101598
29	Summary exposure value	5	East Asia	3	Both	27	Age-standardized	241	Child stunting	3	Rate	1994	20.09356254326192	22.93427607650186	16.917229837094467
29	Summary exposure value	5	East Asia	3	Both	27	Age-standardized	332	Chewing tobacco	3	Rate	1994	0.70842103149423	1.41099959017197	0.29193095944329
29	Summary exposure value	5	East Asia	3	Both	27	Age-standardized	333	Diet low in legumes	3	Rate	1994	61.09366968436477	82.49121076862745	0
29	Summary exposure value	5	East Asia	3	Both	27	Age-standardized	334	Short gestation	3	Rate	1994	19.79821964746914	25.25717447928112	14.237983045245931
29	Summary exposure value	5	East Asia	3	Both	27	Age-standardized	335	Low birth weight	3	Rate	1994	10.80774662460669	12.523501262103151	8.82969514868795
29	Summary exposure value	5	East Asia	3	Both	27	Age-standardized	337	High temperature	3	Rate	1994	32.906093571363556	36.82111935329127	27.983525788526297
29	Summary exposure value	5	East Asia	3	Both	27	Age-standardized	338	Low temperature	3	Rate	1994	26.981053314111247	28.722013106938483	25.5066975330292
29	Summary exposure value	5	East Asia	3	Both	27	Age-standardized	339	Low birth weight and short gestation	3	Rate	1994	12.08766801830112	14.13667732228523	9.91974712855245
29	Summary exposure value	5	East Asia	3	Both	27	Age-standardized	341	Kidney dysfunction	3	Rate	1994	2.2006597520496203	3.94898731646854	1.47038360474122
29	Summary exposure value	5	East Asia	3	Both	27	Age-standardized	363	Bullying victimization	3	Rate	1994	6.725979906323929	12.60993286746433	2.8885812724474698
29	Summary exposure value	5	East Asia	3	Both	27	Age-standardized	367	High LDL cholesterol	3	Rate	1994	38.77359473827366	49.8627383383082	29.7535274908157
29	Summary exposure value	5	East Asia	3	Both	27	Age-standardized	83	Unsafe water source	3	Rate	1994	50.65981352593876	64.31647849504272	38.10137575822602
29	Summary exposure value	5	East Asia	3	Both	27	Age-standardized	84	Unsafe sanitation	3	Rate	1994	73.77920842800981	78.11178069655429	69.22505996988542
29	Summary exposure value	5	East Asia	3	Both	27	Age-standardized	86	Ambient particulate matter pollution	3	Rate	1994	15.91392606216489	25.27672040984683	8.6844870866301
29	Summary exposure value	5	East Asia	3	Both	27	Age-standardized	87	Household air pollution from solid fuels	3	Rate	1994	48.78531920762868	57.647781307893986	38.56301460487072
29	Summary exposure value	5	East Asia	3	Both	27	Age-standardized	404	Nitrogen dioxide pollution	3	Rate	1994	31.24520059491661	72.68840526949545	0
29	Summary exposure value	5	East Asia	3	Both	27	Age-standardized	88	Ambient ozone pollution	3	Rate	1996	22.05145465594788	27.057065676154156	18.902936184805082
29	Summary exposure value	5	East Asia	3	Both	27	Age-standardized	90	Residential radon	3	Rate	1996	22.33305158579438	35.81087100582587	0
29	Summary exposure value	5	East Asia	3	Both	27	Age-standardized	91	Lead exposure	3	Rate	1996	59.264511166630804	75.01733271816045	10.94119040252656
29	Summary exposure value	5	East Asia	3	Both	27	Age-standardized	93	Suboptimal breastfeeding	3	Rate	1996	44.19354101481536	48.48164316921698	40.03597560540036
29	Summary exposure value	5	East Asia	3	Both	27	Age-standardized	94	Child underweight	3	Rate	1996	14.00902469656486	17.96373564551903	10.26060943295035
29	Summary exposure value	5	East Asia	3	Both	27	Age-standardized	95	Iron deficiency	3	Rate	1996	6.00029410623414	7.95489326522333	4.56953562305248
29	Summary exposure value	5	East Asia	3	Both	27	Age-standardized	96	Vitamin A deficiency	3	Rate	1996	10.92742733272214	19.128359679291123	0
29	Summary exposure value	5	East Asia	3	Both	27	Age-standardized	97	Zinc deficiency	3	Rate	1996	20.72266830328942	33.490578612248925	0
29	Summary exposure value	5	East Asia	3	Both	27	Age-standardized	99	Smoking	3	Rate	1996	26.371671913129457	28.51524912328977	24.31709830325714
29	Summary exposure value	5	East Asia	3	Both	27	Age-standardized	100	Secondhand smoke	3	Rate	1996	54.24849866290727	58.86806519039316	49.40550965551041
29	Summary exposure value	5	East Asia	3	Both	27	Age-standardized	102	Alcohol use	3	Rate	1996	5.85055287260368	8.000679796286141	4.20859076039598
29	Summary exposure value	5	East Asia	3	Both	27	Age-standardized	103	Drug use	3	Rate	1996	0.72984784256946	1.00131337787957	0.54063881133393
29	Summary exposure value	5	East Asia	3	Both	27	Age-standardized	105	High fasting plasma glucose	3	Rate	1996	19.429740699890242	30.16639533519408	13.44137838848383
29	Summary exposure value	5	East Asia	3	Both	27	Age-standardized	107	High systolic blood pressure	3	Rate	1996	20.54176419999671	41.62688336248122	7.839065570687009
29	Summary exposure value	5	East Asia	3	Both	27	Age-standardized	108	High body-mass index	3	Rate	1996	12.351301037997429	14.87619759940381	10.1557290465874
29	Summary exposure value	5	East Asia	3	Both	27	Age-standardized	109	Low bone mineral density	3	Rate	1996	24.94998470960579	31.543209202264887	19.45726926277963
29	Summary exposure value	5	East Asia	3	Both	27	Age-standardized	111	Diet low in fruits	3	Rate	1996	47.45253500033858	58.03408161855697	37.08420497064808
29	Summary exposure value	5	East Asia	3	Both	27	Age-standardized	112	Diet low in vegetables	3	Rate	1996	9.48244712049751	15.99351243694713	3.6121201372561598
29	Summary exposure value	5	East Asia	3	Both	27	Age-standardized	113	Diet low in whole grains	3	Rate	1996	45.8942595150794	60.21769602229975	34.846528570227804
29	Summary exposure value	5	East Asia	3	Both	27	Age-standardized	114	Diet low in nuts and seeds	3	Rate	1996	44.71887848006395	58.293569813168254	29.1082550111385
29	Summary exposure value	5	East Asia	3	Both	27	Age-standardized	115	Diet low in milk	3	Rate	1996	74.56433489521775	88.6900489841608	72.50094338593394
29	Summary exposure value	5	East Asia	3	Both	27	Age-standardized	116	Diet high in red meat	3	Rate	1996	29.482090124098658	47.986229755342094	0
29	Summary exposure value	5	East Asia	3	Both	27	Age-standardized	117	Diet high in processed meat	3	Rate	1996	3.6223081431096698	4.53595850463217	2.90357895335468
29	Summary exposure value	5	East Asia	3	Both	27	Age-standardized	118	Diet high in sugar-sweetened beverages	3	Rate	1996	3.04932145039117	4.52294075329355	1.85164401449565
29	Summary exposure value	5	East Asia	3	Both	27	Age-standardized	119	Diet low in fiber	3	Rate	1996	34.19909118702462	60.44019710240603	12.922715947376052
29	Summary exposure value	5	East Asia	3	Both	27	Age-standardized	121	Diet low in seafood omega-3 fatty acids	3	Rate	1996	48.364036474246205	62.89501784004721	30.07485532352297
29	Summary exposure value	5	East Asia	3	Both	27	Age-standardized	122	Diet low in polyunsaturated fatty acids	3	Rate	1996	63.92368957116516	81.55210909883013	38.7767879700632
29	Summary exposure value	5	East Asia	3	Both	27	Age-standardized	123	Diet high in trans fatty acids	3	Rate	1996	40.10408563271443	55.728342069847116	25.16471512566099
29	Summary exposure value	5	East Asia	3	Both	27	Age-standardized	124	Diet high in sodium	3	Rate	1996	68.48347999594681	89.03142260306578	43.0476686425456
29	Summary exposure value	5	East Asia	3	Both	27	Age-standardized	125	Low physical activity	3	Rate	1996	14.48912927414407	18.22928083923851	11.45353741501957
29	Summary exposure value	5	East Asia	3	Both	27	Age-standardized	128	Occupational asthmagens	3	Rate	1996	22.845615383487118	27.60540579593755	18.7941674241692
29	Summary exposure value	5	East Asia	3	Both	27	Age-standardized	129	Occupational particulate matter, gases, and fumes	3	Rate	1996	17.31377408605167	90.69548353362255	0
29	Summary exposure value	5	East Asia	3	Both	27	Age-standardized	130	Occupational noise	3	Rate	1996	15.22853579621389	15.93570739423013	14.72501463414064
29	Summary exposure value	5	East Asia	3	Both	27	Age-standardized	132	Occupational ergonomic factors	3	Rate	1996	51.35908187009057	89.34563722308818	0
29	Summary exposure value	5	East Asia	3	Both	27	Age-standardized	134	Childhood sexual abuse	3	Rate	1996	12.712872003456729	17.55209454232392	7.5810655340455195
29	Summary exposure value	5	East Asia	3	Both	27	Age-standardized	135	Intimate partner violence	3	Rate	1996	22.115973858082192	34.40832770548655	11.1371728087818
29	Summary exposure value	5	East Asia	3	Both	27	Age-standardized	136	Non-exclusive breastfeeding	3	Rate	1996	39.39889932830487	51.096216358310855	28.505928933021252
29	Summary exposure value	5	East Asia	3	Both	27	Age-standardized	137	Discontinued breastfeeding	3	Rate	1996	51.679482723945036	56.20507842041509	47.06323895818919
29	Summary exposure value	5	East Asia	3	Both	27	Age-standardized	147	Diet low in calcium	3	Rate	1996	25.47161038686358	34.25491719930497	20.24596335998079
29	Summary exposure value	5	East Asia	3	Both	27	Age-standardized	150	Occupational exposure to asbestos	3	Rate	1996	0.6758522853357399	0.8494290300571601	0.54207853674385
29	Summary exposure value	5	East Asia	3	Both	27	Age-standardized	151	Occupational exposure to arsenic	3	Rate	1996	0.56310214331652	0.9502790674277201	0.22301468473264002
29	Summary exposure value	5	East Asia	3	Both	27	Age-standardized	152	Occupational exposure to benzene	3	Rate	1996	0.77237873058186	1.52161908116051	0.46038669924601
29	Summary exposure value	5	East Asia	3	Both	27	Age-standardized	153	Occupational exposure to beryllium	3	Rate	1996	0.14336615297099	0.14499720888395	0.14194282921238
29	Summary exposure value	5	East Asia	3	Both	27	Age-standardized	154	Occupational exposure to cadmium	3	Rate	1996	0.29668151704392	0.30914969286115	0.28429757652937
29	Summary exposure value	5	East Asia	3	Both	27	Age-standardized	155	Occupational exposure to chromium	3	Rate	1996	0.60523251998885	0.6338408671893	0.57820869453816
29	Summary exposure value	5	East Asia	3	Both	27	Age-standardized	156	Occupational exposure to diesel engine exhaust	3	Rate	1996	2.43511679875999	2.5230220098674	2.3510584699530197
29	Summary exposure value	5	East Asia	3	Both	27	Age-standardized	158	Occupational exposure to formaldehyde	3	Rate	1996	1.2070391098085	1.27850799602539	1.1379909590911401
29	Summary exposure value	5	East Asia	3	Both	27	Age-standardized	159	Occupational exposure to nickel	3	Rate	1996	0.57830264273138	1.4047117806151	0.19725470414886
29	Summary exposure value	5	East Asia	3	Both	27	Age-standardized	160	Occupational exposure to polycyclic aromatic hydrocarbons	3	Rate	1996	1.1979379076390901	1.25463745848743	1.14409889231969
29	Summary exposure value	5	East Asia	3	Both	27	Age-standardized	161	Occupational exposure to silica	3	Rate	1996	4.70604065638494	9.80505567791094	2.55547114175303
29	Summary exposure value	5	East Asia	3	Both	27	Age-standardized	162	Occupational exposure to sulfuric acid	3	Rate	1996	1.42134590435147	2.3584436076388298	1.00622337814217
29	Summary exposure value	5	East Asia	3	Both	27	Age-standardized	237	Occupational exposure to trichloroethylene	3	Rate	1996	0.34264799870381	0.35609503406027	0.32942078514337
29	Summary exposure value	5	East Asia	3	Both	27	Age-standardized	238	No access to handwashing facility	3	Rate	1996	21.24457808926873	32.74058933334969	8.010731703264739
29	Summary exposure value	5	East Asia	3	Both	27	Age-standardized	239	Child growth failure	3	Rate	1996	8.266102161391931	16.229962360464	4.290411480338141
29	Summary exposure value	5	East Asia	3	Both	27	Age-standardized	240	Child wasting	3	Rate	1996	3.88980892835252	5.33440502451851	2.53544395733645
29	Summary exposure value	5	East Asia	3	Both	27	Age-standardized	241	Child stunting	3	Rate	1996	18.731290773493157	21.57603604676247	15.67690342461188
29	Summary exposure value	5	East Asia	3	Both	27	Age-standardized	332	Chewing tobacco	3	Rate	1996	0.70635753656091	1.42481654348975	0.28949914875732
29	Summary exposure value	5	East Asia	3	Both	27	Age-standardized	333	Diet low in legumes	3	Rate	1996	59.89350542276885	81.46972421777859	0
29	Summary exposure value	5	East Asia	3	Both	27	Age-standardized	334	Short gestation	3	Rate	1996	19.4937363077856	24.81585156913451	14.138489252305481
29	Summary exposure value	5	East Asia	3	Both	27	Age-standardized	335	Low birth weight	3	Rate	1996	10.59854506507983	12.29482700289661	8.681583406783771
29	Summary exposure value	5	East Asia	3	Both	27	Age-standardized	337	High temperature	3	Rate	1996	26.699238349346437	29.918697844915197	22.66090689085417
29	Summary exposure value	5	East Asia	3	Both	27	Age-standardized	338	Low temperature	3	Rate	1996	27.94649025216529	29.689023525351608	26.31332129144177
29	Summary exposure value	5	East Asia	3	Both	27	Age-standardized	339	Low birth weight and short gestation	3	Rate	1996	11.78527588301039	13.808586218459002	9.67434375232076
29	Summary exposure value	5	East Asia	3	Both	27	Age-standardized	341	Kidney dysfunction	3	Rate	1996	2.17000793604995	3.9157322753000696	1.43931876763918
29	Summary exposure value	5	East Asia	3	Both	27	Age-standardized	363	Bullying victimization	3	Rate	1996	6.7693	12.70470621608929	2.93664772126697
29	Summary exposure value	5	East Asia	3	Both	27	Age-standardized	367	High LDL cholesterol	3	Rate	1996	39.18168725169317	50.62570376848923	30.04191923554146
29	Summary exposure value	100	High-income North America	3	Both	27	Age-standardized	124	Diet high in sodium	3	Rate	1995	23.07450384172751	54.97935932308178	0.82122838190885
29	Summary exposure value	100	High-income North America	3	Both	27	Age-standardized	125	Low physical activity	3	Rate	1995	16.9802512388982	21.18823545824336	13.059116053540471
29	Summary exposure value	100	High-income North America	3	Both	27	Age-standardized	128	Occupational asthmagens	3	Rate	1995	17.41586449166512	19.39093421456084	15.50167564099589
29	Summary exposure value	100	High-income North America	3	Both	27	Age-standardized	129	Occupational particulate matter, gases, and fumes	3	Rate	1995	8.83110149291661	67.48052601483286	0
29	Summary exposure value	100	High-income North America	3	Both	27	Age-standardized	130	Occupational noise	3	Rate	1995	6.74957382338221	7.13332390247468	6.418736450412631
29	Summary exposure value	100	High-income North America	3	Both	27	Age-standardized	132	Occupational ergonomic factors	3	Rate	1995	36.75376825092745	91.90267308721289	0
29	Summary exposure value	100	High-income North America	3	Both	27	Age-standardized	134	Childhood sexual abuse	3	Rate	1995	17.44491020125494	19.74295605323666	11.40490246588857
29	Summary exposure value	100	High-income North America	3	Both	27	Age-standardized	135	Intimate partner violence	3	Rate	1995	24.386898765152733	30.70263326203201	15.03864745438539
29	Summary exposure value	100	High-income North America	3	Both	27	Age-standardized	136	Non-exclusive breastfeeding	3	Rate	1995	62.76576189654205	68.12593894926358	57.633839486990524
29	Summary exposure value	100	High-income North America	3	Both	27	Age-standardized	137	Discontinued breastfeeding	3	Rate	1995	87.42625355318889	88.98188992647775	85.8635657010284
29	Summary exposure value	100	High-income North America	3	Both	27	Age-standardized	147	Diet low in calcium	3	Rate	1995	7.7961964319838	9.36996217419111	6.30685695759388
29	Summary exposure value	100	High-income North America	3	Both	27	Age-standardized	150	Occupational exposure to asbestos	3	Rate	1995	4.62501577676573	4.87785422887755	4.33252545717186
29	Summary exposure value	100	High-income North America	3	Both	27	Age-standardized	151	Occupational exposure to arsenic	3	Rate	1995	0.49194954489738	1.18980132277167	0
29	Summary exposure value	100	High-income North America	3	Both	27	Age-standardized	152	Occupational exposure to benzene	3	Rate	1995	1.0545300863032	3.2865507628104202	0.07757965206112
29	Summary exposure value	100	High-income North America	3	Both	27	Age-standardized	153	Occupational exposure to beryllium	3	Rate	1995	0.02575715662345	0.02607134802616	0.025437196449130003
29	Summary exposure value	100	High-income North America	3	Both	27	Age-standardized	154	Occupational exposure to cadmium	3	Rate	1995	0.059573558363069996	0.06195919409329	0.05715932214988
29	Summary exposure value	100	High-income North America	3	Both	27	Age-standardized	155	Occupational exposure to chromium	3	Rate	1995	0.14747330468865	0.15209621751741	0.14258792037053
29	Summary exposure value	100	High-income North America	3	Both	27	Age-standardized	156	Occupational exposure to diesel engine exhaust	3	Rate	1995	0.69573353407896	0.71759489161156	0.6700457191349201
29	Summary exposure value	100	High-income North America	3	Both	27	Age-standardized	158	Occupational exposure to formaldehyde	3	Rate	1995	0.29850143458191003	0.3107272141557	0.28528292535588
29	Summary exposure value	100	High-income North America	3	Both	27	Age-standardized	159	Occupational exposure to nickel	3	Rate	1995	0.40180193629015	1.6589154868668898	0
29	Summary exposure value	100	High-income North America	3	Both	27	Age-standardized	160	Occupational exposure to polycyclic aromatic hydrocarbons	3	Rate	1995	0.29948924720741	0.30803046409551	0.29076385753267997
29	Summary exposure value	100	High-income North America	3	Both	27	Age-standardized	161	Occupational exposure to silica	3	Rate	1995	3.5034960247810902	10.76744105440652	0.5848876602392
29	Summary exposure value	100	High-income North America	3	Both	27	Age-standardized	162	Occupational exposure to sulfuric acid	3	Rate	1995	0.74774698926032	2.4365695544876798	0.15619784157820002
29	Summary exposure value	100	High-income North America	3	Both	27	Age-standardized	237	Occupational exposure to trichloroethylene	3	Rate	1995	0.08623644573336	0.08900538856928	0.08398952797138
29	Summary exposure value	100	High-income North America	3	Both	27	Age-standardized	238	No access to handwashing facility	3	Rate	1995	1.88394930615173	3.29250845253041	0.7075806015573399
29	Summary exposure value	100	High-income North America	3	Both	27	Age-standardized	239	Child growth failure	3	Rate	1995	1.22392377252211	2.4619652526019298	0.53393132408807
29	Summary exposure value	100	High-income North America	3	Both	27	Age-standardized	240	Child wasting	3	Rate	1995	3.06698249869026	4.001056685331649	2.06395311919986
29	Summary exposure value	100	High-income North America	3	Both	27	Age-standardized	241	Child stunting	3	Rate	1995	3.14598797044951	3.7098737783030002	2.55957128519012
29	Summary exposure value	100	High-income North America	3	Both	27	Age-standardized	332	Chewing tobacco	3	Rate	1995	2.2865819761598	3.2459797697346797	1.5673379053005199
29	Summary exposure value	100	High-income North America	3	Both	27	Age-standardized	333	Diet low in legumes	3	Rate	1995	38.84258529332761	53.50718606883541	0
29	Summary exposure value	100	High-income North America	3	Both	27	Age-standardized	334	Short gestation	3	Rate	1995	35.21769802665533	38.706678560550976	31.94493302692118
29	Summary exposure value	100	High-income North America	3	Both	27	Age-standardized	335	Low birth weight	3	Rate	1995	14.77842727762221	16.00079267252865	13.645852801275952
29	Summary exposure value	100	High-income North America	3	Both	27	Age-standardized	337	High temperature	3	Rate	1995	32.0854102670157	35.64763083210655	28.248897535331658
29	Summary exposure value	100	High-income North America	3	Both	27	Age-standardized	338	Low temperature	3	Rate	1995	26.57783987393977	27.841993965724583	25.19093753054957
29	Summary exposure value	100	High-income North America	3	Both	27	Age-standardized	339	Low birth weight and short gestation	3	Rate	1995	19.66024990249926	21.77657500776568	17.43598565887325
29	Summary exposure value	100	High-income North America	3	Both	27	Age-standardized	341	Kidney dysfunction	3	Rate	1995	2.59474713544466	4.4338244448465	1.62970322792543
29	Summary exposure value	100	High-income North America	3	Both	27	Age-standardized	363	Bullying victimization	3	Rate	1995	8.55135137241161	16.442848643453033	4.06587242993132
29	Summary exposure value	100	High-income North America	3	Both	27	Age-standardized	367	High LDL cholesterol	3	Rate	1995	53.85477564722399	61.426158081069715	46.74453689962036
29	Summary exposure value	100	High-income North America	3	Both	27	Age-standardized	404	Nitrogen dioxide pollution	3	Rate	1995	65.32019302579877	98.79111102615468	0
29	Summary exposure value	5	East Asia	3	Both	27	Age-standardized	404	Nitrogen dioxide pollution	3	Rate	1996	32.07914130990791	73.66867067096507	0
29	Summary exposure value	5	East Asia	3	Both	27	Age-standardized	404	Nitrogen dioxide pollution	3	Rate	2005	33.56883787917738	72.55538060687994	0
29	Summary exposure value	100	High-income North America	3	Both	27	Age-standardized	83	Unsafe water source	3	Rate	2008	1.16908902730273	1.97095543700468	0.56889161083902
29	Summary exposure value	100	High-income North America	3	Both	27	Age-standardized	84	Unsafe sanitation	3	Rate	2008	4.06064757820823	6.1517941960011004	2.3554569954166
29	Summary exposure value	100	High-income North America	3	Both	27	Age-standardized	86	Ambient particulate matter pollution	3	Rate	2008	13.700409109364331	17.77641853676636	9.82166661885606
29	Summary exposure value	100	High-income North America	3	Both	27	Age-standardized	87	Household air pollution from solid fuels	3	Rate	2008	0.03587639861323	0.25262168699501997	5.88069942049938e-05
29	Summary exposure value	100	High-income North America	3	Both	27	Age-standardized	88	Ambient ozone pollution	3	Rate	2008	18.32136372875376	22.39666434847053	15.512344762371441
29	Summary exposure value	100	High-income North America	3	Both	27	Age-standardized	90	Residential radon	3	Rate	2008	26.502861694589942	43.08139199980788	0
29	Summary exposure value	100	High-income North America	3	Both	27	Age-standardized	91	Lead exposure	3	Rate	2008	26.50991569102892	32.81906605981525	3.08781629503215
29	Summary exposure value	100	High-income North America	3	Both	27	Age-standardized	93	Suboptimal breastfeeding	3	Rate	2008	63.57333347937788	65.6777165240927	61.59509661351359
29	Summary exposure value	100	High-income North America	3	Both	27	Age-standardized	94	Child underweight	3	Rate	2008	1.50564617682532	1.9722447830607999	1.05937785089528
29	Summary exposure value	100	High-income North America	3	Both	27	Age-standardized	95	Iron deficiency	3	Rate	2008	3.5261568005194603	5.2575337266532305	2.25473661849969
29	Summary exposure value	100	High-income North America	3	Both	27	Age-standardized	96	Vitamin A deficiency	3	Rate	2008	0.44184642974108	0.8843314483283401	0
29	Summary exposure value	100	High-income North America	3	Both	27	Age-standardized	97	Zinc deficiency	3	Rate	2008	5.73719242057357	9.751091499298061	0
29	Summary exposure value	5	East Asia	3	Both	27	Age-standardized	88	Ambient ozone pollution	3	Rate	1998	23.06219539977139	27.86703056235606	19.906067533219097
29	Summary exposure value	5	East Asia	3	Both	27	Age-standardized	90	Residential radon	3	Rate	1998	22.33733304416241	35.67547009298452	0
29	Summary exposure value	5	East Asia	3	Both	27	Age-standardized	91	Lead exposure	3	Rate	1998	60.17538694874587	75.34468192717611	10.98252686579456
29	Summary exposure value	5	East Asia	3	Both	27	Age-standardized	93	Suboptimal breastfeeding	3	Rate	1998	43.92538844254742	48.23325382234928	39.87991529907201
29	Summary exposure value	5	East Asia	3	Both	27	Age-standardized	94	Child underweight	3	Rate	1998	12.939150600836049	16.70277166385063	9.39077703886846
29	Summary exposure value	5	East Asia	3	Both	27	Age-standardized	95	Iron deficiency	3	Rate	1998	5.77677980877065	7.74806823544133	4.35633333063035
29	Summary exposure value	5	East Asia	3	Both	27	Age-standardized	96	Vitamin A deficiency	3	Rate	1998	9.447323195380559	15.832929097885051	0
29	Summary exposure value	5	East Asia	3	Both	27	Age-standardized	97	Zinc deficiency	3	Rate	1998	19.68944863627491	32.047951836756425	0
29	Summary exposure value	5	East Asia	3	Both	27	Age-standardized	99	Smoking	3	Rate	1998	25.2183250584493	26.748586248064672	23.31025269346358
29	Summary exposure value	5	East Asia	3	Both	27	Age-standardized	100	Secondhand smoke	3	Rate	1998	53.27744488320909	57.7764556671288	48.57850082771455
29	Summary exposure value	5	East Asia	3	Both	27	Age-standardized	102	Alcohol use	3	Rate	1998	5.51237031035551	7.4931814630911004	3.9500383025976102
29	Summary exposure value	5	East Asia	3	Both	27	Age-standardized	103	Drug use	3	Rate	1998	0.69947733610921	0.9796457767889699	0.50709669646213
29	Summary exposure value	5	East Asia	3	Both	27	Age-standardized	105	High fasting plasma glucose	3	Rate	1998	18.63428151338121	28.43503150722611	13.088291171036229
29	Summary exposure value	5	East Asia	3	Both	27	Age-standardized	107	High systolic blood pressure	3	Rate	1998	21.28567234745469	42.54909028461295	7.789970758265941
29	Summary exposure value	5	East Asia	3	Both	27	Age-standardized	108	High body-mass index	3	Rate	1998	12.790331898280419	15.182694901219351	10.72371199459901
29	Summary exposure value	5	East Asia	3	Both	27	Age-standardized	109	Low bone mineral density	3	Rate	1998	24.638355830553273	31.2000304239419	19.0117887207944
29	Summary exposure value	5	East Asia	3	Both	27	Age-standardized	111	Diet low in fruits	3	Rate	1998	46.33923699130813	55.92347232609085	36.80917237187315
29	Summary exposure value	5	East Asia	3	Both	27	Age-standardized	112	Diet low in vegetables	3	Rate	1998	8.77529825644076	14.16345853877577	3.7551281171266098
29	Summary exposure value	5	East Asia	3	Both	27	Age-standardized	113	Diet low in whole grains	3	Rate	1998	45.18694658222751	60.0095412315101	33.88069236424656
29	Summary exposure value	5	East Asia	3	Both	27	Age-standardized	114	Diet low in nuts and seeds	3	Rate	1998	41.55732143200829	54.503244938735854	26.269650213973662
29	Summary exposure value	5	East Asia	3	Both	27	Age-standardized	115	Diet low in milk	3	Rate	1998	74.53882644433605	88.43056667268492	72.52905662175502
29	Summary exposure value	5	East Asia	3	Both	27	Age-standardized	116	Diet high in red meat	3	Rate	1998	29.903469057373172	47.8500709215669	0
29	Summary exposure value	5	East Asia	3	Both	27	Age-standardized	117	Diet high in processed meat	3	Rate	1998	3.67643318922182	4.61067191935834	2.9998504223176
29	Summary exposure value	5	East Asia	3	Both	27	Age-standardized	118	Diet high in sugar-sweetened beverages	3	Rate	1998	3.2252104144791898	4.64945977382253	2.06987114302391
29	Summary exposure value	5	East Asia	3	Both	27	Age-standardized	119	Diet low in fiber	3	Rate	1998	32.834219564872605	58.70386388809303	12.29322422678589
29	Summary exposure value	5	East Asia	3	Both	27	Age-standardized	121	Diet low in seafood omega-3 fatty acids	3	Rate	1998	46.99002208919259	61.37552516446591	27.913652171647453
29	Summary exposure value	5	East Asia	3	Both	27	Age-standardized	122	Diet low in polyunsaturated fatty acids	3	Rate	1998	62.2049715072467	80.40257527975064	36.38854906091032
29	Summary exposure value	5	East Asia	3	Both	27	Age-standardized	123	Diet high in trans fatty acids	3	Rate	1998	40.01134053108823	55.43406486332727	25.28629627006157
29	Summary exposure value	5	East Asia	3	Both	27	Age-standardized	124	Diet high in sodium	3	Rate	1998	68.94673628338786	89.32756137975385	43.49929169293392
29	Summary exposure value	5	East Asia	3	Both	27	Age-standardized	125	Low physical activity	3	Rate	1998	14.33491377087342	17.83801160438358	11.31831354813995
29	Summary exposure value	5	East Asia	3	Both	27	Age-standardized	128	Occupational asthmagens	3	Rate	1998	22.908880690071328	27.674702412948072	19.00320770300344
29	Summary exposure value	5	East Asia	3	Both	27	Age-standardized	129	Occupational particulate matter, gases, and fumes	3	Rate	1998	17.35460498058886	90.66432914137552	0
29	Summary exposure value	5	East Asia	3	Both	27	Age-standardized	130	Occupational noise	3	Rate	1998	15.28444321331944	15.98572004090568	14.774947855341319
29	Summary exposure value	5	East Asia	3	Both	27	Age-standardized	132	Occupational ergonomic factors	3	Rate	1998	51.29013313881959	89.63298941085478	0
29	Summary exposure value	5	East Asia	3	Both	27	Age-standardized	134	Childhood sexual abuse	3	Rate	1998	12.78268884825674	17.17501918580609	7.95443162404452
29	Summary exposure value	5	East Asia	3	Both	27	Age-standardized	135	Intimate partner violence	3	Rate	1998	21.800076975511633	32.15558244952609	11.225948692628771
29	Summary exposure value	5	East Asia	3	Both	27	Age-standardized	136	Non-exclusive breastfeeding	3	Rate	1998	38.4182540306089	49.67205815407543	28.32204696641889
29	Summary exposure value	5	East Asia	3	Both	27	Age-standardized	137	Discontinued breastfeeding	3	Rate	1998	51.70225145980566	55.884516478533605	47.22922145408529
29	Summary exposure value	5	East Asia	3	Both	27	Age-standardized	147	Diet low in calcium	3	Rate	1998	23.93546364108691	32.14938304120558	18.93287597905354
29	Summary exposure value	5	East Asia	3	Both	27	Age-standardized	150	Occupational exposure to asbestos	3	Rate	1998	0.65982783669573	0.86408139171801	0.53307415456516
29	Summary exposure value	5	East Asia	3	Both	27	Age-standardized	151	Occupational exposure to arsenic	3	Rate	1998	0.5787658271957999	0.97484426266019	0.22894488653941
29	Summary exposure value	5	East Asia	3	Both	27	Age-standardized	152	Occupational exposure to benzene	3	Rate	1998	0.79619365843362	1.5707078089427802	0.47292238888575
29	Summary exposure value	5	East Asia	3	Both	27	Age-standardized	153	Occupational exposure to beryllium	3	Rate	1998	0.14464656428392	0.14601639960873	0.14325060738583
29	Summary exposure value	5	East Asia	3	Both	27	Age-standardized	154	Occupational exposure to cadmium	3	Rate	1998	0.30464567910389	0.31857696281768	0.29066590375758
29	Summary exposure value	5	East Asia	3	Both	27	Age-standardized	155	Occupational exposure to chromium	3	Rate	1998	0.6262203464344099	0.65861067433492	0.59462530270466
29	Summary exposure value	5	East Asia	3	Both	27	Age-standardized	156	Occupational exposure to diesel engine exhaust	3	Rate	1998	2.49447152108171	2.59280059150317	2.4049728662285297
29	Summary exposure value	5	East Asia	3	Both	27	Age-standardized	158	Occupational exposure to formaldehyde	3	Rate	1998	1.2498470955218	1.33479214344177	1.16780189038307
29	Summary exposure value	5	East Asia	3	Both	27	Age-standardized	159	Occupational exposure to nickel	3	Rate	1998	0.58850995610976	1.4269360517043	0.20026959750693998
29	Summary exposure value	5	East Asia	3	Both	27	Age-standardized	160	Occupational exposure to polycyclic aromatic hydrocarbons	3	Rate	1998	1.23764244298248	1.30456454105748	1.17688265436635
29	Summary exposure value	5	East Asia	3	Both	27	Age-standardized	161	Occupational exposure to silica	3	Rate	1998	4.74941365673773	9.853497674496769	2.59599408497736
29	Summary exposure value	5	East Asia	3	Both	27	Age-standardized	162	Occupational exposure to sulfuric acid	3	Rate	1998	1.44668435928948	2.42259171517964	1.0157476459809
29	Summary exposure value	5	East Asia	3	Both	27	Age-standardized	237	Occupational exposure to trichloroethylene	3	Rate	1998	0.35366915975659	0.37086760108742	0.33937550763198
29	Summary exposure value	5	East Asia	3	Both	27	Age-standardized	238	No access to handwashing facility	3	Rate	1998	19.26295260600948	30.2476391923843	6.93448905018742
29	Summary exposure value	5	East Asia	3	Both	27	Age-standardized	239	Child growth failure	3	Rate	1998	7.56979089362179	15.05699711581081	3.7684181454591203
29	Summary exposure value	5	East Asia	3	Both	27	Age-standardized	240	Child wasting	3	Rate	1998	3.69564665833141	5.10964076059071	2.44198735961993
29	Summary exposure value	5	East Asia	3	Both	27	Age-standardized	241	Child stunting	3	Rate	1998	17.3484907776926	20.08422789109732	14.64792983760575
29	Summary exposure value	5	East Asia	3	Both	27	Age-standardized	332	Chewing tobacco	3	Rate	1998	0.70500294440431	1.49172785554293	0.29365707350755
29	Summary exposure value	5	East Asia	3	Both	27	Age-standardized	333	Diet low in legumes	3	Rate	1998	58.867974913955855	80.63347131559358	0
29	Summary exposure value	5	East Asia	3	Both	27	Age-standardized	334	Short gestation	3	Rate	1998	19.23994857374972	24.56558254931606	13.86632269102942
29	Summary exposure value	5	East Asia	3	Both	27	Age-standardized	335	Low birth weight	3	Rate	1998	10.38725002044529	12.043335375596401	8.479132151475211
29	Summary exposure value	5	East Asia	3	Both	27	Age-standardized	337	High temperature	3	Rate	1998	30.034453579646392	33.34873570305748	26.23681647718467
29	Summary exposure value	5	East Asia	3	Both	27	Age-standardized	338	Low temperature	3	Rate	1998	25.514747707124457	27.526613344245792	23.77533030297381
29	Summary exposure value	5	East Asia	3	Both	27	Age-standardized	339	Low birth weight and short gestation	3	Rate	1998	11.48780717544907	13.53052675682661	9.43707557685339
29	Summary exposure value	5	East Asia	3	Both	27	Age-standardized	341	Kidney dysfunction	3	Rate	1998	2.17535519630982	3.9210774666774597	1.43775289847981
29	Summary exposure value	5	East Asia	3	Both	27	Age-standardized	363	Bullying victimization	3	Rate	1998	6.88468779337218	13.01033952914284	3.0094161934664
29	Summary exposure value	5	East Asia	3	Both	27	Age-standardized	367	High LDL cholesterol	3	Rate	1998	39.39092420593408	50.794641305259205	29.854230276801342
29	Summary exposure value	5	East Asia	3	Both	27	Age-standardized	88	Ambient ozone pollution	3	Rate	2000	23.60504619159102	28.79496650806372	20.34440587779012
29	Summary exposure value	5	East Asia	3	Both	27	Age-standardized	90	Residential radon	3	Rate	2000	22.34515770194328	35.65740974482038	0
29	Summary exposure value	5	East Asia	3	Both	27	Age-standardized	91	Lead exposure	3	Rate	2000	60.856645814073005	75.38120259380743	11.00610195383432
29	Summary exposure value	5	East Asia	3	Both	27	Age-standardized	93	Suboptimal breastfeeding	3	Rate	2000	43.569930376458075	47.65712634030812	39.656720031785184
29	Summary exposure value	5	East Asia	3	Both	27	Age-standardized	94	Child underweight	3	Rate	2000	12.045628149545259	15.62967872755551	8.66664030299382
29	Summary exposure value	5	East Asia	3	Both	27	Age-standardized	95	Iron deficiency	3	Rate	2000	5.54673056474305	7.54122037071407	4.09883
29	Summary exposure value	5	East Asia	3	Both	27	Age-standardized	96	Vitamin A deficiency	3	Rate	2000	8.21450528600189	13.01910994750548	0
29	Summary exposure value	5	East Asia	3	Both	27	Age-standardized	97	Zinc deficiency	3	Rate	2000	18.818300347992	31.21238927580729	0
29	Summary exposure value	5	East Asia	3	Both	27	Age-standardized	99	Smoking	3	Rate	2000	24.39509672451696	26.735169265511736	22.300555738423313
29	Summary exposure value	5	East Asia	3	Both	27	Age-standardized	100	Secondhand smoke	3	Rate	2000	51.89034413720594	56.71444869255804	47.099194956297154
29	Summary exposure value	5	East Asia	3	Both	27	Age-standardized	102	Alcohol use	3	Rate	2000	5.29503137991833	7.10858337807267	3.8454534901109403
29	Summary exposure value	5	East Asia	3	Both	27	Age-standardized	103	Drug use	3	Rate	2000	0.66802133310483	0.94732922681079	0.47717700410233
29	Summary exposure value	5	East Asia	3	Both	27	Age-standardized	105	High fasting plasma glucose	3	Rate	2000	17.915730948911452	26.93426714821066	12.86348231215976
29	Summary exposure value	5	East Asia	3	Both	27	Age-standardized	107	High systolic blood pressure	3	Rate	2000	21.88231782740285	43.065600864172474	8.48708494948008
29	Summary exposure value	5	East Asia	3	Both	27	Age-standardized	108	High body-mass index	3	Rate	2000	13.18607974696765	15.344893708057219	11.26598978844075
29	Summary exposure value	5	East Asia	3	Both	27	Age-standardized	109	Low bone mineral density	3	Rate	2000	24.3824931279593	30.955317656032587	18.66554848617081
29	Summary exposure value	5	East Asia	3	Both	27	Age-standardized	111	Diet low in fruits	3	Rate	2000	45.20996468782119	53.809634262343906	35.43268933628208
29	Summary exposure value	5	East Asia	3	Both	27	Age-standardized	112	Diet low in vegetables	3	Rate	2000	8.564290445915761	13.128416601954878	3.7843218447741798
29	Summary exposure value	5	East Asia	3	Both	27	Age-standardized	113	Diet low in whole grains	3	Rate	2000	44.54938001901185	58.82678104253072	33.05807514233415
29	Summary exposure value	5	East Asia	3	Both	27	Age-standardized	114	Diet low in nuts and seeds	3	Rate	2000	39.17183520939115	51.39929811423916	25.231741122552283
29	Summary exposure value	5	East Asia	3	Both	27	Age-standardized	115	Diet low in milk	3	Rate	2000	74.60814863372697	88.49415122883002	72.62660363933125
29	Summary exposure value	5	East Asia	3	Both	27	Age-standardized	116	Diet high in red meat	3	Rate	2000	30.251437048277	48.1189451434469	0
29	Summary exposure value	5	East Asia	3	Both	27	Age-standardized	117	Diet high in processed meat	3	Rate	2000	3.74632613374904	4.72089276517879	3.05670182337919
29	Summary exposure value	5	East Asia	3	Both	27	Age-standardized	118	Diet high in sugar-sweetened beverages	3	Rate	2000	3.3776419208140798	4.6890440813517005	2.2442312135669202
29	Summary exposure value	5	East Asia	3	Both	27	Age-standardized	119	Diet low in fiber	3	Rate	2000	32.00866863401254	57.562711263191844	11.26969313940773
29	Summary exposure value	5	East Asia	3	Both	27	Age-standardized	121	Diet low in seafood omega-3 fatty acids	3	Rate	2000	45.62544579505559	60.781386594034984	26.43812881377972
29	Summary exposure value	5	East Asia	3	Both	27	Age-standardized	122	Diet low in polyunsaturated fatty acids	3	Rate	2000	60.580430225387005	79.47220843758002	34.60248475855962
29	Summary exposure value	5	East Asia	3	Both	27	Age-standardized	123	Diet high in trans fatty acids	3	Rate	2000	40.00338251740625	56.016027677524136	26.253927910189013
29	Summary exposure value	5	East Asia	3	Both	27	Age-standardized	124	Diet high in sodium	3	Rate	2000	69.31314842681822	89.70394646225006	42.6249690197432
29	Summary exposure value	5	East Asia	3	Both	27	Age-standardized	125	Low physical activity	3	Rate	2000	14.22336567679922	17.59710217683978	11.2383226541859
29	Summary exposure value	5	East Asia	3	Both	27	Age-standardized	128	Occupational asthmagens	3	Rate	2000	22.95241155676907	27.35980842232658	19.021203092122597
29	Summary exposure value	5	East Asia	3	Both	27	Age-standardized	129	Occupational particulate matter, gases, and fumes	3	Rate	2000	17.37527398140136	90.538846603916	0
29	Summary exposure value	5	East Asia	3	Both	27	Age-standardized	130	Occupational noise	3	Rate	2000	15.32486843854016	16.02203911788682	14.8172131920924
29	Summary exposure value	5	East Asia	3	Both	27	Age-standardized	132	Occupational ergonomic factors	3	Rate	2000	50.993928495393135	89.59994756728831	0
29	Summary exposure value	5	East Asia	3	Both	27	Age-standardized	134	Childhood sexual abuse	3	Rate	2000	12.749020905051669	17.153905660805112	7.869894027129599
29	Summary exposure value	5	East Asia	3	Both	27	Age-standardized	135	Intimate partner violence	3	Rate	2000	21.457172179419658	32.479284248091425	11.59125260334935
29	Summary exposure value	5	East Asia	3	Both	27	Age-standardized	136	Non-exclusive breastfeeding	3	Rate	2000	37.451146641438086	48.51251742556742	27.680395436389247
29	Summary exposure value	5	East Asia	3	Both	27	Age-standardized	137	Discontinued breastfeeding	3	Rate	2000	51.56861851444684	55.4899308629285	47.256491040033524
29	Summary exposure value	5	East Asia	3	Both	27	Age-standardized	147	Diet low in calcium	3	Rate	2000	23.02354908279828	30.619662361131578	18.2633768860735
29	Summary exposure value	5	East Asia	3	Both	27	Age-standardized	150	Occupational exposure to asbestos	3	Rate	2000	0.6600426902892	0.81728214058412	0.54039062831179
29	Summary exposure value	5	East Asia	3	Both	27	Age-standardized	151	Occupational exposure to arsenic	3	Rate	2000	0.59204704113239	0.99046429257659	0.23504749307241002
29	Summary exposure value	5	East Asia	3	Both	27	Age-standardized	152	Occupational exposure to benzene	3	Rate	2000	0.81748284457493	1.6150476101995201	0.48354069259974
29	Summary exposure value	5	East Asia	3	Both	27	Age-standardized	153	Occupational exposure to beryllium	3	Rate	2000	0.14494180211213	0.14640799852171	0.14360394585782998
29	Summary exposure value	5	East Asia	3	Both	27	Age-standardized	154	Occupational exposure to cadmium	3	Rate	2000	0.31135260153883004	0.3267174734984	0.29563096637163
29	Summary exposure value	5	East Asia	3	Both	27	Age-standardized	155	Occupational exposure to chromium	3	Rate	2000	0.64540800667857	0.68009064912257	0.61100396372576
29	Summary exposure value	5	East Asia	3	Both	27	Age-standardized	156	Occupational exposure to diesel engine exhaust	3	Rate	2000	2.54751229763592	2.6701686882527698	2.44738158378461
29	Summary exposure value	5	East Asia	3	Both	27	Age-standardized	158	Occupational exposure to formaldehyde	3	Rate	2000	1.2892369999284699	1.38320208768041	1.19532288264414
29	Summary exposure value	5	East Asia	3	Both	27	Age-standardized	159	Occupational exposure to nickel	3	Rate	2000	0.59629095616771	1.4371606816012799	0.20210884081289
29	Summary exposure value	5	East Asia	3	Both	27	Age-standardized	160	Occupational exposure to polycyclic aromatic hydrocarbons	3	Rate	2000	1.27403668555169	1.34860749332382	1.20274534385954
29	Summary exposure value	5	East Asia	3	Both	27	Age-standardized	161	Occupational exposure to silica	3	Rate	2000	4.77748853735788	9.91038857974847	2.61696523082743
29	Summary exposure value	5	East Asia	3	Both	27	Age-standardized	162	Occupational exposure to sulfuric acid	3	Rate	2000	1.46528637534343	2.46768058156378	1.0321330707413199
29	Summary exposure value	5	East Asia	3	Both	27	Age-standardized	237	Occupational exposure to trichloroethylene	3	Rate	2000	0.36339691090669	0.38348406257835	0.34801432656258
29	Summary exposure value	5	East Asia	3	Both	27	Age-standardized	238	No access to handwashing facility	3	Rate	2000	17.69831271205754	27.86094261665249	6.53182543203894
29	Summary exposure value	5	East Asia	3	Both	27	Age-standardized	239	Child growth failure	3	Rate	2000	6.9998508562424595	14.1976588456626	3.38929682883522
29	Summary exposure value	5	East Asia	3	Both	27	Age-standardized	240	Child wasting	3	Rate	2000	3.5704769700889196	4.94414650281768	2.36222129092409
29	Summary exposure value	5	East Asia	3	Both	27	Age-standardized	241	Child stunting	3	Rate	2000	16.17191429143226	18.731475208893002	13.54988394101988
29	Summary exposure value	5	East Asia	3	Both	27	Age-standardized	332	Chewing tobacco	3	Rate	2000	0.7051574303476	1.51034153995293	0.28532645185495004
29	Summary exposure value	5	East Asia	3	Both	27	Age-standardized	333	Diet low in legumes	3	Rate	2000	58.044134837559504	80.77083848471496	0
29	Summary exposure value	5	East Asia	3	Both	27	Age-standardized	334	Short gestation	3	Rate	2000	18.97727917315542	24.19037358982152	13.57502962826643
29	Summary exposure value	5	East Asia	3	Both	27	Age-standardized	335	Low birth weight	3	Rate	2000	10.19222900112206	11.804702029693189	8.34011437301503
29	Summary exposure value	5	East Asia	3	Both	27	Age-standardized	337	High temperature	3	Rate	2000	31.42753834339472	35.23748478722439	26.59528379999227
29	Summary exposure value	5	East Asia	3	Both	27	Age-standardized	338	Low temperature	3	Rate	2000	27.32509837243829	29.027862957618712	25.648160434773633
29	Summary exposure value	5	East Asia	3	Both	27	Age-standardized	339	Low birth weight and short gestation	3	Rate	2000	11.193664268307959	13.13385787015145	9.15726373109786
29	Summary exposure value	5	East Asia	3	Both	27	Age-standardized	341	Kidney dysfunction	3	Rate	2000	2.1844290953894197	3.9322738533935	1.44152214720344
29	Summary exposure value	5	East Asia	3	Both	27	Age-standardized	363	Bullying victimization	3	Rate	2000	7.07797535575434	13.402163422340541	3.15125022619308
29	Summary exposure value	5	East Asia	3	Both	27	Age-standardized	367	High LDL cholesterol	3	Rate	2000	39.46333701040682	51.25850647643387	29.91896075747973
29	Summary exposure value	100	High-income North America	3	Both	27	Age-standardized	83	Unsafe water source	3	Rate	2010	1.0034757446799099	1.7937958256642499	0.49047037364526
29	Summary exposure value	100	High-income North America	3	Both	27	Age-standardized	84	Unsafe sanitation	3	Rate	2010	3.6877343365539	5.57925946683359	2.0869278483599403
29	Summary exposure value	100	High-income North America	3	Both	27	Age-standardized	86	Ambient particulate matter pollution	3	Rate	2010	11.11188032103554	14.86253323902877	7.648573353682631
29	Summary exposure value	100	High-income North America	3	Both	27	Age-standardized	87	Household air pollution from solid fuels	3	Rate	2010	0.03227583725861	0.23984946794703998	4.812138527253758e-05
29	Summary exposure value	100	High-income North America	3	Both	27	Age-standardized	88	Ambient ozone pollution	3	Rate	2010	17.19721514846369	21.29879923417389	14.352721596085921
29	Summary exposure value	100	High-income North America	3	Both	27	Age-standardized	90	Residential radon	3	Rate	2010	26.487706773142598	43.1480704904323	0
29	Summary exposure value	100	High-income North America	3	Both	27	Age-standardized	91	Lead exposure	3	Rate	2010	25.890660741476268	31.86735714560048	2.95916810654907
29	Summary exposure value	100	High-income North America	3	Both	27	Age-standardized	93	Suboptimal breastfeeding	3	Rate	2010	62.94788716763529	65.01391429227456	60.782220792234554
29	Summary exposure value	100	High-income North America	3	Both	27	Age-standardized	94	Child underweight	3	Rate	2010	1.46978004448024	1.93201505729158	1.02828596014069
29	Summary exposure value	100	High-income North America	3	Both	27	Age-standardized	95	Iron deficiency	3	Rate	2010	3.53840147626565	5.29292330204957	2.19821302393735
29	Summary exposure value	100	High-income North America	3	Both	27	Age-standardized	96	Vitamin A deficiency	3	Rate	2010	0.32809652372899	0.68355963210212	0
29	Summary exposure value	100	High-income North America	3	Both	27	Age-standardized	97	Zinc deficiency	3	Rate	2010	5.372827291903779	9.07872420545361	0
29	Summary exposure value	100	High-income North America	3	Both	27	Age-standardized	83	Unsafe water source	3	Rate	1995	2.60884574585197	4.5205368525251	1.2703383006073101
29	Summary exposure value	100	High-income North America	3	Both	27	Age-standardized	84	Unsafe sanitation	3	Rate	1995	5.57487528796704	8.15473159944233	3.4835130094005398
29	Summary exposure value	100	High-income North America	3	Both	27	Age-standardized	86	Ambient particulate matter pollution	3	Rate	1995	21.93187139233071	34.82775645325848	12.565893681282612
29	Summary exposure value	100	High-income North America	3	Both	27	Age-standardized	87	Household air pollution from solid fuels	3	Rate	1995	0.03202646881845	0.28949435447428	0.0005252553504372318
29	Summary exposure value	100	High-income North America	3	Both	27	Age-standardized	88	Ambient ozone pollution	3	Rate	1995	20.85673666413355	25.30576313336758	17.85419796929867
29	Summary exposure value	100	High-income North America	3	Both	27	Age-standardized	90	Residential radon	3	Rate	1995	26.671470791574208	43.40827761077239	0
29	Summary exposure value	100	High-income North America	3	Both	27	Age-standardized	91	Lead exposure	3	Rate	1995	29.78511319031556	36.57069830312735	3.69944712661085
29	Summary exposure value	100	High-income North America	3	Both	27	Age-standardized	93	Suboptimal breastfeeding	3	Rate	1995	67.96641657636326	69.91565796519488	66.23599863055271
29	Summary exposure value	100	High-income North America	3	Both	27	Age-standardized	94	Child underweight	3	Rate	1995	1.87675256071985	2.48436454335899	1.28412284663003
29	Summary exposure value	100	High-income North America	3	Both	27	Age-standardized	95	Iron deficiency	3	Rate	1995	3.6807401826773	5.486967374124499	2.36721765975813
29	Summary exposure value	100	High-income North America	3	Both	27	Age-standardized	96	Vitamin A deficiency	3	Rate	1995	1.00829519192918	1.76849133593678	0
29	Summary exposure value	100	High-income North America	3	Both	27	Age-standardized	97	Zinc deficiency	3	Rate	1995	6.56797715427952	10.9691797345219	0
29	Summary exposure value	5	East Asia	3	Both	27	Age-standardized	404	Nitrogen dioxide pollution	3	Rate	1998	33.81396637492085	75.82192229769433	0
29	Summary exposure value	5	East Asia	3	Both	27	Age-standardized	83	Unsafe water source	3	Rate	1996	48.12518746583392	62.16246941385628	34.53017615464963
29	Summary exposure value	5	East Asia	3	Both	27	Age-standardized	84	Unsafe sanitation	3	Rate	1996	69.66050746233383	74.72667773576053	64.37403689315632
29	Summary exposure value	5	East Asia	3	Both	27	Age-standardized	86	Ambient particulate matter pollution	3	Rate	1996	16.9547854837242	25.87621182477337	9.41743114089801
29	Summary exposure value	5	East Asia	3	Both	27	Age-standardized	87	Household air pollution from solid fuels	3	Rate	1996	46.64054985575807	55.04645903205512	37.447652527783006
29	Summary exposure value	134	Tropical Latin America	3	Both	27	Age-standardized	83	Unsafe water source	3	Rate	2004	29.026948122224628	38.94196419384781	19.34466785780549
29	Summary exposure value	134	Tropical Latin America	3	Both	27	Age-standardized	84	Unsafe sanitation	3	Rate	2004	29.29543450127825	32.965817761167585	25.244728139611322
29	Summary exposure value	134	Tropical Latin America	3	Both	27	Age-standardized	86	Ambient particulate matter pollution	3	Rate	2004	21.828739467836918	31.57521275180998	14.998895810033948
29	Summary exposure value	134	Tropical Latin America	3	Both	27	Age-standardized	87	Household air pollution from solid fuels	3	Rate	2004	7.01536302570682	11.90073896248448	3.9081102447835
29	Summary exposure value	134	Tropical Latin America	3	Both	27	Age-standardized	88	Ambient ozone pollution	3	Rate	2004	4.45531274742159	5.88802748425014	3.0181026312682198
29	Summary exposure value	100	High-income North America	3	Both	27	Age-standardized	124	Diet high in sodium	3	Rate	1999	25.60026481842266	57.6124825023263	2.54870335614791
29	Summary exposure value	100	High-income North America	3	Both	27	Age-standardized	125	Low physical activity	3	Rate	1999	16.480615617873752	20.47481759982925	12.583451718527968
29	Summary exposure value	100	High-income North America	3	Both	27	Age-standardized	128	Occupational asthmagens	3	Rate	1999	17.57184376752469	19.538859269655042	15.67059264001368
29	Summary exposure value	100	High-income North America	3	Both	27	Age-standardized	129	Occupational particulate matter, gases, and fumes	3	Rate	1999	8.74018553494419	67.20049909902896	0
29	Summary exposure value	100	High-income North America	3	Both	27	Age-standardized	130	Occupational noise	3	Rate	1999	6.759749470286761	7.14366958402159	6.44682102558886
29	Summary exposure value	100	High-income North America	3	Both	27	Age-standardized	132	Occupational ergonomic factors	3	Rate	1999	37.32690248996136	92.57027215019413	0
29	Summary exposure value	100	High-income North America	3	Both	27	Age-standardized	134	Childhood sexual abuse	3	Rate	1999	17.82554091521604	20.3114834583916	11.44449301907311
29	Summary exposure value	100	High-income North America	3	Both	27	Age-standardized	135	Intimate partner violence	3	Rate	1999	23.707489947288348	29.564727618934278	14.728773515148369
29	Summary exposure value	100	High-income North America	3	Both	27	Age-standardized	136	Non-exclusive breastfeeding	3	Rate	1999	60.4901278225531	65.37614930349561	55.82833272720722
29	Summary exposure value	100	High-income North America	3	Both	27	Age-standardized	137	Discontinued breastfeeding	3	Rate	1999	86.31691726237456	88.04104911508895	84.33080112559507
29	Summary exposure value	100	High-income North America	3	Both	27	Age-standardized	147	Diet low in calcium	3	Rate	1999	7.22420402180042	8.75781924030566	5.854825265281869
29	Summary exposure value	100	High-income North America	3	Both	27	Age-standardized	150	Occupational exposure to asbestos	3	Rate	1999	4.63576379986708	4.81628834459792	4.3512330323038
29	Summary exposure value	100	High-income North America	3	Both	27	Age-standardized	151	Occupational exposure to arsenic	3	Rate	1999	0.49297689113179	1.20314314713553	0
29	Summary exposure value	100	High-income North America	3	Both	27	Age-standardized	152	Occupational exposure to benzene	3	Rate	1999	1.09278044314551	3.39467742157561	0.08090595794162
29	Summary exposure value	100	High-income North America	3	Both	27	Age-standardized	153	Occupational exposure to beryllium	3	Rate	1999	0.02623316643976	0.026523270394359998	0.025973530812110002
29	Summary exposure value	100	High-income North America	3	Both	27	Age-standardized	154	Occupational exposure to cadmium	3	Rate	1999	0.05986460842656	0.062276977231909995	0.05751784301336001
29	Summary exposure value	100	High-income North America	3	Both	27	Age-standardized	155	Occupational exposure to chromium	3	Rate	1999	0.14896733778464	0.15389045435237	0.14449002317853
29	Summary exposure value	100	High-income North America	3	Both	27	Age-standardized	156	Occupational exposure to diesel engine exhaust	3	Rate	1999	0.70760948935655	0.7308928174208801	0.68274117948098
29	Summary exposure value	100	High-income North America	3	Both	27	Age-standardized	158	Occupational exposure to formaldehyde	3	Rate	1999	0.30021586521833	0.31258459437931	0.28827487346417
29	Summary exposure value	100	High-income North America	3	Both	27	Age-standardized	159	Occupational exposure to nickel	3	Rate	1999	0.40020853926503	1.60298005238304	0
29	Summary exposure value	100	High-income North America	3	Both	27	Age-standardized	160	Occupational exposure to polycyclic aromatic hydrocarbons	3	Rate	1999	0.30378835903266	0.31316500032314	0.29536151044808
29	Summary exposure value	100	High-income North America	3	Both	27	Age-standardized	161	Occupational exposure to silica	3	Rate	1999	3.46655301064941	10.50533046299883	0.57753219417699
29	Summary exposure value	100	High-income North America	3	Both	27	Age-standardized	162	Occupational exposure to sulfuric acid	3	Rate	1999	0.7521054794119699	2.4735566974089003	0.15555248551686
29	Summary exposure value	100	High-income North America	3	Both	27	Age-standardized	237	Occupational exposure to trichloroethylene	3	Rate	1999	0.0874120513952	0.0905278077028	0.08527138098617
29	Summary exposure value	100	High-income North America	3	Both	27	Age-standardized	238	No access to handwashing facility	3	Rate	1999	1.9002126861197701	3.2816431891038	0.66823180529294
29	Summary exposure value	100	High-income North America	3	Both	27	Age-standardized	239	Child growth failure	3	Rate	1999	1.1566094006953	2.30326837920127	0.5143732063575001
29	Summary exposure value	100	High-income North America	3	Both	27	Age-standardized	240	Child wasting	3	Rate	1999	2.9654951816436	3.88696257682363	2.0463475181235298
29	Summary exposure value	100	High-income North America	3	Both	27	Age-standardized	241	Child stunting	3	Rate	1999	3.04295113361974	3.59356388450736	2.48506601392409
29	Summary exposure value	100	High-income North America	3	Both	27	Age-standardized	332	Chewing tobacco	3	Rate	1999	2.2651714468081696	3.3036012185884	1.58498749581151
29	Summary exposure value	100	High-income North America	3	Both	27	Age-standardized	333	Diet low in legumes	3	Rate	1999	37.7444242983128	52.09122967232809	0
29	Summary exposure value	100	High-income North America	3	Both	27	Age-standardized	334	Short gestation	3	Rate	1999	36.441168787167236	39.9765636479043	33.00933077495824
29	Summary exposure value	100	High-income North America	3	Both	27	Age-standardized	335	Low birth weight	3	Rate	1999	15.18302470028832	16.56158007953676	14.01567518919645
29	Summary exposure value	100	High-income North America	3	Both	27	Age-standardized	337	High temperature	3	Rate	1999	31.724415155120628	34.855280620701876	28.10584285247526
29	Summary exposure value	100	High-income North America	3	Both	27	Age-standardized	338	Low temperature	3	Rate	1999	25.49798767271041	26.748188051879378	24.26550730105882
29	Summary exposure value	100	High-income North America	3	Both	27	Age-standardized	339	Low birth weight and short gestation	3	Rate	1999	20.35398026016784	22.64552583142533	18.00813812012028
29	Summary exposure value	100	High-income North America	3	Both	27	Age-standardized	341	Kidney dysfunction	3	Rate	1999	2.6121791005369	4.4560731376923295	1.64394666992631
29	Summary exposure value	100	High-income North America	3	Both	27	Age-standardized	363	Bullying victimization	3	Rate	1999	8.99123984324188	17.196744496544962	4.38310205414092
29	Summary exposure value	100	High-income North America	3	Both	27	Age-standardized	367	High LDL cholesterol	3	Rate	1999	52.75366904393909	60.44480475307211	45.67426120656035
29	Summary exposure value	100	High-income North America	3	Both	27	Age-standardized	404	Nitrogen dioxide pollution	3	Rate	1999	63.498353334687486	98.3433555154316	0
29	Summary exposure value	100	High-income North America	3	Both	27	Age-standardized	99	Smoking	3	Rate	2008	25.98976617471226	27.6796763699802	24.19296462933576
29	Summary exposure value	100	High-income North America	3	Both	27	Age-standardized	100	Secondhand smoke	3	Rate	2008	28.29982103245276	29.90386833737235	26.851937869567738
29	Summary exposure value	100	High-income North America	3	Both	27	Age-standardized	102	Alcohol use	3	Rate	2008	14.434722780356072	19.59252294493123	10.524762382967
29	Summary exposure value	100	High-income North America	3	Both	27	Age-standardized	103	Drug use	3	Rate	2008	2.23638220080584	3.68334271088486	1.42780572202776
29	Summary exposure value	100	High-income North America	3	Both	27	Age-standardized	105	High fasting plasma glucose	3	Rate	2008	15.739278242858129	21.61910881928312	12.52352030432361
29	Summary exposure value	100	High-income North America	3	Both	27	Age-standardized	107	High systolic blood pressure	3	Rate	2008	19.94956287240645	23.989791579955728	16.41006145437779
29	Summary exposure value	100	High-income North America	3	Both	27	Age-standardized	108	High body-mass index	3	Rate	2008	38.09975736862088	40.44457990843908	36.07927634368199
29	Summary exposure value	100	High-income North America	3	Both	27	Age-standardized	109	Low bone mineral density	3	Rate	2008	18.16867574056794	24.59173844923087	12.90655635750004
29	Summary exposure value	100	High-income North America	3	Both	27	Age-standardized	111	Diet low in fruits	3	Rate	2008	28.56348048571088	32.6718157974502	22.89401858777845
29	Summary exposure value	100	High-income North America	3	Both	27	Age-standardized	112	Diet low in vegetables	3	Rate	2008	24.75949607097655	29.002527176901072	15.26171454440845
29	Summary exposure value	100	High-income North America	3	Both	27	Age-standardized	113	Diet low in whole grains	3	Rate	2008	48.44285181509445	56.97383937602923	38.831067562675884
29	Summary exposure value	100	High-income North America	3	Both	27	Age-standardized	114	Diet low in nuts and seeds	3	Rate	2008	5.00983036611302	7.5993507273104495	2.86688914554587
29	Summary exposure value	100	High-income North America	3	Both	27	Age-standardized	115	Diet low in milk	3	Rate	2008	42.071860590766605	48.20633469390684	35.628635333353934
29	Summary exposure value	100	High-income North America	3	Both	27	Age-standardized	116	Diet high in red meat	3	Rate	2008	44.55946959548095	62.40383169130542	0
29	Summary exposure value	100	High-income North America	3	Both	27	Age-standardized	117	Diet high in processed meat	3	Rate	2008	50.811959814201415	61.71023548898469	39.33676143696897
29	Summary exposure value	100	High-income North America	3	Both	27	Age-standardized	118	Diet high in sugar-sweetened beverages	3	Rate	2008	44.35297735245109	57.30608618686686	33.0621364966305
29	Summary exposure value	100	High-income North America	3	Both	27	Age-standardized	119	Diet low in fiber	3	Rate	2008	17.577785129860672	22.773979508120902	9.68350382960936
29	Summary exposure value	100	High-income North America	3	Both	27	Age-standardized	121	Diet low in seafood omega-3 fatty acids	3	Rate	2008	39.154835570489425	49.64085488082473	27.4394249787478
29	Summary exposure value	100	High-income North America	3	Both	27	Age-standardized	122	Diet low in polyunsaturated fatty acids	3	Rate	2008	22.27282632279826	28.42508967041557	15.56133225754725
29	Summary exposure value	100	High-income North America	3	Both	27	Age-standardized	123	Diet high in trans fatty acids	3	Rate	2008	89.16207558891817	99.29054460675876	71.81545273967349
29	Summary exposure value	5	East Asia	3	Both	27	Age-standardized	83	Unsafe water source	3	Rate	2007	36.84651244127062	51.57366888161058	24.13354319761516
29	Summary exposure value	5	East Asia	3	Both	27	Age-standardized	84	Unsafe sanitation	3	Rate	2007	47.39959190331165	56.30599594296899	38.674079242691214
29	Summary exposure value	5	East Asia	3	Both	27	Age-standardized	86	Ambient particulate matter pollution	3	Rate	2007	29.85940708176621	39.4227995117948	22.48157606792473
29	Summary exposure value	5	East Asia	3	Both	27	Age-standardized	87	Household air pollution from solid fuels	3	Rate	2007	28.62296177870508	37.26520847369499	21.433676419772958
29	Summary exposure value	5	East Asia	3	Both	27	Age-standardized	83	Unsafe water source	3	Rate	1998	45.70659468987957	59.54163128714563	31.965203394733187
29	Summary exposure value	5	East Asia	3	Both	27	Age-standardized	84	Unsafe sanitation	3	Rate	1998	65.33733895994055	71.1181812317039	59.76175140887718
29	Summary exposure value	5	East Asia	3	Both	27	Age-standardized	86	Ambient particulate matter pollution	3	Rate	1998	18.58949056348236	27.182198106026874	11.74194010957021
29	Summary exposure value	5	East Asia	3	Both	27	Age-standardized	87	Household air pollution from solid fuels	3	Rate	1998	43.96166027195036	51.74156401039202	36.09341127230461
29	Summary exposure value	5	East Asia	3	Both	27	Age-standardized	88	Ambient ozone pollution	3	Rate	2007	32.26213157816517	38.3483285212948	28.547694075649687
29	Summary exposure value	5	East Asia	3	Both	27	Age-standardized	90	Residential radon	3	Rate	2007	22.37880767662351	35.747120469148044	0
29	Summary exposure value	5	East Asia	3	Both	27	Age-standardized	91	Lead exposure	3	Rate	2007	61.301992764091096	74.30176742340325	10.65963947935484
29	Summary exposure value	5	East Asia	3	Both	27	Age-standardized	93	Suboptimal breastfeeding	3	Rate	2007	41.70513753367649	45.60222843147679	38.35477061867229
29	Summary exposure value	5	East Asia	3	Both	27	Age-standardized	94	Child underweight	3	Rate	2007	8.89189201572134	11.536228270726639	6.38331477150137
29	Summary exposure value	5	East Asia	3	Both	27	Age-standardized	95	Iron deficiency	3	Rate	2007	4.6751809133732305	6.51711649198923	3.19842591065111
29	Summary exposure value	5	East Asia	3	Both	27	Age-standardized	96	Vitamin A deficiency	3	Rate	2007	4.48053219624265	7.22793260863573	0
29	Summary exposure value	5	East Asia	3	Both	27	Age-standardized	97	Zinc deficiency	3	Rate	2007	15.633003283293782	25.90695730207702	0
29	Summary exposure value	5	East Asia	3	Both	27	Age-standardized	99	Smoking	3	Rate	2007	24.321319879604637	26.28761962296765	22.163888654180237
29	Summary exposure value	5	East Asia	3	Both	27	Age-standardized	100	Secondhand smoke	3	Rate	2007	49.94606866736961	55.001365395935274	44.9865151876907
29	Summary exposure value	5	East Asia	3	Both	27	Age-standardized	102	Alcohol use	3	Rate	2007	5.8972365542514495	8.04192105696977	4.3089271851240705
29	Summary exposure value	5	East Asia	3	Both	27	Age-standardized	103	Drug use	3	Rate	2007	0.48945347972744	0.66748412372585	0.34874746154361996
29	Summary exposure value	5	East Asia	3	Both	27	Age-standardized	105	High fasting plasma glucose	3	Rate	2007	17.00138998806596	23.81862251937219	13.31585789979059
29	Summary exposure value	5	East Asia	3	Both	27	Age-standardized	107	High systolic blood pressure	3	Rate	2007	25.471754337127738	48.097480917948296	11.39046451807501
29	Summary exposure value	5	East Asia	3	Both	27	Age-standardized	108	High body-mass index	3	Rate	2007	14.663342211553172	16.68206295056304	12.678198623248749
29	Summary exposure value	5	East Asia	3	Both	27	Age-standardized	109	Low bone mineral density	3	Rate	2007	23.2773222107317	29.893509157273552	17.83092856068119
29	Summary exposure value	5	East Asia	3	Both	27	Age-standardized	111	Diet low in fruits	3	Rate	2007	41.144447345364995	46.75290351887873	33.174833868083894
29	Summary exposure value	5	East Asia	3	Both	27	Age-standardized	112	Diet low in vegetables	3	Rate	2007	8.95557058693999	12.99787706707883	4.74594832474702
29	Summary exposure value	5	East Asia	3	Both	27	Age-standardized	113	Diet low in whole grains	3	Rate	2007	43.18045105523346	55.54721381065475	32.99695000868611
29	Summary exposure value	5	East Asia	3	Both	27	Age-standardized	114	Diet low in nuts and seeds	3	Rate	2007	34.86552965351113	45.74953534522649	23.69845787812392
29	Summary exposure value	5	East Asia	3	Both	27	Age-standardized	115	Diet low in milk	3	Rate	2007	74.93275073260422	88.52803701355109	73.0857315006165
29	Summary exposure value	5	East Asia	3	Both	27	Age-standardized	116	Diet high in red meat	3	Rate	2007	32.731882407273424	52.28768747178605	0
29	Summary exposure value	5	East Asia	3	Both	27	Age-standardized	117	Diet high in processed meat	3	Rate	2007	4.43458314132058	5.30622591072098	3.58467683085903
29	Summary exposure value	5	East Asia	3	Both	27	Age-standardized	118	Diet high in sugar-sweetened beverages	3	Rate	2007	4.5052216415293405	5.91584708468972	3.42855465637609
29	Summary exposure value	5	East Asia	3	Both	27	Age-standardized	119	Diet low in fiber	3	Rate	2007	28.41158636607009	55.500894728603335	9.85335305144832
29	Summary exposure value	5	East Asia	3	Both	27	Age-standardized	121	Diet low in seafood omega-3 fatty acids	3	Rate	2007	37.69316834037133	55.03155510131796	19.06034723722837
29	Summary exposure value	5	East Asia	3	Both	27	Age-standardized	122	Diet low in polyunsaturated fatty acids	3	Rate	2007	51.64596185130613	73.07609460992465	28.40411403823606
29	Summary exposure value	5	East Asia	3	Both	27	Age-standardized	123	Diet high in trans fatty acids	3	Rate	2007	35.97643844090741	49.979199245778574	22.162005085280658
29	Summary exposure value	5	East Asia	3	Both	27	Age-standardized	124	Diet high in sodium	3	Rate	2007	71.15970660357135	90.02620719455909	49.217103678218585
29	Summary exposure value	5	East Asia	3	Both	27	Age-standardized	125	Low physical activity	3	Rate	2007	14.877503525693339	18.06522047884419	11.68834341953882
29	Summary exposure value	5	East Asia	3	Both	27	Age-standardized	128	Occupational asthmagens	3	Rate	2007	22.61828808470997	26.82035155318293	18.68973448438952
29	Summary exposure value	5	East Asia	3	Both	27	Age-standardized	129	Occupational particulate matter, gases, and fumes	3	Rate	2007	17.21915434946333	89.24573871764738	0
29	Summary exposure value	5	East Asia	3	Both	27	Age-standardized	130	Occupational noise	3	Rate	2007	15.28887240061232	15.96238750774766	14.769468427029208
29	Summary exposure value	5	East Asia	3	Both	27	Age-standardized	132	Occupational ergonomic factors	3	Rate	2007	48.60031824185584	89.46760905487284	0
29	Summary exposure value	5	East Asia	3	Both	27	Age-standardized	134	Childhood sexual abuse	3	Rate	2007	12.08312110289897	15.48606364580785	7.436594937603069
29	Summary exposure value	5	East Asia	3	Both	27	Age-standardized	135	Intimate partner violence	3	Rate	2007	20.270228732726	28.30319499845969	11.11025535824079
29	Summary exposure value	5	East Asia	3	Both	27	Age-standardized	136	Non-exclusive breastfeeding	3	Rate	2007	34.17673282841854	44.26417741794295	25.65368411325229
29	Summary exposure value	5	East Asia	3	Both	27	Age-standardized	137	Discontinued breastfeeding	3	Rate	2007	49.92984019916149	54.15122519221208	45.56366201036894
29	Summary exposure value	5	East Asia	3	Both	27	Age-standardized	147	Diet low in calcium	3	Rate	2007	20.47239835892416	26.73903454358266	16.63998170088623
29	Summary exposure value	5	East Asia	3	Both	27	Age-standardized	150	Occupational exposure to asbestos	3	Rate	2007	0.76093528231757	0.89236336009678	0.59815804789421
29	Summary exposure value	5	East Asia	3	Both	27	Age-standardized	151	Occupational exposure to arsenic	3	Rate	2007	0.63526741707277	1.08497532857539	0.25086396000331
29	Summary exposure value	5	East Asia	3	Both	27	Age-standardized	152	Occupational exposure to benzene	3	Rate	2007	0.9028075788770599	1.81699811695641	0.5270689400452799
29	Summary exposure value	5	East Asia	3	Both	27	Age-standardized	153	Occupational exposure to beryllium	3	Rate	2007	0.14306113442348	0.14533315364751	0.14132069690836
29	Summary exposure value	5	East Asia	3	Both	27	Age-standardized	154	Occupational exposure to cadmium	3	Rate	2007	0.33283012157034997	0.35631147717777	0.3106875006588
29	Summary exposure value	5	East Asia	3	Both	27	Age-standardized	155	Occupational exposure to chromium	3	Rate	2007	0.71467001161707	0.766877	0.6668721306828
29	Summary exposure value	5	East Asia	3	Both	27	Age-standardized	156	Occupational exposure to diesel engine exhaust	3	Rate	2007	2.76820056799493	2.92574939989536	2.63816724568748
29	Summary exposure value	5	East Asia	3	Both	27	Age-standardized	158	Occupational exposure to formaldehyde	3	Rate	2007	1.4331847021753699	1.56304076822095	1.30396983467853
29	Summary exposure value	5	East Asia	3	Both	27	Age-standardized	159	Occupational exposure to nickel	3	Rate	2007	0.61870278482328	1.50469587935142	0.20936437423396
29	Summary exposure value	5	East Asia	3	Both	27	Age-standardized	160	Occupational exposure to polycyclic aromatic hydrocarbons	3	Rate	2007	1.40686817077825	1.50624759613487	1.3120873009788199
29	Summary exposure value	5	East Asia	3	Both	27	Age-standardized	161	Occupational exposure to silica	3	Rate	2007	4.87069805009308	9.99955733594504	2.68718090346497
29	Summary exposure value	5	East Asia	3	Both	27	Age-standardized	162	Occupational exposure to sulfuric acid	3	Rate	2007	1.50355887066149	2.55660055005669	1.06333538288228
29	Summary exposure value	5	East Asia	3	Both	27	Age-standardized	237	Occupational exposure to trichloroethylene	3	Rate	2007	0.39775017373889004	0.42392248677501	0.37728957446702
29	Summary exposure value	5	East Asia	3	Both	27	Age-standardized	238	No access to handwashing facility	3	Rate	2007	12.60497662472214	20.83358922557878	4.92121746380504
29	Summary exposure value	5	East Asia	3	Both	27	Age-standardized	239	Child growth failure	3	Rate	2007	5.018060118308179	10.41811071015198	2.2193954069537303
29	Summary exposure value	5	East Asia	3	Both	27	Age-standardized	240	Child wasting	3	Rate	2007	3.2792807494291196	4.46693935045853	2.18658730033898
29	Summary exposure value	5	East Asia	3	Both	27	Age-standardized	241	Child stunting	3	Rate	2007	11.85028277385964	13.757983259683689	9.832260886767969
29	Summary exposure value	5	East Asia	3	Both	27	Age-standardized	332	Chewing tobacco	3	Rate	2007	0.71124143600627	1.4857400101634	0.30387768642523
29	Summary exposure value	5	East Asia	3	Both	27	Age-standardized	333	Diet low in legumes	3	Rate	2007	54.935716083116816	77.37391523545011	0
29	Summary exposure value	5	East Asia	3	Both	27	Age-standardized	334	Short gestation	3	Rate	2007	18.91587560596727	24.19683880198024	13.545576362261649
29	Summary exposure value	5	East Asia	3	Both	27	Age-standardized	335	Low birth weight	3	Rate	2007	9.87020433986541	11.43446909874886	7.97910203681018
29	Summary exposure value	5	East Asia	3	Both	27	Age-standardized	337	High temperature	3	Rate	2007	29.84907341529613	33.488793632587786	25.28542898538248
29	Summary exposure value	5	East Asia	3	Both	27	Age-standardized	338	Low temperature	3	Rate	2007	25.886771692239506	27.54020114571627	24.06202868108491
29	Summary exposure value	5	East Asia	3	Both	27	Age-standardized	339	Low birth weight and short gestation	3	Rate	2007	10.796861949825221	12.714046885356739	8.8159631634087
29	Summary exposure value	5	East Asia	3	Both	27	Age-standardized	341	Kidney dysfunction	3	Rate	2007	2.15619477098077	3.8924386022185202	1.42121659824598
29	Summary exposure value	5	East Asia	3	Both	27	Age-standardized	363	Bullying victimization	3	Rate	2007	7.409029163277619	13.73582875809644	3.46069958991584
29	Summary exposure value	5	East Asia	3	Both	27	Age-standardized	367	High LDL cholesterol	3	Rate	2007	41.60795803470085	53.244143506629584	32.35994935540025
29	Summary exposure value	134	Tropical Latin America	3	Both	27	Age-standardized	83	Unsafe water source	3	Rate	1995	33.042807996934734	44.11075138252236	23.297154452966222
29	Summary exposure value	134	Tropical Latin America	3	Both	27	Age-standardized	84	Unsafe sanitation	3	Rate	1995	37.11158859444481	41.5190549586356	32.47311797607923
29	Summary exposure value	134	Tropical Latin America	3	Both	27	Age-standardized	86	Ambient particulate matter pollution	3	Rate	1995	20.14296189781998	36.16166963220789	10.41158083967133
29	Summary exposure value	134	Tropical Latin America	3	Both	27	Age-standardized	87	Household air pollution from solid fuels	3	Rate	1995	12.02322038285043	17.49995447399986	7.520085524716739
29	Summary exposure value	134	Tropical Latin America	3	Both	27	Age-standardized	88	Ambient ozone pollution	3	Rate	1995	5.212753265885859	7.0080138005656405	3.49117912025442
29	Summary exposure value	100	High-income North America	3	Both	27	Age-standardized	124	Diet high in sodium	3	Rate	2008	29.754262732430508	61.5740829422458	4.05094167378844
29	Summary exposure value	100	High-income North America	3	Both	27	Age-standardized	125	Low physical activity	3	Rate	2008	16.55168868459216	20.40398971797788	12.761847835209911
29	Summary exposure value	100	High-income North America	3	Both	27	Age-standardized	128	Occupational asthmagens	3	Rate	2008	16.47689923861621	18.49739200997519	14.58572166914063
29	Summary exposure value	100	High-income North America	3	Both	27	Age-standardized	129	Occupational particulate matter, gases, and fumes	3	Rate	2008	8.38016046676535	65.34010059081957	0
29	Summary exposure value	100	High-income North America	3	Both	27	Age-standardized	130	Occupational noise	3	Rate	2008	6.69170572962762	7.09435409330373	6.38068016705951
29	Summary exposure value	100	High-income North America	3	Both	27	Age-standardized	132	Occupational ergonomic factors	3	Rate	2008	36.49255771850493	93.65386548344023	0
29	Summary exposure value	100	High-income North America	3	Both	27	Age-standardized	134	Childhood sexual abuse	3	Rate	2008	18.83452924832748	22.31972197099244	12.30801628474052
29	Summary exposure value	100	High-income North America	3	Both	27	Age-standardized	135	Intimate partner violence	3	Rate	2008	20.54508166833849	24.465588748799018	13.10522789724298
29	Summary exposure value	100	High-income North America	3	Both	27	Age-standardized	136	Non-exclusive breastfeeding	3	Rate	2008	51.386459118466924	56.50388074378967	47.139149802677
29	Summary exposure value	100	High-income North America	3	Both	27	Age-standardized	137	Discontinued breastfeeding	3	Rate	2008	84.25997852725409	86.71773399627088	81.52386587758782
29	Summary exposure value	100	High-income North America	3	Both	27	Age-standardized	147	Diet low in calcium	3	Rate	2008	7.163700582376819	8.59010864597805	5.79966562596862
29	Summary exposure value	100	High-income North America	3	Both	27	Age-standardized	150	Occupational exposure to asbestos	3	Rate	2008	4.3192340671285	4.49921389973124	4.05362845281611
29	Summary exposure value	100	High-income North America	3	Both	27	Age-standardized	151	Occupational exposure to arsenic	3	Rate	2008	0.46305451133678	1.11307531542339	0
29	Summary exposure value	100	High-income North America	3	Both	27	Age-standardized	152	Occupational exposure to benzene	3	Rate	2008	1.10306969345933	3.4152044021618497	0.08211569510438
29	Summary exposure value	100	High-income North America	3	Both	27	Age-standardized	153	Occupational exposure to beryllium	3	Rate	2008	0.02586598374342	0.0261647041168	0.025580778348100002
29	Summary exposure value	100	High-income North America	3	Both	27	Age-standardized	154	Occupational exposure to cadmium	3	Rate	2008	0.05670910273252	0.059236924869319994	0.05448785215174
29	Summary exposure value	100	High-income North America	3	Both	27	Age-standardized	155	Occupational exposure to chromium	3	Rate	2008	0.14258897396168999	0.14720618966994	0.13824784396617
29	Summary exposure value	100	High-income North America	3	Both	27	Age-standardized	156	Occupational exposure to diesel engine exhaust	3	Rate	2008	0.70141783074465	0.72782467364635	0.67702334285592
29	Summary exposure value	100	High-income North America	3	Both	27	Age-standardized	158	Occupational exposure to formaldehyde	3	Rate	2008	0.28363323008208996	0.29579728351078	0.27261988567674
29	Summary exposure value	100	High-income North America	3	Both	27	Age-standardized	159	Occupational exposure to nickel	3	Rate	2008	0.37494176483968	1.48721216075093	0
29	Summary exposure value	100	High-income North America	3	Both	27	Age-standardized	160	Occupational exposure to polycyclic aromatic hydrocarbons	3	Rate	2008	0.29325225642533	0.30111915263937	0.28559476683069
29	Summary exposure value	100	High-income North America	3	Both	27	Age-standardized	161	Occupational exposure to silica	3	Rate	2008	3.2692222523037597	9.911808675250871	0.55465692677512
29	Summary exposure value	100	High-income North America	3	Both	27	Age-standardized	162	Occupational exposure to sulfuric acid	3	Rate	2008	0.71327286368898	2.30838987686095	0.14472430238256
29	Summary exposure value	100	High-income North America	3	Both	27	Age-standardized	237	Occupational exposure to trichloroethylene	3	Rate	2008	0.08472389127396	0.08767239055721	0.08242166991922001
29	Summary exposure value	100	High-income North America	3	Both	27	Age-standardized	238	No access to handwashing facility	3	Rate	2008	1.88813650138881	3.1202277452746197	0.75810204213992
29	Summary exposure value	100	High-income North America	3	Both	27	Age-standardized	239	Child growth failure	3	Rate	2008	1.04187935796051	2.0402965288254498	0.46916465315866
29	Summary exposure value	100	High-income North America	3	Both	27	Age-standardized	240	Child wasting	3	Rate	2008	2.90343145868354	3.74151926886671	2.02791299049739
29	Summary exposure value	100	High-income North America	3	Both	27	Age-standardized	241	Child stunting	3	Rate	2008	2.80725468788976	3.3141261974067997	2.27642418333386
29	Summary exposure value	100	High-income North America	3	Both	27	Age-standardized	332	Chewing tobacco	3	Rate	2008	2.48558955852406	3.22455155814411	1.8593523776571
29	Summary exposure value	100	High-income North America	3	Both	27	Age-standardized	333	Diet low in legumes	3	Rate	2008	39.16897725673575	51.37076307359663	0
29	Summary exposure value	100	High-income North America	3	Both	27	Age-standardized	334	Short gestation	3	Rate	2008	37.389996637929826	41.131477052065904	33.82194001859305
29	Summary exposure value	100	High-income North America	3	Both	27	Age-standardized	335	Low birth weight	3	Rate	2008	16.41242786657846	17.84616025439055	15.21240603616999
29	Summary exposure value	100	High-income North America	3	Both	27	Age-standardized	337	High temperature	3	Rate	2008	27.74103610775887	30.985074893593623	24.31031331623565
29	Summary exposure value	100	High-income North America	3	Both	27	Age-standardized	338	Low temperature	3	Rate	2008	26.42393637058295	27.65068065791421	25.04369387072558
29	Summary exposure value	100	High-income North America	3	Both	27	Age-standardized	339	Low birth weight and short gestation	3	Rate	2008	21.70459038171401	24.09738360207779	19.2960781740001
29	Summary exposure value	100	High-income North America	3	Both	27	Age-standardized	341	Kidney dysfunction	3	Rate	2008	2.5277094888741	4.33756454711958	1.60877635742722
29	Summary exposure value	100	High-income North America	3	Both	27	Age-standardized	363	Bullying victimization	3	Rate	2008	9.93442600483681	18.74697107887176	5.00982496164589
29	Summary exposure value	100	High-income North America	3	Both	27	Age-standardized	367	High LDL cholesterol	3	Rate	2008	50.037831726078466	56.20575866935364	43.19953573067681
29	Summary exposure value	100	High-income North America	3	Both	27	Age-standardized	404	Nitrogen dioxide pollution	3	Rate	2008	48.73569036323253	91.06952142496424	0
29	Summary exposure value	100	High-income North America	3	Both	27	Age-standardized	99	Smoking	3	Rate	2010	25.532973321060133	27.65644357127079	23.61454262857354
29	Summary exposure value	100	High-income North America	3	Both	27	Age-standardized	100	Secondhand smoke	3	Rate	2010	27.31259711275577	28.561553265978727	25.89659659209999
29	Summary exposure value	100	High-income North America	3	Both	27	Age-standardized	102	Alcohol use	3	Rate	2010	14.459240802388882	19.70433672206173	10.53649095119263
29	Summary exposure value	100	High-income North America	3	Both	27	Age-standardized	103	Drug use	3	Rate	2010	2.53975325026959	4.31148087126183	1.55401052390801
29	Summary exposure value	100	High-income North America	3	Both	27	Age-standardized	105	High fasting plasma glucose	3	Rate	2010	16.22959792959337	22.08328179890493	12.80851370193462
29	Summary exposure value	100	High-income North America	3	Both	27	Age-standardized	107	High systolic blood pressure	3	Rate	2010	19.95589043906984	24.37781960294663	16.29455518703354
29	Summary exposure value	100	High-income North America	3	Both	27	Age-standardized	108	High body-mass index	3	Rate	2010	38.666068526182244	40.908489912942755	36.56011410650369
29	Summary exposure value	100	High-income North America	3	Both	27	Age-standardized	109	Low bone mineral density	3	Rate	2010	18.49954286153308	25.076988877390022	13.28065209561137
29	Summary exposure value	100	High-income North America	3	Both	27	Age-standardized	111	Diet low in fruits	3	Rate	2010	28.905365041999282	33.17606024851893	23.100031150435328
29	Summary exposure value	100	High-income North America	3	Both	27	Age-standardized	112	Diet low in vegetables	3	Rate	2010	25.16140700183092	29.74859433820569	15.819537189053328
29	Summary exposure value	100	High-income North America	3	Both	27	Age-standardized	113	Diet low in whole grains	3	Rate	2010	48.07679514658065	57.12397637134907	38.45482945047925
29	Summary exposure value	100	High-income North America	3	Both	27	Age-standardized	114	Diet low in nuts and seeds	3	Rate	2010	5.5097551352896	7.8412456504576	3.65669805354432
29	Summary exposure value	100	High-income North America	3	Both	27	Age-standardized	115	Diet low in milk	3	Rate	2010	42.389696169008126	48.98820856108916	35.50163855730151
29	Summary exposure value	100	High-income North America	3	Both	27	Age-standardized	116	Diet high in red meat	3	Rate	2010	44.2566529543995	62.22267694916648	0
29	Summary exposure value	100	High-income North America	3	Both	27	Age-standardized	117	Diet high in processed meat	3	Rate	2010	51.53184685401303	62.40078679206218	39.73751307747504
29	Summary exposure value	100	High-income North America	3	Both	27	Age-standardized	118	Diet high in sugar-sweetened beverages	3	Rate	2010	44.497098921906144	57.83484570274382	33.420647981308946
29	Summary exposure value	100	High-income North America	3	Both	27	Age-standardized	119	Diet low in fiber	3	Rate	2010	17.0604131063398	22.49008959110665	9.344279559186749
29	Summary exposure value	100	High-income North America	3	Both	27	Age-standardized	121	Diet low in seafood omega-3 fatty acids	3	Rate	2010	38.78566157541082	49.40797010937919	27.52313280318408
29	Summary exposure value	100	High-income North America	3	Both	27	Age-standardized	122	Diet low in polyunsaturated fatty acids	3	Rate	2010	21.114547803835702	27.35627207218393	14.468301242081068
29	Summary exposure value	100	High-income North America	3	Both	27	Age-standardized	123	Diet high in trans fatty acids	3	Rate	2010	89.00360059202706	99.12403412860954	71.18934795815565
29	Summary exposure value	5	East Asia	3	Both	27	Age-standardized	404	Nitrogen dioxide pollution	3	Rate	2000	34.93118908306697	76.89090459006334	0
29	Summary exposure value	5	East Asia	3	Both	27	Age-standardized	88	Ambient ozone pollution	3	Rate	2009	31.715260046869183	37.76271944343891	28.020054126870857
29	Summary exposure value	5	East Asia	3	Both	27	Age-standardized	90	Residential radon	3	Rate	2009	22.385538768952802	35.80956229650571	0
29	Summary exposure value	5	East Asia	3	Both	27	Age-standardized	91	Lead exposure	3	Rate	2009	60.68676398882849	73.59411198842807	10.468864167332539
29	Summary exposure value	5	East Asia	3	Both	27	Age-standardized	93	Suboptimal breastfeeding	3	Rate	2009	41.1402332997467	44.9993031418638	37.44817289642786
29	Summary exposure value	5	East Asia	3	Both	27	Age-standardized	94	Child underweight	3	Rate	2009	8.12175726293526	10.50934450046004	5.80783508057001
29	Summary exposure value	5	East Asia	3	Both	27	Age-standardized	95	Iron deficiency	3	Rate	2009	4.43143878224896	6.2578704711128905	2.93617727074128
29	Summary exposure value	5	East Asia	3	Both	27	Age-standardized	96	Vitamin A deficiency	3	Rate	2009	3.7298235657823002	6.41786381543506	0
29	Summary exposure value	5	East Asia	3	Both	27	Age-standardized	97	Zinc deficiency	3	Rate	2009	14.937089597696628	24.84862324494754	0
29	Summary exposure value	5	East Asia	3	Both	27	Age-standardized	99	Smoking	3	Rate	2009	24.66741410662982	26.408564531197833	22.630474239403
29	Summary exposure value	5	East Asia	3	Both	27	Age-standardized	100	Secondhand smoke	3	Rate	2009	50.520406152282845	55.533831656155854	45.69711244155661
29	Summary exposure value	5	East Asia	3	Both	27	Age-standardized	102	Alcohol use	3	Rate	2009	6.14702	8.40833089249646	4.42480816293889
29	Summary exposure value	5	East Asia	3	Both	27	Age-standardized	103	Drug use	3	Rate	2009	0.40292291815931003	0.58408602220424	0.26819822476231
29	Summary exposure value	5	East Asia	3	Both	27	Age-standardized	105	High fasting plasma glucose	3	Rate	2009	16.957835234541598	23.7319383839506	13.65557145120507
29	Summary exposure value	5	East Asia	3	Both	27	Age-standardized	107	High systolic blood pressure	3	Rate	2009	26.09404451008313	47.7613708348411	11.73268282204505
29	Summary exposure value	5	East Asia	3	Both	27	Age-standardized	108	High body-mass index	3	Rate	2009	15.0733150102658	17.05966268609978	13.06687184754205
29	Summary exposure value	5	East Asia	3	Both	27	Age-standardized	109	Low bone mineral density	3	Rate	2009	23.03032117309776	29.56443269316346	17.5752644196887
29	Summary exposure value	5	East Asia	3	Both	27	Age-standardized	111	Diet low in fruits	3	Rate	2009	40.1361649983288	45.17958014524691	32.55603530233242
29	Summary exposure value	5	East Asia	3	Both	27	Age-standardized	112	Diet low in vegetables	3	Rate	2009	8.53142522337476	12.23035079445451	4.5572678776345406
29	Summary exposure value	5	East Asia	3	Both	27	Age-standardized	113	Diet low in whole grains	3	Rate	2009	42.85377356812945	54.33571866467782	33.23285308127688
29	Summary exposure value	5	East Asia	3	Both	27	Age-standardized	114	Diet low in nuts and seeds	3	Rate	2009	33.17074013779243	43.70922907311887	22.32024743865669
29	Summary exposure value	5	East Asia	3	Both	27	Age-standardized	115	Diet low in milk	3	Rate	2009	75.01763059966613	88.53042233119186	73.17420366298518
29	Summary exposure value	5	East Asia	3	Both	27	Age-standardized	116	Diet high in red meat	3	Rate	2009	33.85531745392775	54.295009982415344	0
29	Summary exposure value	5	East Asia	3	Both	27	Age-standardized	117	Diet high in processed meat	3	Rate	2009	4.75672740460968	5.88805093788764	3.8355625125894903
29	Summary exposure value	5	East Asia	3	Both	27	Age-standardized	118	Diet high in sugar-sweetened beverages	3	Rate	2009	5.17106680251291	6.7550303774185405	3.9393853574596895
29	Summary exposure value	5	East Asia	3	Both	27	Age-standardized	119	Diet low in fiber	3	Rate	2009	26.42634319021716	53.63083148318487	8.34554736421334
29	Summary exposure value	5	East Asia	3	Both	27	Age-standardized	121	Diet low in seafood omega-3 fatty acids	3	Rate	2009	34.85901256272318	52.41282485638106	15.75555087023059
29	Summary exposure value	5	East Asia	3	Both	27	Age-standardized	122	Diet low in polyunsaturated fatty acids	3	Rate	2009	48.50366330601779	70.41369816772499	25.77201912238325
29	Summary exposure value	5	East Asia	3	Both	27	Age-standardized	123	Diet high in trans fatty acids	3	Rate	2009	34.85666596850554	48.02262995058176	23.13054757775128
29	Summary exposure value	5	East Asia	3	Both	27	Age-standardized	124	Diet high in sodium	3	Rate	2009	71.3602667074875	89.48949500068267	49.60032519127662
29	Summary exposure value	5	East Asia	3	Both	27	Age-standardized	125	Low physical activity	3	Rate	2009	15.15291342942614	18.36701701951355	11.91447972777548
29	Summary exposure value	5	East Asia	3	Both	27	Age-standardized	128	Occupational asthmagens	3	Rate	2009	22.25582932977555	26.330694541464123	18.473806825078178
29	Summary exposure value	5	East Asia	3	Both	27	Age-standardized	129	Occupational particulate matter, gases, and fumes	3	Rate	2009	17.09204172709043	88.63373229847352	0
29	Summary exposure value	5	East Asia	3	Both	27	Age-standardized	130	Occupational noise	3	Rate	2009	15.2148620929534	15.87431490841776	14.69503340893894
29	Summary exposure value	5	East Asia	3	Both	27	Age-standardized	132	Occupational ergonomic factors	3	Rate	2009	47.31325721532705	88.97563123145386	0
29	Summary exposure value	5	East Asia	3	Both	27	Age-standardized	134	Childhood sexual abuse	3	Rate	2009	11.86002415935698	14.85864810462177	7.54995549000536
29	Summary exposure value	5	East Asia	3	Both	27	Age-standardized	135	Intimate partner violence	3	Rate	2009	19.93816158007424	26.7977337610648	11.17402356393989
29	Summary exposure value	5	East Asia	3	Both	27	Age-standardized	136	Non-exclusive breastfeeding	3	Rate	2009	33.136591503212784	42.65701790501204	25.03129007277342
29	Summary exposure value	5	East Asia	3	Both	27	Age-standardized	137	Discontinued breastfeeding	3	Rate	2009	49.45921429431079	53.82469524528999	45.385410273165526
29	Summary exposure value	5	East Asia	3	Both	27	Age-standardized	147	Diet low in calcium	3	Rate	2009	19.41101734239466	25.302078362834653	15.896373637891708
29	Summary exposure value	5	East Asia	3	Both	27	Age-standardized	150	Occupational exposure to asbestos	3	Rate	2009	0.8573577765965399	1.0096853188495398	0.67072415424638
29	Summary exposure value	5	East Asia	3	Both	27	Age-standardized	151	Occupational exposure to arsenic	3	Rate	2009	0.63597357373484	1.08533223715909	0.24938394007857997
29	Summary exposure value	5	East Asia	3	Both	27	Age-standardized	152	Occupational exposure to benzene	3	Rate	2009	0.9191149833334199	1.8500637759193799	0.53905489827055
29	Summary exposure value	5	East Asia	3	Both	27	Age-standardized	153	Occupational exposure to beryllium	3	Rate	2009	0.14028691059212	0.14257959982774002	0.13857055117645
29	Summary exposure value	5	East Asia	3	Both	27	Age-standardized	154	Occupational exposure to cadmium	3	Rate	2009	0.33296768263589	0.3562039450231	0.30780023502872
29	Summary exposure value	5	East Asia	3	Both	27	Age-standardized	155	Occupational exposure to chromium	3	Rate	2009	0.72229925641779	0.7736016400324299	0.66715636035959
29	Summary exposure value	5	East Asia	3	Both	27	Age-standardized	156	Occupational exposure to diesel engine exhaust	3	Rate	2009	2.79984098821391	2.95753590249064	2.65407773637806
29	Summary exposure value	5	East Asia	3	Both	27	Age-standardized	158	Occupational exposure to formaldehyde	3	Rate	2009	1.45057342494371	1.57646047397751	1.30947271837203
29	Summary exposure value	5	East Asia	3	Both	27	Age-standardized	159	Occupational exposure to nickel	3	Rate	2009	0.61382445150106	1.50664510278161	0.20612623173828998
29	Summary exposure value	5	East Asia	3	Both	27	Age-standardized	160	Occupational exposure to polycyclic aromatic hydrocarbons	3	Rate	2009	1.4219003595582	1.52225919528964	1.32121434196972
29	Summary exposure value	5	East Asia	3	Both	27	Age-standardized	161	Occupational exposure to silica	3	Rate	2009	4.82302799109679	9.93839382917513	2.66385247292045
29	Summary exposure value	5	East Asia	3	Both	27	Age-standardized	162	Occupational exposure to sulfuric acid	3	Rate	2009	1.4861360492075502	2.5110292281481	1.04564774338391
29	Summary exposure value	5	East Asia	3	Both	27	Age-standardized	237	Occupational exposure to trichloroethylene	3	Rate	2009	0.40120633972047004	0.42854509836915006	0.37855801674537
29	Summary exposure value	5	East Asia	3	Both	27	Age-standardized	238	No access to handwashing facility	3	Rate	2009	11.29087954732746	18.67046192322846	4.36919554357688
29	Summary exposure value	5	East Asia	3	Both	27	Age-standardized	239	Child growth failure	3	Rate	2009	4.54514680569604	9.50648781053635	1.99187105184928
29	Summary exposure value	5	East Asia	3	Both	27	Age-standardized	240	Child wasting	3	Rate	2009	3.19259422628723	4.36020928070614	2.14333687471702
29	Summary exposure value	5	East Asia	3	Both	27	Age-standardized	241	Child stunting	3	Rate	2009	10.74144447080149	12.581898635638561	8.88659464061421
29	Summary exposure value	5	East Asia	3	Both	27	Age-standardized	332	Chewing tobacco	3	Rate	2009	0.7116178249562001	1.38108531279232	0.28523639466172
29	Summary exposure value	5	East Asia	3	Both	27	Age-standardized	333	Diet low in legumes	3	Rate	2009	53.71264036264039	75.8540420389135	0
29	Summary exposure value	5	East Asia	3	Both	27	Age-standardized	334	Short gestation	3	Rate	2009	18.92475112471627	24.23159104919599	13.467358776973201
29	Summary exposure value	5	East Asia	3	Both	27	Age-standardized	335	Low birth weight	3	Rate	2009	9.818268223112279	11.422719455240719	7.91716293206529
29	Summary exposure value	5	East Asia	3	Both	27	Age-standardized	337	High temperature	3	Rate	2009	31.1702520778088	34.70595961561047	26.72624997662958
29	Summary exposure value	5	East Asia	3	Both	27	Age-standardized	338	Low temperature	3	Rate	2009	26.1454235642222	27.95811573228617	24.318532372289308
29	Summary exposure value	5	East Asia	3	Both	27	Age-standardized	339	Low birth weight and short gestation	3	Rate	2009	10.74271410057573	12.71086703365672	8.70757639295053
29	Summary exposure value	5	East Asia	3	Both	27	Age-standardized	341	Kidney dysfunction	3	Rate	2009	2.12171249964421	3.84489899636983	1.3938319774957
29	Summary exposure value	5	East Asia	3	Both	27	Age-standardized	363	Bullying victimization	3	Rate	2009	7.39832228245384	13.747602024625749	3.47460281462951
29	Summary exposure value	5	East Asia	3	Both	27	Age-standardized	367	High LDL cholesterol	3	Rate	2009	42.419064523375575	54.12054855724239	33.49190575654552
29	Summary exposure value	100	High-income North America	3	Both	27	Age-standardized	83	Unsafe water source	3	Rate	2016	0.87955415240547	1.64634085221598	0.41852860355255994
29	Summary exposure value	100	High-income North America	3	Both	27	Age-standardized	84	Unsafe sanitation	3	Rate	2016	3.04662422606106	4.68147977481073	1.7267524479177399
29	Summary exposure value	100	High-income North America	3	Both	27	Age-standardized	86	Ambient particulate matter pollution	3	Rate	2016	8.69059867731378	12.16308364517843	5.5360708127919
29	Summary exposure value	100	High-income North America	3	Both	27	Age-standardized	87	Household air pollution from solid fuels	3	Rate	2016	0.02794641265957	0.23477596007669	4.7212002742357205e-05
29	Summary exposure value	100	High-income North America	3	Both	27	Age-standardized	88	Ambient ozone pollution	3	Rate	2016	14.81858130804101	18.25183094507184	12.34936561027782
29	Summary exposure value	100	High-income North America	3	Both	27	Age-standardized	90	Residential radon	3	Rate	2016	26.44384999192863	43.135972956681876	0
29	Summary exposure value	100	High-income North America	3	Both	27	Age-standardized	91	Lead exposure	3	Rate	2016	23.94853996735533	29.41402410071398	2.55878670690178
29	Summary exposure value	100	High-income North America	3	Both	27	Age-standardized	93	Suboptimal breastfeeding	3	Rate	2016	62.03711236445994	64.34905452734509	59.473012163166075
29	Summary exposure value	100	High-income North America	3	Both	27	Age-standardized	94	Child underweight	3	Rate	2016	1.4313347664082998	1.9032610524424998	0.9950464557509401
29	Summary exposure value	100	High-income North America	3	Both	27	Age-standardized	95	Iron deficiency	3	Rate	2016	3.56554671648276	5.44569864334509	2.22753484830724
29	Summary exposure value	100	High-income North America	3	Both	27	Age-standardized	96	Vitamin A deficiency	3	Rate	2016	0.15893703470477	0.3336663238714	0
29	Summary exposure value	100	High-income North America	3	Both	27	Age-standardized	97	Zinc deficiency	3	Rate	2016	4.48561624427845	7.62937732793128	0
29	Summary exposure value	134	Tropical Latin America	3	Both	27	Age-standardized	90	Residential radon	3	Rate	2004	24.79412459425917	44.83797225584339	0
29	Summary exposure value	134	Tropical Latin America	3	Both	27	Age-standardized	91	Lead exposure	3	Rate	2004	45.61819957172781	57.66630418500214	6.51421909765101
29	Summary exposure value	134	Tropical Latin America	3	Both	27	Age-standardized	93	Suboptimal breastfeeding	3	Rate	2004	50.85885948758159	55.203648038328566	47.165983652611246
29	Summary exposure value	134	Tropical Latin America	3	Both	27	Age-standardized	94	Child underweight	3	Rate	2004	4.55326644673589	5.91854784696084	3.26945846692435
29	Summary exposure value	134	Tropical Latin America	3	Both	27	Age-standardized	95	Iron deficiency	3	Rate	2004	6.3014403550161	8.62647308065713	4.54407702087203
29	Summary exposure value	134	Tropical Latin America	3	Both	27	Age-standardized	96	Vitamin A deficiency	3	Rate	2004	10.94558542186222	19.613967795128602	0
29	Summary exposure value	134	Tropical Latin America	3	Both	27	Age-standardized	97	Zinc deficiency	3	Rate	2004	19.03923830715157	31.633026620726877	0
29	Summary exposure value	134	Tropical Latin America	3	Both	27	Age-standardized	99	Smoking	3	Rate	2004	19.132217234778757	21.06402209222382	17.084070105791422
29	Summary exposure value	134	Tropical Latin America	3	Both	27	Age-standardized	100	Secondhand smoke	3	Rate	2004	37.19776082762567	39.526429688536666	34.56529270869812
29	Summary exposure value	134	Tropical Latin America	3	Both	27	Age-standardized	102	Alcohol use	3	Rate	2004	8.78273004005457	11.900489347983639	6.22800848808542
29	Summary exposure value	134	Tropical Latin America	3	Both	27	Age-standardized	103	Drug use	3	Rate	2004	0.43327537190783005	0.73917452724805	0.24342119710795998
29	Summary exposure value	134	Tropical Latin America	3	Both	27	Age-standardized	105	High fasting plasma glucose	3	Rate	2004	18.49595253780512	33.14366601657664	11.0083404649498
29	Summary exposure value	134	Tropical Latin America	3	Both	27	Age-standardized	107	High systolic blood pressure	3	Rate	2004	30.83745710258795	46.00499300661326	19.80329231833008
29	Summary exposure value	134	Tropical Latin America	3	Both	27	Age-standardized	108	High body-mass index	3	Rate	2004	21.16383625525664	23.20300552590108	18.89368667172959
29	Summary exposure value	134	Tropical Latin America	3	Both	27	Age-standardized	109	Low bone mineral density	3	Rate	2004	21.81062374450942	28.370570807333216	16.16491186322599
29	Summary exposure value	134	Tropical Latin America	3	Both	27	Age-standardized	111	Diet low in fruits	3	Rate	2004	26.71134136626373	32.8456274655268	21.8624933097878
29	Summary exposure value	134	Tropical Latin America	3	Both	27	Age-standardized	112	Diet low in vegetables	3	Rate	2004	39.71994355998711	48.77546913570745	22.48641072260432
29	Summary exposure value	134	Tropical Latin America	3	Both	27	Age-standardized	113	Diet low in whole grains	3	Rate	2004	45.316708036392924	58.18632065106366	34.81168742553679
29	Summary exposure value	134	Tropical Latin America	3	Both	27	Age-standardized	114	Diet low in nuts and seeds	3	Rate	2004	45.24745208599706	55.25343362671211	33.51522582830967
29	Summary exposure value	134	Tropical Latin America	3	Both	27	Age-standardized	115	Diet low in milk	3	Rate	2004	57.99105744700863	60.399476140201514	55.63721049850319
29	Summary exposure value	134	Tropical Latin America	3	Both	27	Age-standardized	116	Diet high in red meat	3	Rate	2004	47.79651460178368	68.29416246978991	0
29	Summary exposure value	134	Tropical Latin America	3	Both	27	Age-standardized	117	Diet high in processed meat	3	Rate	2004	7.7606300410274995	10.32520755604901	5.49439426715775
29	Summary exposure value	134	Tropical Latin America	3	Both	27	Age-standardized	118	Diet high in sugar-sweetened beverages	3	Rate	2004	21.64669198912537	30.69107830425906	13.8987140473808
29	Summary exposure value	134	Tropical Latin America	3	Both	27	Age-standardized	119	Diet low in fiber	3	Rate	2004	19.31901247300272	35.82288912491598	7.71633349863206
29	Summary exposure value	134	Tropical Latin America	3	Both	27	Age-standardized	121	Diet low in seafood omega-3 fatty acids	3	Rate	2004	38.38069814749743	52.357076666122126	24.22148579040297
29	Summary exposure value	134	Tropical Latin America	3	Both	27	Age-standardized	122	Diet low in polyunsaturated fatty acids	3	Rate	2004	11.60872845999652	20.80470900277914	4.390433523093891
29	Summary exposure value	134	Tropical Latin America	3	Both	27	Age-standardized	123	Diet high in trans fatty acids	3	Rate	2004	51.10455222032863	67.78695626857618	32.44501783449858
29	Summary exposure value	134	Tropical Latin America	3	Both	27	Age-standardized	124	Diet high in sodium	3	Rate	2004	33.02829134762674	66.77045501638376	3.90472942498036
29	Summary exposure value	134	Tropical Latin America	3	Both	27	Age-standardized	125	Low physical activity	3	Rate	2004	23.31325012685046	27.64769167640623	19.02130211695158
29	Summary exposure value	134	Tropical Latin America	3	Both	27	Age-standardized	128	Occupational asthmagens	3	Rate	2004	19.95190649195946	22.949918284935862	17.00477640918797
29	Summary exposure value	134	Tropical Latin America	3	Both	27	Age-standardized	129	Occupational particulate matter, gases, and fumes	3	Rate	2004	11.18393405390721	65.56881047059854	0
29	Summary exposure value	134	Tropical Latin America	3	Both	27	Age-standardized	130	Occupational noise	3	Rate	2004	11.32359851459433	12.05501202266531	10.66316689498108
29	Summary exposure value	134	Tropical Latin America	3	Both	27	Age-standardized	132	Occupational ergonomic factors	3	Rate	2004	40.46285219507031	90.8466951424428	0
29	Summary exposure value	134	Tropical Latin America	3	Both	27	Age-standardized	134	Childhood sexual abuse	3	Rate	2004	12.46579900025552	19.049959162279258	6.7026921648498705
29	Summary exposure value	134	Tropical Latin America	3	Both	27	Age-standardized	135	Intimate partner violence	3	Rate	2004	13.40011535260824	17.84990104600345	7.83925223180825
29	Summary exposure value	134	Tropical Latin America	3	Both	27	Age-standardized	136	Non-exclusive breastfeeding	3	Rate	2004	44.39419147619082	57.035172620268085	33.17858770222773
29	Summary exposure value	134	Tropical Latin America	3	Both	27	Age-standardized	137	Discontinued breastfeeding	3	Rate	2004	63.34319066008359	66.8426351241566	60.62737627397469
29	Summary exposure value	134	Tropical Latin America	3	Both	27	Age-standardized	147	Diet low in calcium	3	Rate	2004	12.74320992245186	15.80118674509039	10.74641645542852
29	Summary exposure value	134	Tropical Latin America	3	Both	27	Age-standardized	150	Occupational exposure to asbestos	3	Rate	2004	2.38359676814974	2.5360680438584597	2.20486545647142
29	Summary exposure value	134	Tropical Latin America	3	Both	27	Age-standardized	151	Occupational exposure to arsenic	3	Rate	2004	0.45724451765023	0.77700270727692	0.18496719482555
29	Summary exposure value	134	Tropical Latin America	3	Both	27	Age-standardized	152	Occupational exposure to benzene	3	Rate	2004	1.26841277912441	2.55693800442292	0.7426200354562
29	Summary exposure value	134	Tropical Latin America	3	Both	27	Age-standardized	153	Occupational exposure to beryllium	3	Rate	2004	0.11903602540631	0.12035845591164	0.11765242560692
29	Summary exposure value	134	Tropical Latin America	3	Both	27	Age-standardized	154	Occupational exposure to cadmium	3	Rate	2004	0.2482253888569	0.25385456915734	0.24178962821603
29	Summary exposure value	134	Tropical Latin America	3	Both	27	Age-standardized	155	Occupational exposure to chromium	3	Rate	2004	0.60391427593213	0.61635113582779	0.59065400508496
29	Summary exposure value	134	Tropical Latin America	3	Both	27	Age-standardized	156	Occupational exposure to diesel engine exhaust	3	Rate	2004	3.2417866163123197	3.3315503452119497	3.1587680525443798
29	Summary exposure value	134	Tropical Latin America	3	Both	27	Age-standardized	158	Occupational exposure to formaldehyde	3	Rate	2004	1.22503237232371	1.25726238578189	1.17960930095378
29	Summary exposure value	134	Tropical Latin America	3	Both	27	Age-standardized	159	Occupational exposure to nickel	3	Rate	2004	0.45250218162601	1.09938110501048	0.14999562660331
29	Summary exposure value	134	Tropical Latin America	3	Both	27	Age-standardized	160	Occupational exposure to polycyclic aromatic hydrocarbons	3	Rate	2004	1.27377717337726	1.29622549931417	1.2505209310868
29	Summary exposure value	134	Tropical Latin America	3	Both	27	Age-standardized	161	Occupational exposure to silica	3	Rate	2004	4.34786986170763	8.87008451389164	2.3519059287659903
29	Summary exposure value	134	Tropical Latin America	3	Both	27	Age-standardized	162	Occupational exposure to sulfuric acid	3	Rate	2004	1.03511895555869	1.73679496816486	0.74693640851957
29	Summary exposure value	134	Tropical Latin America	3	Both	27	Age-standardized	237	Occupational exposure to trichloroethylene	3	Rate	2004	0.35324549076533	0.36268852572272	0.34551508751935
29	Summary exposure value	134	Tropical Latin America	3	Both	27	Age-standardized	238	No access to handwashing facility	3	Rate	2004	16.626406448196292	27.0424518715705	6.25639270220112
29	Summary exposure value	134	Tropical Latin America	3	Both	27	Age-standardized	239	Child growth failure	3	Rate	2004	2.69674976173804	5.40816447712075	1.16007918742569
29	Summary exposure value	134	Tropical Latin America	3	Both	27	Age-standardized	240	Child wasting	3	Rate	2004	2.11045668035339	2.9199142814864802	1.38348407411192
29	Summary exposure value	134	Tropical Latin America	3	Both	27	Age-standardized	241	Child stunting	3	Rate	2004	7.69062344276459	9.07630050793961	6.40358648435112
29	Summary exposure value	134	Tropical Latin America	3	Both	27	Age-standardized	332	Chewing tobacco	3	Rate	2004	0.58451683129012	1.2415752021422402	0.2555585846334
29	Summary exposure value	134	Tropical Latin America	3	Both	27	Age-standardized	333	Diet low in legumes	3	Rate	2004	18.679548978004	27.04232968589604	0
29	Summary exposure value	134	Tropical Latin America	3	Both	27	Age-standardized	334	Short gestation	3	Rate	2004	16.70169014885599	17.92022371291909	15.600455771591621
29	Summary exposure value	134	Tropical Latin America	3	Both	27	Age-standardized	335	Low birth weight	3	Rate	2004	11.47807424935934	12.1230808387372	10.97303638973167
29	Summary exposure value	134	Tropical Latin America	3	Both	27	Age-standardized	337	High temperature	3	Rate	2004	16.43208002450172	19.76418504519023	13.02978015359087
29	Summary exposure value	134	Tropical Latin America	3	Both	27	Age-standardized	338	Low temperature	3	Rate	2004	11.89586273203605	14.10654753392953	10.69230141931784
29	Summary exposure value	134	Tropical Latin America	3	Both	27	Age-standardized	339	Low birth weight and short gestation	3	Rate	2004	13.738386933876559	15.27024538545053	12.42761707479492
29	Summary exposure value	134	Tropical Latin America	3	Both	27	Age-standardized	341	Kidney dysfunction	3	Rate	2004	3.26171926697305	5.3162536453396605	2.08294021386867
29	Summary exposure value	134	Tropical Latin America	3	Both	27	Age-standardized	363	Bullying victimization	3	Rate	2004	6.53953374934559	12.55737331997468	3.12320845055328
29	Summary exposure value	134	Tropical Latin America	3	Both	27	Age-standardized	367	High LDL cholesterol	3	Rate	2004	47.60175992289119	58.419516250528325	38.20065312915848
29	Summary exposure value	5	East Asia	3	Both	27	Age-standardized	88	Ambient ozone pollution	3	Rate	2002	23.711684232870418	28.662777305766728	20.315991033400472
29	Summary exposure value	5	East Asia	3	Both	27	Age-standardized	90	Residential radon	3	Rate	2002	22.35344836237176	35.68242511899243	0
29	Summary exposure value	5	East Asia	3	Both	27	Age-standardized	91	Lead exposure	3	Rate	2002	61.23465618691364	75.19177040605018	10.967347850289629
29	Summary exposure value	5	East Asia	3	Both	27	Age-standardized	93	Suboptimal breastfeeding	3	Rate	2002	43.09904159511522	47.09949481535618	39.24772611330312
29	Summary exposure value	5	East Asia	3	Both	27	Age-standardized	94	Child underweight	3	Rate	2002	11.18113629384443	14.532682414813438	7.954614223430589
29	Summary exposure value	5	East Asia	3	Both	27	Age-standardized	95	Iron deficiency	3	Rate	2002	5.31071253581084	7.213344039437771	3.8622884013163703
29	Summary exposure value	5	East Asia	3	Both	27	Age-standardized	96	Vitamin A deficiency	3	Rate	2002	7.06814605498276	10.49062819541881	0
29	Summary exposure value	5	East Asia	3	Both	27	Age-standardized	97	Zinc deficiency	3	Rate	2002	18.048486079733518	29.821381082313707	0
29	Summary exposure value	5	East Asia	3	Both	27	Age-standardized	99	Smoking	3	Rate	2002	24.1602466095474	26.13212876836359	22.21902935556464
29	Summary exposure value	5	East Asia	3	Both	27	Age-standardized	100	Secondhand smoke	3	Rate	2002	50.52181337993229	55.260253796407845	45.65257678652386
29	Summary exposure value	5	East Asia	3	Both	27	Age-standardized	102	Alcohol use	3	Rate	2002	5.38386625762298	7.202846598321281	3.93908216876186
29	Summary exposure value	5	East Asia	3	Both	27	Age-standardized	103	Drug use	3	Rate	2002	0.63359228267613	0.8862196884958101	0.44920258538265
29	Summary exposure value	5	East Asia	3	Both	27	Age-standardized	105	High fasting plasma glucose	3	Rate	2002	17.33971381008291	25.410658282284498	12.73219751154702
29	Summary exposure value	5	East Asia	3	Both	27	Age-standardized	107	High systolic blood pressure	3	Rate	2002	22.57725021131335	43.54858291588119	9.31546354396728
29	Summary exposure value	5	East Asia	3	Both	27	Age-standardized	108	High body-mass index	3	Rate	2002	13.6287721911318	15.738474136849959	11.60159820951916
29	Summary exposure value	5	East Asia	3	Both	27	Age-standardized	109	Low bone mineral density	3	Rate	2002	24.01600962085631	30.58381647169728	18.32382967447651
29	Summary exposure value	5	East Asia	3	Both	27	Age-standardized	111	Diet low in fruits	3	Rate	2002	43.9990163986286	52.05524690264236	34.23234293437183
29	Summary exposure value	5	East Asia	3	Both	27	Age-standardized	112	Diet low in vegetables	3	Rate	2002	8.678379670541341	12.91940499795696	4.14250889655435
29	Summary exposure value	5	East Asia	3	Both	27	Age-standardized	113	Diet low in whole grains	3	Rate	2002	43.96929075642443	57.68227419167382	32.67801997517328
29	Summary exposure value	5	East Asia	3	Both	27	Age-standardized	114	Diet low in nuts and seeds	3	Rate	2002	37.35083231443541	48.63781851083305	24.75353269397842
29	Summary exposure value	5	East Asia	3	Both	27	Age-standardized	115	Diet low in milk	3	Rate	2002	74.70238788960432	88.46675731660078	72.77959269534384
29	Summary exposure value	5	East Asia	3	Both	27	Age-standardized	116	Diet high in red meat	3	Rate	2002	30.63514095135017	48.448009696737934	0
29	Summary exposure value	5	East Asia	3	Both	27	Age-standardized	117	Diet high in processed meat	3	Rate	2002	3.8488679718846894	4.7595359511378295	3.14639773985166
29	Summary exposure value	5	East Asia	3	Both	27	Age-standardized	118	Diet high in sugar-sweetened beverages	3	Rate	2002	3.5501731556322804	4.9499142841631	2.49212262515643
29	Summary exposure value	5	East Asia	3	Both	27	Age-standardized	119	Diet low in fiber	3	Rate	2002	31.363102470523618	58.5385289588067	11.32509371026512
29	Summary exposure value	5	East Asia	3	Both	27	Age-standardized	121	Diet low in seafood omega-3 fatty acids	3	Rate	2002	43.93875404838296	59.57618992970218	24.70457202337267
29	Summary exposure value	5	East Asia	3	Both	27	Age-standardized	122	Diet low in polyunsaturated fatty acids	3	Rate	2002	58.6411046036958	77.70189953029522	33.20128857578377
29	Summary exposure value	5	East Asia	3	Both	27	Age-standardized	123	Diet high in trans fatty acids	3	Rate	2002	39.28958830737082	55.22144352795287	26.30862399372883
29	Summary exposure value	5	East Asia	3	Both	27	Age-standardized	124	Diet high in sodium	3	Rate	2002	69.66802169739191	89.57372417027156	44.27136925280265
29	Summary exposure value	5	East Asia	3	Both	27	Age-standardized	125	Low physical activity	3	Rate	2002	14.29676797588401	17.25307071382368	11.31845505727969
29	Summary exposure value	5	East Asia	3	Both	27	Age-standardized	128	Occupational asthmagens	3	Rate	2002	23.00541741789678	27.71880348358368	19.21888319268282
29	Summary exposure value	5	East Asia	3	Both	27	Age-standardized	129	Occupational particulate matter, gases, and fumes	3	Rate	2002	17.36961716012118	90.30935640364503	0
29	Summary exposure value	5	East Asia	3	Both	27	Age-standardized	130	Occupational noise	3	Rate	2002	15.344563320941171	16.04013628679101	14.83548169637691
29	Summary exposure value	5	East Asia	3	Both	27	Age-standardized	132	Occupational ergonomic factors	3	Rate	2002	50.513121079877656	89.4883015840914	0
29	Summary exposure value	5	East Asia	3	Both	27	Age-standardized	134	Childhood sexual abuse	3	Rate	2002	12.62776279586837	16.528465589058488	7.844753321069881
29	Summary exposure value	5	East Asia	3	Both	27	Age-standardized	135	Intimate partner violence	3	Rate	2002	21.13857607919929	31.5955246469395	11.47692787178742
29	Summary exposure value	5	East Asia	3	Both	27	Age-standardized	136	Non-exclusive breastfeeding	3	Rate	2002	36.59730479229531	47.295138576535976	27.1060535069515
29	Summary exposure value	5	East Asia	3	Both	27	Age-standardized	137	Discontinued breastfeeding	3	Rate	2002	51.17037087835888	55.492972075881205	46.920122551100356
29	Summary exposure value	5	East Asia	3	Both	27	Age-standardized	147	Diet low in calcium	3	Rate	2002	22.43688663471665	29.489003670655112	17.86812963224894
29	Summary exposure value	5	East Asia	3	Both	27	Age-standardized	150	Occupational exposure to asbestos	3	Rate	2002	0.6697303666625	0.81919347349678	0.5607478762329899
29	Summary exposure value	5	East Asia	3	Both	27	Age-standardized	151	Occupational exposure to arsenic	3	Rate	2002	0.60461583636694	1.01606173330554	0.24148650187997997
29	Summary exposure value	5	East Asia	3	Both	27	Age-standardized	152	Occupational exposure to benzene	3	Rate	2002	0.8390486800001099	1.66420123696523	0.49166743529814005
29	Summary exposure value	5	East Asia	3	Both	27	Age-standardized	153	Occupational exposure to beryllium	3	Rate	2002	0.14455006200227	0.14650812053133	0.14280431947122002
29	Summary exposure value	5	East Asia	3	Both	27	Age-standardized	154	Occupational exposure to cadmium	3	Rate	2002	0.31758703012960005	0.33686318417694	0.29972515801391003
29	Summary exposure value	5	East Asia	3	Both	27	Age-standardized	155	Occupational exposure to chromium	3	Rate	2002	0.66463	0.70676833592173	0.62523376769812
29	Summary exposure value	5	East Asia	3	Both	27	Age-standardized	156	Occupational exposure to diesel engine exhaust	3	Rate	2002	2.6020785762873198	2.72845291758796	2.48558
29	Summary exposure value	5	East Asia	3	Both	27	Age-standardized	158	Occupational exposure to formaldehyde	3	Rate	2002	1.3295053325881399	1.44486217198644	1.22882585109818
29	Summary exposure value	5	East Asia	3	Both	27	Age-standardized	159	Occupational exposure to nickel	3	Rate	2002	0.60294609404641	1.44931218854096	0.2048720047723
29	Summary exposure value	5	East Asia	3	Both	27	Age-standardized	160	Occupational exposure to polycyclic aromatic hydrocarbons	3	Rate	2002	1.31055561462378	1.3913659071886801	1.23104949881389
29	Summary exposure value	5	East Asia	3	Both	27	Age-standardized	161	Occupational exposure to silica	3	Rate	2002	4.80125030334879	9.93742972935303	2.63559156104987
29	Summary exposure value	5	East Asia	3	Both	27	Age-standardized	162	Occupational exposure to sulfuric acid	3	Rate	2002	1.4783292500599299	2.50228732461223	1.04564032153317
29	Summary exposure value	5	East Asia	3	Both	27	Age-standardized	237	Occupational exposure to trichloroethylene	3	Rate	2002	0.37287473501569	0.39536285979028996	0.35622672367156
29	Summary exposure value	5	East Asia	3	Both	27	Age-standardized	238	No access to handwashing facility	3	Rate	2002	16.24061200060479	26.424064748958358	5.98679944973631
29	Summary exposure value	5	East Asia	3	Both	27	Age-standardized	239	Child growth failure	3	Rate	2002	6.453822139942229	13.23959768530893	3.03221085061675
29	Summary exposure value	5	East Asia	3	Both	27	Age-standardized	240	Child wasting	3	Rate	2002	3.49112944411335	4.81033734065179	2.30725614585712
29	Summary exposure value	5	East Asia	3	Both	27	Age-standardized	241	Child stunting	3	Rate	2002	15.002577978460591	17.32716112884459	12.58757222960399
29	Summary exposure value	5	East Asia	3	Both	27	Age-standardized	332	Chewing tobacco	3	Rate	2002	0.70654235026545	1.5522690979051301	0.29036903034195
29	Summary exposure value	5	East Asia	3	Both	27	Age-standardized	333	Diet low in legumes	3	Rate	2002	57.30394565732823	80.2096456991525	0
29	Summary exposure value	5	East Asia	3	Both	27	Age-standardized	334	Short gestation	3	Rate	2002	18.94824420958997	24.33709448040807	13.56970873426846
29	Summary exposure value	5	East Asia	3	Both	27	Age-standardized	335	Low birth weight	3	Rate	2002	10.052206558479671	11.6611387553656	8.20430897336229
29	Summary exposure value	5	East Asia	3	Both	27	Age-standardized	337	High temperature	3	Rate	2002	30.84389082884897	34.106954470683995	26.79533577363027
29	Summary exposure value	5	East Asia	3	Both	27	Age-standardized	338	Low temperature	3	Rate	2002	25.633514069866557	27.48071781038587	23.98346626754802
29	Summary exposure value	5	East Asia	3	Both	27	Age-standardized	339	Low birth weight and short gestation	3	Rate	2002	11.01952554973892	12.97824878129429	9.03065949575219
29	Summary exposure value	5	East Asia	3	Both	27	Age-standardized	341	Kidney dysfunction	3	Rate	2002	2.18518900915158	3.9340890310275696	1.44252632537019
29	Summary exposure value	5	East Asia	3	Both	27	Age-standardized	363	Bullying victimization	3	Rate	2002	7.242846120653191	13.63230323370226	3.2802457181412503
29	Summary exposure value	5	East Asia	3	Both	27	Age-standardized	367	High LDL cholesterol	3	Rate	2002	39.50004809264854	50.98987369111359	30.087923834719486
29	Summary exposure value	100	High-income North America	3	Both	27	Age-standardized	83	Unsafe water source	3	Rate	1997	2.56217022158477	4.47399611011898	1.21181624222223
29	Summary exposure value	100	High-income North America	3	Both	27	Age-standardized	84	Unsafe sanitation	3	Rate	1997	5.32825206754229	7.95601280555904	3.3592524752048
29	Summary exposure value	100	High-income North America	3	Both	27	Age-standardized	86	Ambient particulate matter pollution	3	Rate	1997	21.3093318924115	29.47604891344942	14.81607958752246
29	Summary exposure value	100	High-income North America	3	Both	27	Age-standardized	87	Household air pollution from solid fuels	3	Rate	1997	0.0350009078267	0.32784845366548	0.0004146276018159611
29	Summary exposure value	100	High-income North America	3	Both	27	Age-standardized	88	Ambient ozone pollution	3	Rate	1997	21.52976020577788	26.145026951680748	18.39680475189768
29	Summary exposure value	100	High-income North America	3	Both	27	Age-standardized	90	Residential radon	3	Rate	1997	26.64574035389525	43.33950018895346	0
29	Summary exposure value	100	High-income North America	3	Both	27	Age-standardized	91	Lead exposure	3	Rate	1997	29.404004781381012	36.25200770843083	3.6241605617887798
29	Summary exposure value	100	High-income North America	3	Both	27	Age-standardized	93	Suboptimal breastfeeding	3	Rate	1997	67.49373860101618	69.40705374176225	65.744719346423
29	Summary exposure value	100	High-income North America	3	Both	27	Age-standardized	94	Child underweight	3	Rate	1997	1.81214988212853	2.39001479616982	1.24835242924273
29	Summary exposure value	100	High-income North America	3	Both	27	Age-standardized	95	Iron deficiency	3	Rate	1997	3.6121573438561803	5.43924536203114	2.3036703323193097
29	Summary exposure value	100	High-income North America	3	Both	27	Age-standardized	96	Vitamin A deficiency	3	Rate	1997	1.11519703253104	1.93560441837482	0
29	Summary exposure value	100	High-income North America	3	Both	27	Age-standardized	97	Zinc deficiency	3	Rate	1997	6.42445230230345	10.80334247912552	0
29	Summary exposure value	5	East Asia	3	Both	27	Age-standardized	404	Nitrogen dioxide pollution	3	Rate	2007	38.21455797863894	78.14842720394115	0
29	Summary exposure value	5	East Asia	3	Both	27	Age-standardized	88	Ambient ozone pollution	3	Rate	1995	21.33080349531353	26.172430237036583	18.20606161167988
29	Summary exposure value	5	East Asia	3	Both	27	Age-standardized	90	Residential radon	3	Rate	1995	22.329147665871822	35.942775555939946	0
29	Summary exposure value	5	East Asia	3	Both	27	Age-standardized	91	Lead exposure	3	Rate	1995	58.728966762437175	74.59444072892168	10.91714614551571
29	Summary exposure value	5	East Asia	3	Both	27	Age-standardized	93	Suboptimal breastfeeding	3	Rate	1995	44.2611149354115	48.5994222154916	39.93745150310544
29	Summary exposure value	5	East Asia	3	Both	27	Age-standardized	94	Child underweight	3	Rate	1995	14.57428868935072	18.58594048630545	10.700786522050269
29	Summary exposure value	5	East Asia	3	Both	27	Age-standardized	95	Iron deficiency	3	Rate	1995	6.0831774295624	8.13662333605307	4.57325645970564
29	Summary exposure value	5	East Asia	3	Both	27	Age-standardized	96	Vitamin A deficiency	3	Rate	1995	11.79960452633943	21.208587472153077	0
29	Summary exposure value	5	East Asia	3	Both	27	Age-standardized	97	Zinc deficiency	3	Rate	1995	21.32553768434945	34.33731529528094	0
29	Summary exposure value	5	East Asia	3	Both	27	Age-standardized	99	Smoking	3	Rate	1995	26.70337719674706	29.43738836647764	24.30939074144706
29	Summary exposure value	5	East Asia	3	Both	27	Age-standardized	100	Secondhand smoke	3	Rate	1995	54.51083480205424	59.03224948811394	49.72802495844656
29	Summary exposure value	5	East Asia	3	Both	27	Age-standardized	102	Alcohol use	3	Rate	1995	5.928482714062111	8.22560331340409	4.24728710481578
29	Summary exposure value	5	East Asia	3	Both	27	Age-standardized	103	Drug use	3	Rate	1995	0.73995738077729	1.02034501919572	0.55194315620496
29	Summary exposure value	5	East Asia	3	Both	27	Age-standardized	105	High fasting plasma glucose	3	Rate	1995	19.86472205566949	31.809544330532617	13.525177788792139
29	Summary exposure value	5	East Asia	3	Both	27	Age-standardized	107	High systolic blood pressure	3	Rate	1995	20.094664559330468	41.80520814105071	8.12908613492429
29	Summary exposure value	5	East Asia	3	Both	27	Age-standardized	108	High body-mass index	3	Rate	1995	12.121742761643	14.59331216435814	9.917194468772749
29	Summary exposure value	5	East Asia	3	Both	27	Age-standardized	109	Low bone mineral density	3	Rate	1995	25.12697323393202	31.74934416828677	19.6707687672666
29	Summary exposure value	5	East Asia	3	Both	27	Age-standardized	111	Diet low in fruits	3	Rate	1995	48.01265113251575	58.86417373380064	37.145592188079966
29	Summary exposure value	5	East Asia	3	Both	27	Age-standardized	112	Diet low in vegetables	3	Rate	1995	10.00064488411319	16.762092050691972	3.8871444478305
29	Summary exposure value	5	East Asia	3	Both	27	Age-standardized	113	Diet low in whole grains	3	Rate	1995	46.27789170937632	60.446996089364724	35.04776057793724
29	Summary exposure value	5	East Asia	3	Both	27	Age-standardized	114	Diet low in nuts and seeds	3	Rate	1995	46.53970617203689	60.57881292786064	30.523166572781257
29	Summary exposure value	5	East Asia	3	Both	27	Age-standardized	115	Diet low in milk	3	Rate	1995	74.61976692850243	88.76601937838286	72.51715762321949
29	Summary exposure value	5	East Asia	3	Both	27	Age-standardized	116	Diet high in red meat	3	Rate	1995	29.245652837506093	48.078881106353386	0
29	Summary exposure value	5	East Asia	3	Both	27	Age-standardized	117	Diet high in processed meat	3	Rate	1995	3.5969467817468903	4.544521960818329	2.83245105387941
29	Summary exposure value	5	East Asia	3	Both	27	Age-standardized	118	Diet high in sugar-sweetened beverages	3	Rate	1995	2.95331450208584	4.44997363053911	1.75163788161572
29	Summary exposure value	5	East Asia	3	Both	27	Age-standardized	119	Diet low in fiber	3	Rate	1995	35.092643883178184	62.196786864366985	13.86960796219951
29	Summary exposure value	5	East Asia	3	Both	27	Age-standardized	121	Diet low in seafood omega-3 fatty acids	3	Rate	1995	49.14793823980763	63.50712614877544	30.321299370178277
29	Summary exposure value	5	East Asia	3	Both	27	Age-standardized	122	Diet low in polyunsaturated fatty acids	3	Rate	1995	64.8602345395341	82.73732519566902	39.57093122738016
29	Summary exposure value	5	East Asia	3	Both	27	Age-standardized	123	Diet high in trans fatty acids	3	Rate	1995	40.116090684048785	55.27434118725974	25.098109440256028
29	Summary exposure value	5	East Asia	3	Both	27	Age-standardized	124	Diet high in sodium	3	Rate	1995	68.19265510104562	88.9790972156292	44.32108228583084
29	Summary exposure value	5	East Asia	3	Both	27	Age-standardized	125	Low physical activity	3	Rate	1995	14.518534845334848	18.27881496553271	11.47934291967974
29	Summary exposure value	5	East Asia	3	Both	27	Age-standardized	128	Occupational asthmagens	3	Rate	1995	22.803399433290743	27.580111663469108	18.634757951750778
29	Summary exposure value	5	East Asia	3	Both	27	Age-standardized	129	Occupational particulate matter, gases, and fumes	3	Rate	1995	17.2899795474346	90.68312371109836	0
29	Summary exposure value	5	East Asia	3	Both	27	Age-standardized	130	Occupational noise	3	Rate	1995	15.19893238402058	15.911086688324799	14.695635115699579
29	Summary exposure value	5	East Asia	3	Both	27	Age-standardized	132	Occupational ergonomic factors	3	Rate	1995	51.286863030945874	88.97318813294979	0
29	Summary exposure value	5	East Asia	3	Both	27	Age-standardized	134	Childhood sexual abuse	3	Rate	1995	12.646667250486079	17.907212970991022	7.3628554359589495
29	Summary exposure value	5	East Asia	3	Both	27	Age-standardized	135	Intimate partner violence	3	Rate	1995	22.25626465405172	35.32302774467682	11.046799154456501
29	Summary exposure value	5	East Asia	3	Both	27	Age-standardized	136	Non-exclusive breastfeeding	3	Rate	1995	39.84023819162527	51.815999776778575	28.765766220783068
29	Summary exposure value	5	East Asia	3	Both	27	Age-standardized	137	Discontinued breastfeeding	3	Rate	1995	51.56894391154522	56.29275091266265	47.0773652727472
29	Summary exposure value	5	East Asia	3	Both	27	Age-standardized	147	Diet low in calcium	3	Rate	1995	26.49538861063015	35.98948098402863	21.00679818039215
29	Summary exposure value	5	East Asia	3	Both	27	Age-standardized	150	Occupational exposure to asbestos	3	Rate	1995	0.67936077445963	0.8374234371374901	0.55384923036126
29	Summary exposure value	5	East Asia	3	Both	27	Age-standardized	151	Occupational exposure to arsenic	3	Rate	1995	0.55326095898495	0.93302283674132	0.21962640019395
29	Summary exposure value	5	East Asia	3	Both	27	Age-standardized	152	Occupational exposure to benzene	3	Rate	1995	0.75778041812216	1.4950396323917399	0.45196959758647
29	Summary exposure value	5	East Asia	3	Both	27	Age-standardized	153	Occupational exposure to beryllium	3	Rate	1995	0.14214395647199	0.14401629796335	0.14059768413776
29	Summary exposure value	5	East Asia	3	Both	27	Age-standardized	154	Occupational exposure to cadmium	3	Rate	1995	0.29162704309666	0.30260757479504	0.28028527531983
29	Summary exposure value	5	East Asia	3	Both	27	Age-standardized	155	Occupational exposure to chromium	3	Rate	1995	0.59275487307784	0.61770642175801	0.56845800316686
29	Summary exposure value	5	East Asia	3	Both	27	Age-standardized	156	Occupational exposure to diesel engine exhaust	3	Rate	1995	2.39824728252447	2.4795025655074703	2.32103980611407
29	Summary exposure value	5	East Asia	3	Both	27	Age-standardized	158	Occupational exposure to formaldehyde	3	Rate	1995	1.1810382398858101	1.2439996472869201	1.11774779098256
29	Summary exposure value	5	East Asia	3	Both	27	Age-standardized	159	Occupational exposure to nickel	3	Rate	1995	0.57127543649891	1.38721598044305	0.19475332692496
29	Summary exposure value	5	East Asia	3	Both	27	Age-standardized	160	Occupational exposure to polycyclic aromatic hydrocarbons	3	Rate	1995	1.17424856362893	1.22331334699133	1.12710804640964
29	Summary exposure value	5	East Asia	3	Both	27	Age-standardized	161	Occupational exposure to silica	3	Rate	1995	4.67035824926082	9.71917303797021	2.52618674346188
29	Summary exposure value	5	East Asia	3	Both	27	Age-standardized	162	Occupational exposure to sulfuric acid	3	Rate	1995	1.4026612444859201	2.3256422768047202	0.99802138363835
29	Summary exposure value	5	East Asia	3	Both	27	Age-standardized	237	Occupational exposure to trichloroethylene	3	Rate	1995	0.33595467928069	0.34879207141967	0.32348938547162004
29	Summary exposure value	5	East Asia	3	Both	27	Age-standardized	238	No access to handwashing facility	3	Rate	1995	22.409891885206328	34.36467067506382	8.61788140413913
29	Summary exposure value	5	East Asia	3	Both	27	Age-standardized	239	Child growth failure	3	Rate	1995	8.64332750056257	16.85279953904394	4.51365803282086
29	Summary exposure value	5	East Asia	3	Both	27	Age-standardized	240	Child wasting	3	Rate	1995	3.9962124554285503	5.46320111563324	2.5880900321862
29	Summary exposure value	5	East Asia	3	Both	27	Age-standardized	241	Child stunting	3	Rate	1995	19.46112613268423	22.26481789247978	16.33427666897751
29	Summary exposure value	5	East Asia	3	Both	27	Age-standardized	332	Chewing tobacco	3	Rate	1995	0.7074776166330999	1.4180535636705	0.28904282670523
29	Summary exposure value	5	East Asia	3	Both	27	Age-standardized	333	Diet low in legumes	3	Rate	1995	60.486099351476575	81.79577085681015	0
29	Summary exposure value	5	East Asia	3	Both	27	Age-standardized	334	Short gestation	3	Rate	1995	19.565623453496787	25.02814922594594	14.159452635092459
29	Summary exposure value	5	East Asia	3	Both	27	Age-standardized	335	Low birth weight	3	Rate	1995	10.69520102537569	12.35175309128882	8.7641471440454
29	Summary exposure value	5	East Asia	3	Both	27	Age-standardized	337	High temperature	3	Rate	1995	29.799632406037713	33.3231251274027	25.83624872713084
29	Summary exposure value	5	East Asia	3	Both	27	Age-standardized	338	Low temperature	3	Rate	1995	27.23109301115073	28.99407408517984	25.72570551446437
29	Summary exposure value	5	East Asia	3	Both	27	Age-standardized	339	Low birth weight and short gestation	3	Rate	1995	11.90548927066737	13.95071178544767	9.80683153186136
29	Summary exposure value	5	East Asia	3	Both	27	Age-standardized	341	Kidney dysfunction	3	Rate	1995	2.17879374032354	3.9262511320364104	1.45043564512699
29	Summary exposure value	5	East Asia	3	Both	27	Age-standardized	363	Bullying victimization	3	Rate	1995	6.7469123546497105	12.64220031083555	2.90754179736517
29	Summary exposure value	5	East Asia	3	Both	27	Age-standardized	367	High LDL cholesterol	3	Rate	1995	38.979159848588715	50.21236562461131	29.65000452833028
29	Summary exposure value	5	East Asia	3	Both	27	Age-standardized	404	Nitrogen dioxide pollution	3	Rate	2009	45.25348557809599	85.59420048668136	0
29	Summary exposure value	100	High-income North America	3	Both	27	Age-standardized	83	Unsafe water source	3	Rate	2012	0.95404824336168	1.6712338405559302	0.45340853142538
29	Summary exposure value	100	High-income North America	3	Both	27	Age-standardized	84	Unsafe sanitation	3	Rate	2012	3.4394341919978104	5.2769418237908	1.93484182396088
29	Summary exposure value	100	High-income North America	3	Both	27	Age-standardized	86	Ambient particulate matter pollution	3	Rate	2012	10.06110800384679	13.6766288537255	6.74950719740905
29	Summary exposure value	100	High-income North America	3	Both	27	Age-standardized	87	Household air pollution from solid fuels	3	Rate	2012	0.03052938671937	0.23871608991503	4.7990227390731156e-05
29	Summary exposure value	100	High-income North America	3	Both	27	Age-standardized	88	Ambient ozone pollution	3	Rate	2012	17.69878672690448	21.63750587155318	14.93453491154301
29	Summary exposure value	100	High-income North America	3	Both	27	Age-standardized	90	Residential radon	3	Rate	2012	26.473093374169586	43.16460721003843	0
29	Summary exposure value	100	High-income North America	3	Both	27	Age-standardized	91	Lead exposure	3	Rate	2012	25.24074497190356	30.909613670627728	2.8222065665195
29	Summary exposure value	100	High-income North America	3	Both	27	Age-standardized	93	Suboptimal breastfeeding	3	Rate	2012	62.45652899546636	64.46929799439603	60.107520517858106
29	Summary exposure value	100	High-income North America	3	Both	27	Age-standardized	94	Child underweight	3	Rate	2012	1.45269869085021	1.91638882346717	1.01412070353054
29	Summary exposure value	100	High-income North America	3	Both	27	Age-standardized	95	Iron deficiency	3	Rate	2012	3.5521053317123297	5.35258754327801	2.21020742272709
29	Summary exposure value	100	High-income North America	3	Both	27	Age-standardized	96	Vitamin A deficiency	3	Rate	2012	0.25391429553146	0.52529589114448	0
29	Summary exposure value	100	High-income North America	3	Both	27	Age-standardized	97	Zinc deficiency	3	Rate	2012	5.0498133367418605	8.5309242028199	0
29	Summary exposure value	100	High-income North America	3	Both	27	Age-standardized	99	Smoking	3	Rate	1995	31.37944766346139	34.08621038291696	29.20552789123908
29	Summary exposure value	100	High-income North America	3	Both	27	Age-standardized	100	Secondhand smoke	3	Rate	1995	35.30980506698851	37.55098294026796	33.11457139352015
29	Summary exposure value	100	High-income North America	3	Both	27	Age-standardized	102	Alcohol use	3	Rate	1995	13.6636826745392	18.358578554685952	9.92154203973543
29	Summary exposure value	100	High-income North America	3	Both	27	Age-standardized	103	Drug use	3	Rate	1995	1.2892429368268	1.6668444200647898	1.0514994813284
29	Summary exposure value	100	High-income North America	3	Both	27	Age-standardized	105	High fasting plasma glucose	3	Rate	1995	12.26380343814828	17.908548971474687	9.42745963469563
29	Summary exposure value	100	High-income North America	3	Both	27	Age-standardized	107	High systolic blood pressure	3	Rate	1995	21.42310499527568	26.59787895300884	16.74338613933098
29	Summary exposure value	100	High-income North America	3	Both	27	Age-standardized	108	High body-mass index	3	Rate	1995	31.833439481926966	33.885150425582225	29.80898537747889
29	Summary exposure value	100	High-income North America	3	Both	27	Age-standardized	109	Low bone mineral density	3	Rate	1995	18.00262887216752	24.2609580048514	12.76202685200038
29	Summary exposure value	100	High-income North America	3	Both	27	Age-standardized	111	Diet low in fruits	3	Rate	1995	28.49403443354915	33.034519228745715	22.605836607587023
29	Summary exposure value	100	High-income North America	3	Both	27	Age-standardized	112	Diet low in vegetables	3	Rate	1995	22.12848235297246	25.5505822340051	14.01742308136464
29	Summary exposure value	100	High-income North America	3	Both	27	Age-standardized	113	Diet low in whole grains	3	Rate	1995	47.59986047396565	58.36005106022644	38.1313494260346
29	Summary exposure value	100	High-income North America	3	Both	27	Age-standardized	114	Diet low in nuts and seeds	3	Rate	1995	13.606651125378361	21.66566057742871	6.8574099143749905
29	Summary exposure value	100	High-income North America	3	Both	27	Age-standardized	115	Diet low in milk	3	Rate	1995	41.57325211278787	48.94227176436929	32.61195184113589
29	Summary exposure value	100	High-income North America	3	Both	27	Age-standardized	116	Diet high in red meat	3	Rate	1995	42.79094190746315	61.17561177118702	0
29	Summary exposure value	100	High-income North America	3	Both	27	Age-standardized	117	Diet high in processed meat	3	Rate	1995	40.67403495296072	49.261419738364246	31.567889417050598
29	Summary exposure value	100	High-income North America	3	Both	27	Age-standardized	118	Diet high in sugar-sweetened beverages	3	Rate	1995	31.058362430400972	46.24405727520709	16.87840499207767
29	Summary exposure value	100	High-income North America	3	Both	27	Age-standardized	119	Diet low in fiber	3	Rate	1995	27.081774054176076	35.874271428378215	14.475591340530311
29	Summary exposure value	100	High-income North America	3	Both	27	Age-standardized	121	Diet low in seafood omega-3 fatty acids	3	Rate	1995	35.88693078872626	47.82837978537695	23.8539455935451
29	Summary exposure value	100	High-income North America	3	Both	27	Age-standardized	122	Diet low in polyunsaturated fatty acids	3	Rate	1995	30.724132282703692	40.291686793282224	19.21584096419386
29	Summary exposure value	100	High-income North America	3	Both	27	Age-standardized	123	Diet high in trans fatty acids	3	Rate	1995	87.49062949897524	99.10294366054228	67.18744935412387
29	Summary exposure value	134	Tropical Latin America	3	Both	27	Age-standardized	90	Residential radon	3	Rate	1995	24.923201041892938	45.30538231503246	0
29	Summary exposure value	134	Tropical Latin America	3	Both	27	Age-standardized	91	Lead exposure	3	Rate	1995	46.04330440556774	59.40420156200099	6.765130664722239
29	Summary exposure value	134	Tropical Latin America	3	Both	27	Age-standardized	93	Suboptimal breastfeeding	3	Rate	1995	55.076995682303206	59.24449880921519	51.13646014397711
29	Summary exposure value	134	Tropical Latin America	3	Both	27	Age-standardized	94	Child underweight	3	Rate	1995	6.133552094766371	7.93481067042486	4.3365244122529
29	Summary exposure value	134	Tropical Latin America	3	Both	27	Age-standardized	95	Iron deficiency	3	Rate	1995	6.745395988573109	9.843960185052799	4.06833133060037
29	Summary exposure value	134	Tropical Latin America	3	Both	27	Age-standardized	96	Vitamin A deficiency	3	Rate	1995	15.755556857923992	27.82566853485503	0
29	Summary exposure value	134	Tropical Latin America	3	Both	27	Age-standardized	97	Zinc deficiency	3	Rate	1995	21.656286578295912	34.92983203202465	0
29	Summary exposure value	134	Tropical Latin America	3	Both	27	Age-standardized	99	Smoking	3	Rate	1995	25.02784828034509	28.304749887250342	21.90483083935074
29	Summary exposure value	134	Tropical Latin America	3	Both	27	Age-standardized	100	Secondhand smoke	3	Rate	1995	44.38045213268426	47.618210718215245	41.11656262802104
29	Summary exposure value	134	Tropical Latin America	3	Both	27	Age-standardized	102	Alcohol use	3	Rate	1995	7.75427825062401	10.74474790375385	5.43646366486775
29	Summary exposure value	134	Tropical Latin America	3	Both	27	Age-standardized	103	Drug use	3	Rate	1995	0.42050742874877	0.69330419174504	0.24447132773263003
29	Summary exposure value	134	Tropical Latin America	3	Both	27	Age-standardized	105	High fasting plasma glucose	3	Rate	1995	21.66193126549617	41.52075242622735	11.590488390081639
29	Summary exposure value	134	Tropical Latin America	3	Both	27	Age-standardized	107	High systolic blood pressure	3	Rate	1995	29.53613591031143	50.37646069537215	15.62001294992312
29	Summary exposure value	134	Tropical Latin America	3	Both	27	Age-standardized	108	High body-mass index	3	Rate	1995	17.85750580579754	20.687712413104737	15.339297268437422
29	Summary exposure value	134	Tropical Latin America	3	Both	27	Age-standardized	109	Low bone mineral density	3	Rate	1995	22.72695278369746	29.31890951910516	17.21494818705699
29	Summary exposure value	134	Tropical Latin America	3	Both	27	Age-standardized	111	Diet low in fruits	3	Rate	1995	29.73023321604532	36.28572251895069	22.847835530717532
29	Summary exposure value	134	Tropical Latin America	3	Both	27	Age-standardized	112	Diet low in vegetables	3	Rate	1995	45.47811756585828	55.74747711607695	24.5077007136686
29	Summary exposure value	134	Tropical Latin America	3	Both	27	Age-standardized	113	Diet low in whole grains	3	Rate	1995	49.41432017188723	62.24420899737566	36.92375703979044
29	Summary exposure value	134	Tropical Latin America	3	Both	27	Age-standardized	114	Diet low in nuts and seeds	3	Rate	1995	51.991900668329116	61.2453297033162	42.97926473375146
29	Summary exposure value	134	Tropical Latin America	3	Both	27	Age-standardized	115	Diet low in milk	3	Rate	1995	61.93318960105212	64.24466874715652	59.96414665930171
29	Summary exposure value	134	Tropical Latin America	3	Both	27	Age-standardized	116	Diet high in red meat	3	Rate	1995	43.127582969037284	64.13101921667284	0
29	Summary exposure value	134	Tropical Latin America	3	Both	27	Age-standardized	117	Diet high in processed meat	3	Rate	1995	8.18652160610565	11.71065715345771	5.37920585074702
29	Summary exposure value	134	Tropical Latin America	3	Both	27	Age-standardized	118	Diet high in sugar-sweetened beverages	3	Rate	1995	16.43174542411906	27.365043109592257	8.21095369425978
29	Summary exposure value	134	Tropical Latin America	3	Both	27	Age-standardized	119	Diet low in fiber	3	Rate	1995	25.19087591791066	43.68328961137396	10.82056312029282
29	Summary exposure value	134	Tropical Latin America	3	Both	27	Age-standardized	121	Diet low in seafood omega-3 fatty acids	3	Rate	1995	43.919862065595076	56.88594425574618	30.79543508571098
29	Summary exposure value	134	Tropical Latin America	3	Both	27	Age-standardized	122	Diet low in polyunsaturated fatty acids	3	Rate	1995	11.2485297640784	20.0669154920619	4.50754624743471
29	Summary exposure value	134	Tropical Latin America	3	Both	27	Age-standardized	123	Diet high in trans fatty acids	3	Rate	1995	52.76112271472644	70.40901341669485	34.61436845496711
29	Summary exposure value	134	Tropical Latin America	3	Both	27	Age-standardized	124	Diet high in sodium	3	Rate	1995	33.908469859765276	65.85905670536063	3.7156546389655003
29	Summary exposure value	134	Tropical Latin America	3	Both	27	Age-standardized	125	Low physical activity	3	Rate	1995	22.35575248677584	26.825379685542437	18.03822406043815
29	Summary exposure value	134	Tropical Latin America	3	Both	27	Age-standardized	128	Occupational asthmagens	3	Rate	1995	17.36119636938624	20.07322797152253	15.11468381504553
29	Summary exposure value	134	Tropical Latin America	3	Both	27	Age-standardized	129	Occupational particulate matter, gases, and fumes	3	Rate	1995	11.36864636429255	65.00297307166485	0
29	Summary exposure value	134	Tropical Latin America	3	Both	27	Age-standardized	130	Occupational noise	3	Rate	1995	11.28537591579375	12.11526540970658	10.44637793865016
29	Summary exposure value	134	Tropical Latin America	3	Both	27	Age-standardized	132	Occupational ergonomic factors	3	Rate	1995	37.04043502170648	87.39356932737968	0
29	Summary exposure value	134	Tropical Latin America	3	Both	27	Age-standardized	134	Childhood sexual abuse	3	Rate	1995	12.06086406361452	21.4161146924712	5.91059990511852
29	Summary exposure value	134	Tropical Latin America	3	Both	27	Age-standardized	135	Intimate partner violence	3	Rate	1995	14.514781884527139	24.72463384206107	6.834156389614759
29	Summary exposure value	134	Tropical Latin America	3	Both	27	Age-standardized	136	Non-exclusive breastfeeding	3	Rate	1995	48.66444345096801	63.370156124247956	37.18335752448499
29	Summary exposure value	134	Tropical Latin America	3	Both	27	Age-standardized	137	Discontinued breastfeeding	3	Rate	1995	69.15534909242231	71.32501609000454	66.97627707771834
29	Summary exposure value	134	Tropical Latin America	3	Both	27	Age-standardized	147	Diet low in calcium	3	Rate	1995	15.81423669642423	21.8880089640524	13.527636688179001
29	Summary exposure value	134	Tropical Latin America	3	Both	27	Age-standardized	150	Occupational exposure to asbestos	3	Rate	1995	2.36405232887399	2.5138973021902498	2.18811183144266
29	Summary exposure value	134	Tropical Latin America	3	Both	27	Age-standardized	151	Occupational exposure to arsenic	3	Rate	1995	0.4399733040091	0.74379987058073	0.17150731814903
29	Summary exposure value	134	Tropical Latin America	3	Both	27	Age-standardized	152	Occupational exposure to benzene	3	Rate	1995	1.1328621113472	2.1909490815899604	0.67261519504517
29	Summary exposure value	134	Tropical Latin America	3	Both	27	Age-standardized	153	Occupational exposure to beryllium	3	Rate	1995	0.11013652751533001	0.11463189042065	0.10590941300711999
29	Summary exposure value	134	Tropical Latin America	3	Both	27	Age-standardized	154	Occupational exposure to cadmium	3	Rate	1995	0.23690561698312	0.25115688482457	0.22608676888412
29	Summary exposure value	134	Tropical Latin America	3	Both	27	Age-standardized	155	Occupational exposure to chromium	3	Rate	1995	0.56629692066487	0.59643152072899	0.54114279297604
29	Summary exposure value	134	Tropical Latin America	3	Both	27	Age-standardized	156	Occupational exposure to diesel engine exhaust	3	Rate	1995	2.90397755010432	3.0649576925887203	2.74760352185895
29	Summary exposure value	134	Tropical Latin America	3	Both	27	Age-standardized	158	Occupational exposure to formaldehyde	3	Rate	1995	1.17563437849374	1.25253421764346	1.10845643889346
29	Summary exposure value	134	Tropical Latin America	3	Both	27	Age-standardized	159	Occupational exposure to nickel	3	Rate	1995	0.43704438704705	1.07613456706057	0.14517759576274
29	Summary exposure value	134	Tropical Latin America	3	Both	27	Age-standardized	160	Occupational exposure to polycyclic aromatic hydrocarbons	3	Rate	1995	1.1824179230864	1.24061789276902	1.13225449767747
29	Summary exposure value	134	Tropical Latin America	3	Both	27	Age-standardized	161	Occupational exposure to silica	3	Rate	1995	4.07959959516963	8.60880050404655	2.20905151769407
29	Summary exposure value	134	Tropical Latin America	3	Both	27	Age-standardized	162	Occupational exposure to sulfuric acid	3	Rate	1995	0.9964100183023201	1.69280376940576	0.71396090223777
29	Summary exposure value	134	Tropical Latin America	3	Both	27	Age-standardized	237	Occupational exposure to trichloroethylene	3	Rate	1995	0.32709656268886	0.34628695660208	0.31142236067665996
29	Summary exposure value	134	Tropical Latin America	3	Both	27	Age-standardized	238	No access to handwashing facility	3	Rate	1995	22.6070624032457	34.87146123829907	8.64454320006492
29	Summary exposure value	134	Tropical Latin America	3	Both	27	Age-standardized	239	Child growth failure	3	Rate	1995	3.6574957913745	7.3284137623008005	1.7195336780234
29	Summary exposure value	134	Tropical Latin America	3	Both	27	Age-standardized	240	Child wasting	3	Rate	1995	2.3156263051529398	3.23772175315998	1.48872083180869
29	Summary exposure value	134	Tropical Latin America	3	Both	27	Age-standardized	241	Child stunting	3	Rate	1995	10.16220342205893	11.809336180360171	8.53071059224545
29	Summary exposure value	134	Tropical Latin America	3	Both	27	Age-standardized	332	Chewing tobacco	3	Rate	1995	0.57094566317688	1.1385711466952502	0.23376329857308
29	Summary exposure value	134	Tropical Latin America	3	Both	27	Age-standardized	333	Diet low in legumes	3	Rate	1995	24.32173658928804	35.11975641585323	0
29	Summary exposure value	134	Tropical Latin America	3	Both	27	Age-standardized	334	Short gestation	3	Rate	1995	16.31946749653761	17.63160660099973	15.19940362901639
29	Summary exposure value	134	Tropical Latin America	3	Both	27	Age-standardized	335	Low birth weight	3	Rate	1995	11.56700321545346	12.16547306539917	11.034724015593369
29	Summary exposure value	134	Tropical Latin America	3	Both	27	Age-standardized	337	High temperature	3	Rate	1995	17.12448835596796	20.39755075217954	14.033098035456629
29	Summary exposure value	134	Tropical Latin America	3	Both	27	Age-standardized	338	Low temperature	3	Rate	1995	11.50611617226092	13.672202387836641	10.343979541659259
29	Summary exposure value	134	Tropical Latin America	3	Both	27	Age-standardized	339	Low birth weight and short gestation	3	Rate	1995	13.750563492230569	15.25257863549868	12.40006312497947
29	Summary exposure value	134	Tropical Latin America	3	Both	27	Age-standardized	341	Kidney dysfunction	3	Rate	1995	3.10804717672963	5.13955886759805	1.9864217018063801
29	Summary exposure value	134	Tropical Latin America	3	Both	27	Age-standardized	363	Bullying victimization	3	Rate	1995	6.3210753974275	12.27193487069846	2.9286129282587
29	Summary exposure value	134	Tropical Latin America	3	Both	27	Age-standardized	367	High LDL cholesterol	3	Rate	1995	49.31530708451117	61.537884878455465	38.25635661901564
29	Summary exposure value	5	East Asia	3	Both	27	Age-standardized	404	Nitrogen dioxide pollution	3	Rate	1995	31.559434376628694	73.1122109251777	0
29	Summary exposure value	5	East Asia	3	Both	27	Age-standardized	404	Nitrogen dioxide pollution	3	Rate	2002	34.72169525195711	76.23384672745038	0
29	Summary exposure value	100	High-income North America	3	Both	27	Age-standardized	124	Diet high in sodium	3	Rate	1997	24.28706541614711	56.722556103155455	1.5612380040789
29	Summary exposure value	100	High-income North America	3	Both	27	Age-standardized	125	Low physical activity	3	Rate	1997	16.7622566945364	20.84110635388516	12.908349551305351
29	Summary exposure value	100	High-income North America	3	Both	27	Age-standardized	128	Occupational asthmagens	3	Rate	1997	17.519071186154132	19.511575719545178	15.57446642816942
29	Summary exposure value	100	High-income North America	3	Both	27	Age-standardized	129	Occupational particulate matter, gases, and fumes	3	Rate	1997	8.78707212714987	67.3413560624222	0
29	Summary exposure value	100	High-income North America	3	Both	27	Age-standardized	130	Occupational noise	3	Rate	1997	6.75461152233499	7.13513027696417	6.4327449934263
29	Summary exposure value	100	High-income North America	3	Both	27	Age-standardized	132	Occupational ergonomic factors	3	Rate	1997	37.08682103580263	92.29751353754172	0
29	Summary exposure value	100	High-income North America	3	Both	27	Age-standardized	134	Childhood sexual abuse	3	Rate	1997	17.60792653136595	20.10506795876482	11.42389993747655
29	Summary exposure value	100	High-income North America	3	Both	27	Age-standardized	135	Intimate partner violence	3	Rate	1997	24.164290716704702	30.38754600213489	14.975597528750582
29	Summary exposure value	100	High-income North America	3	Both	27	Age-standardized	136	Non-exclusive breastfeeding	3	Rate	1997	61.76781004536658	66.85004087997154	56.620599338566
29	Summary exposure value	100	High-income North America	3	Both	27	Age-standardized	137	Discontinued breastfeeding	3	Rate	1997	86.88900427977322	88.55479051298249	85.20140585365958
29	Summary exposure value	100	High-income North America	3	Both	27	Age-standardized	147	Diet low in calcium	3	Rate	1997	7.4982693531272	9.08365786913418	6.0908882194791
29	Summary exposure value	100	High-income North America	3	Both	27	Age-standardized	150	Occupational exposure to asbestos	3	Rate	1997	4.56047363286961	4.76883264566364	4.27759559663584
29	Summary exposure value	100	High-income North America	3	Both	27	Age-standardized	151	Occupational exposure to arsenic	3	Rate	1997	0.49280309282975004	1.19766032080554	0
29	Summary exposure value	100	High-income North America	3	Both	27	Age-standardized	152	Occupational exposure to benzene	3	Rate	1997	1.07554974398352	3.35172665459924	0.07933639481206
29	Summary exposure value	100	High-income North America	3	Both	27	Age-standardized	153	Occupational exposure to beryllium	3	Rate	1997	0.02602638918571	0.02632669318908	0.02573308000603
29	Summary exposure value	100	High-income North America	3	Both	27	Age-standardized	154	Occupational exposure to cadmium	3	Rate	1997	0.05976397409129	0.062144362559239996	0.0573358781353
29	Summary exposure value	100	High-income North America	3	Both	27	Age-standardized	155	Occupational exposure to chromium	3	Rate	1997	0.14834521077353	0.15339977386035	0.14367652529004002
29	Summary exposure value	100	High-income North America	3	Both	27	Age-standardized	156	Occupational exposure to diesel engine exhaust	3	Rate	1997	0.70218514288486	0.72436200397245	0.6760065495066
29	Summary exposure value	100	High-income North America	3	Both	27	Age-standardized	158	Occupational exposure to formaldehyde	3	Rate	1997	0.29957381819641	0.31180906636085004	0.28783617349833
29	Summary exposure value	100	High-income North America	3	Both	27	Age-standardized	159	Occupational exposure to nickel	3	Rate	1997	0.40122669377603004	1.6315864931800501	0
29	Summary exposure value	100	High-income North America	3	Both	27	Age-standardized	160	Occupational exposure to polycyclic aromatic hydrocarbons	3	Rate	1997	0.30195883257118	0.31128925424138	0.29335861123008
29	Summary exposure value	100	High-income North America	3	Both	27	Age-standardized	161	Occupational exposure to silica	3	Rate	1997	3.48548251680013	10.647636666351499	0.58236323590242
29	Summary exposure value	100	High-income North America	3	Both	27	Age-standardized	162	Occupational exposure to sulfuric acid	3	Rate	1997	0.75124684252786	2.4676817951744	0.15639397407159
29	Summary exposure value	100	High-income North America	3	Both	27	Age-standardized	237	Occupational exposure to trichloroethylene	3	Rate	1997	0.08690020828936999	0.08986543775778	0.08457368200672
29	Summary exposure value	100	High-income North America	3	Both	27	Age-standardized	238	No access to handwashing facility	3	Rate	1997	1.8889863716825	3.3131689876093398	0.68004940064854
29	Summary exposure value	100	High-income North America	3	Both	27	Age-standardized	239	Child growth failure	3	Rate	1997	1.18920700358961	2.3770010836991	0.5261747882927
29	Summary exposure value	100	High-income North America	3	Both	27	Age-standardized	240	Child wasting	3	Rate	1997	3.0126598765862203	3.9695037836353	2.05456115293465
29	Summary exposure value	100	High-income North America	3	Both	27	Age-standardized	241	Child stunting	3	Rate	1997	3.08723078140524	3.62953971003311	2.5186736452933403
29	Summary exposure value	100	High-income North America	3	Both	27	Age-standardized	332	Chewing tobacco	3	Rate	1997	2.2720399838714	3.26187416402661	1.58300953716384
29	Summary exposure value	100	High-income North America	3	Both	27	Age-standardized	333	Diet low in legumes	3	Rate	1997	38.30417949083333	53.52597519853316	0
29	Summary exposure value	100	High-income North America	3	Both	27	Age-standardized	334	Short gestation	3	Rate	1997	35.85639485244529	39.48890793119604	32.562868879846306
29	Summary exposure value	100	High-income North America	3	Both	27	Age-standardized	335	Low birth weight	3	Rate	1997	14.98221988651183	16.35728820529322	13.87915082645257
29	Summary exposure value	100	High-income North America	3	Both	27	Age-standardized	337	High temperature	3	Rate	1997	25.18476707452022	28.18692543314975	21.98859300372698
29	Summary exposure value	100	High-income North America	3	Both	27	Age-standardized	338	Low temperature	3	Rate	1997	26.75269819542804	27.99756078037838	25.28248241943108
29	Summary exposure value	100	High-income North America	3	Both	27	Age-standardized	339	Low birth weight and short gestation	3	Rate	1997	20.0173881669588	22.259535505242102	17.75126090037384
29	Summary exposure value	100	High-income North America	3	Both	27	Age-standardized	341	Kidney dysfunction	3	Rate	1997	2.6016506786012	4.4420070372841405	1.63558026714913
29	Summary exposure value	100	High-income North America	3	Both	27	Age-standardized	363	Bullying victimization	3	Rate	1997	8.76619637464336	16.79284752324081	4.2242362601991195
29	Summary exposure value	100	High-income North America	3	Both	27	Age-standardized	367	High LDL cholesterol	3	Rate	1997	53.330964667221416	60.992455913187115	46.45993271635367
29	Summary exposure value	100	High-income North America	3	Both	27	Age-standardized	404	Nitrogen dioxide pollution	3	Rate	1997	64.62969322836838	98.67539151064764	0
29	Summary exposure value	100	High-income North America	3	Both	27	Age-standardized	99	Smoking	3	Rate	1997	30.581252450736468	32.900324974807	28.6879243571256
29	Summary exposure value	100	High-income North America	3	Both	27	Age-standardized	100	Secondhand smoke	3	Rate	1997	34.43802475969589	36.73660718626556	32.24191625386022
29	Summary exposure value	100	High-income North America	3	Both	27	Age-standardized	102	Alcohol use	3	Rate	1997	13.688340627033899	18.519727046391072	9.894119221357931
29	Summary exposure value	100	High-income North America	3	Both	27	Age-standardized	103	Drug use	3	Rate	1997	1.36847055303079	1.8781435984575299	1.09490073194288
29	Summary exposure value	100	High-income North America	3	Both	27	Age-standardized	105	High fasting plasma glucose	3	Rate	1997	12.72884994840707	18.45909297024462	9.89977470247702
29	Summary exposure value	100	High-income North America	3	Both	27	Age-standardized	107	High systolic blood pressure	3	Rate	1997	21.30855456251603	25.903666767029147	17.03842591256441
29	Summary exposure value	100	High-income North America	3	Both	27	Age-standardized	108	High body-mass index	3	Rate	1997	33.02544363237741	35.00820020089539	30.82745607699944
29	Summary exposure value	100	High-income North America	3	Both	27	Age-standardized	109	Low bone mineral density	3	Rate	1997	17.9858151319012	24.23757215360971	12.84474684869229
29	Summary exposure value	100	High-income North America	3	Both	27	Age-standardized	111	Diet low in fruits	3	Rate	1997	28.19091101055556	32.75938592238447	22.92657412086596
29	Summary exposure value	100	High-income North America	3	Both	27	Age-standardized	112	Diet low in vegetables	3	Rate	1997	22.57990082597182	26.224655711362534	14.31976755150211
29	Summary exposure value	100	High-income North America	3	Both	27	Age-standardized	113	Diet low in whole grains	3	Rate	1997	48.22657725651209	59.22363956816523	38.800741680406595
29	Summary exposure value	100	High-income North America	3	Both	27	Age-standardized	114	Diet low in nuts and seeds	3	Rate	1997	10.75413457239333	17.84768305340769	4.98530267754247
29	Summary exposure value	100	High-income North America	3	Both	27	Age-standardized	115	Diet low in milk	3	Rate	1997	41.42898186476147	48.46790999251377	33.90192398806598
29	Summary exposure value	100	High-income North America	3	Both	27	Age-standardized	116	Diet high in red meat	3	Rate	1997	43.23665753024285	61.824067136515396	0
29	Summary exposure value	100	High-income North America	3	Both	27	Age-standardized	117	Diet high in processed meat	3	Rate	1997	42.10043924529628	51.78581040265603	32.8733816161999
29	Summary exposure value	100	High-income North America	3	Both	27	Age-standardized	118	Diet high in sugar-sweetened beverages	3	Rate	1997	33.85509743573288	48.76762751207475	19.64219337698253
29	Summary exposure value	100	High-income North America	3	Both	27	Age-standardized	119	Diet low in fiber	3	Rate	1997	26.22602606449385	33.71063115511966	14.123564518509472
29	Summary exposure value	100	High-income North America	3	Both	27	Age-standardized	121	Diet low in seafood omega-3 fatty acids	3	Rate	1997	37.24296769587816	49.09888743269943	26.5571354976146
29	Summary exposure value	100	High-income North America	3	Both	27	Age-standardized	122	Diet low in polyunsaturated fatty acids	3	Rate	1997	29.734387418714082	38.89233932806606	19.17768329835925
29	Summary exposure value	100	High-income North America	3	Both	27	Age-standardized	123	Diet high in trans fatty acids	3	Rate	1997	87.5145535080695	99.0617430504868	66.62712856244568
29	Summary exposure value	100	High-income North America	3	Both	27	Age-standardized	124	Diet high in sodium	3	Rate	2003	27.83269694897375	59.92157100910107	3.62629359387727
29	Summary exposure value	100	High-income North America	3	Both	27	Age-standardized	125	Low physical activity	3	Rate	2003	16.08798492298881	19.8028095477595	12.243036554507949
29	Summary exposure value	100	High-income North America	3	Both	27	Age-standardized	128	Occupational asthmagens	3	Rate	2003	17.24090405047192	19.389047726136923	15.221450784541728
29	Summary exposure value	100	High-income North America	3	Both	27	Age-standardized	129	Occupational particulate matter, gases, and fumes	3	Rate	2003	8.61402617324788	66.73392268711117	0
29	Summary exposure value	100	High-income North America	3	Both	27	Age-standardized	130	Occupational noise	3	Rate	2003	6.75207730917325	7.14309102026765	6.443311235931231
29	Summary exposure value	100	High-income North America	3	Both	27	Age-standardized	132	Occupational ergonomic factors	3	Rate	2003	37.22522689010532	92.9407322677576	0
29	Summary exposure value	100	High-income North America	3	Both	27	Age-standardized	134	Childhood sexual abuse	3	Rate	2003	18.34549998167447	21.33948132622638	12.06132077157394
29	Summary exposure value	100	High-income North America	3	Both	27	Age-standardized	135	Intimate partner violence	3	Rate	2003	22.2031403129847	27.42614010123688	13.846673591762471
29	Summary exposure value	100	High-income North America	3	Both	27	Age-standardized	136	Non-exclusive breastfeeding	3	Rate	2003	56.9962470310951	61.93992355972632	52.78703463110852
29	Summary exposure value	100	High-income North America	3	Both	27	Age-standardized	137	Discontinued breastfeeding	3	Rate	2003	85.2530900244837	87.45216770878555	82.68208941281812
29	Summary exposure value	100	High-income North America	3	Both	27	Age-standardized	147	Diet low in calcium	3	Rate	2003	6.9772697749287405	8.41699909889749	5.65947892856516
29	Summary exposure value	100	High-income North America	3	Both	27	Age-standardized	150	Occupational exposure to asbestos	3	Rate	2003	4.63967227560479	4.81169145092536	4.39051545971773
29	Summary exposure value	100	High-income North America	3	Both	27	Age-standardized	151	Occupational exposure to arsenic	3	Rate	2003	0.48288871116069004	1.1814903575565199	0
29	Summary exposure value	100	High-income North America	3	Both	27	Age-standardized	152	Occupational exposure to benzene	3	Rate	2003	1.10871341485763	3.41714796275594	0.08234425064152999
29	Summary exposure value	100	High-income North America	3	Both	27	Age-standardized	153	Occupational exposure to beryllium	3	Rate	2003	0.026210703459010002	0.02652611850819	0.025958014857210002
29	Summary exposure value	100	High-income North America	3	Both	27	Age-standardized	154	Occupational exposure to cadmium	3	Rate	2003	0.05883812685084999	0.061013767184000006	0.05687322050967
29	Summary exposure value	100	High-income North America	3	Both	27	Age-standardized	155	Occupational exposure to chromium	3	Rate	2003	0.14714244998411	0.15153585942592002	0.1429980021034
29	Summary exposure value	100	High-income North America	3	Both	27	Age-standardized	156	Occupational exposure to diesel engine exhaust	3	Rate	2003	0.7059231293519099	0.7327222744612399	0.6819367951093
29	Summary exposure value	100	High-income North America	3	Both	27	Age-standardized	158	Occupational exposure to formaldehyde	3	Rate	2003	0.29519590661682	0.30627663776270997	0.28280766999615
29	Summary exposure value	100	High-income North America	3	Both	27	Age-standardized	159	Occupational exposure to nickel	3	Rate	2003	0.39069765170595	1.5537622249733298	0
29	Summary exposure value	100	High-income North America	3	Both	27	Age-standardized	160	Occupational exposure to polycyclic aromatic hydrocarbons	3	Rate	2003	0.30142844307253	0.30930870169041	0.29362328350443
29	Summary exposure value	100	High-income North America	3	Both	27	Age-standardized	161	Occupational exposure to silica	3	Rate	2003	3.3795914248264696	10.23677187186568	0.56409738585796
29	Summary exposure value	100	High-income North America	3	Both	27	Age-standardized	162	Occupational exposure to sulfuric acid	3	Rate	2003	0.73921949764329	2.41301194839322	0.15154750939266
29	Summary exposure value	100	High-income North America	3	Both	27	Age-standardized	237	Occupational exposure to trichloroethylene	3	Rate	2003	0.08669329194601	0.08986269126681	0.08429156140211999
29	Summary exposure value	100	High-income North America	3	Both	27	Age-standardized	238	No access to handwashing facility	3	Rate	2003	1.86223260097149	3.20735778562026	0.70119183144108
29	Summary exposure value	100	High-income North America	3	Both	27	Age-standardized	239	Child growth failure	3	Rate	2003	1.0992392730765699	2.17279773565321	0.48757103846114996
29	Summary exposure value	100	High-income North America	3	Both	27	Age-standardized	240	Child wasting	3	Rate	2003	2.9115339677334098	3.7137570542031297	1.99507867346665
29	Summary exposure value	100	High-income North America	3	Both	27	Age-standardized	241	Child stunting	3	Rate	2003	2.9562153421482202	3.46887695707328	2.40647613906421
29	Summary exposure value	100	High-income North America	3	Both	27	Age-standardized	332	Chewing tobacco	3	Rate	2003	2.38773390663691	3.4000396732410003	1.60108834184239
29	Summary exposure value	100	High-income North America	3	Both	27	Age-standardized	333	Diet low in legumes	3	Rate	2003	37.74395727682744	50.98644110375452	0
29	Summary exposure value	100	High-income North America	3	Both	27	Age-standardized	334	Short gestation	3	Rate	2003	37.267527319046486	40.76976585684991	33.656447452228946
29	Summary exposure value	100	High-income North America	3	Both	27	Age-standardized	335	Low birth weight	3	Rate	2003	15.760762511959388	17.21688945011921	14.58245374459376
29	Summary exposure value	100	High-income North America	3	Both	27	Age-standardized	337	High temperature	3	Rate	2003	26.22626511778168	29.5712960398278	22.71733619008232
29	Summary exposure value	100	High-income North America	3	Both	27	Age-standardized	338	Low temperature	3	Rate	2003	26.34147905478523	27.533440744014282	24.860869641957787
29	Summary exposure value	100	High-income North America	3	Both	27	Age-standardized	339	Low birth weight and short gestation	3	Rate	2003	21.09777118748386	23.29885219485773	18.7645012681464
29	Summary exposure value	100	High-income North America	3	Both	27	Age-standardized	341	Kidney dysfunction	3	Rate	2003	2.55861236914443	4.38161963403155	1.62450068606261
29	Summary exposure value	100	High-income North America	3	Both	27	Age-standardized	363	Bullying victimization	3	Rate	2003	9.47938532055637	17.969515702283758	4.70090190158622
29	Summary exposure value	100	High-income North America	3	Both	27	Age-standardized	367	High LDL cholesterol	3	Rate	2003	51.51947929229897	58.64577250685913	44.17204792290231
29	Summary exposure value	100	High-income North America	3	Both	27	Age-standardized	404	Nitrogen dioxide pollution	3	Rate	2003	61.68181183754587	97.94852285617606	0
29	Summary exposure value	100	High-income North America	3	Both	27	Age-standardized	124	Diet high in sodium	3	Rate	2001	26.784151203539793	59.09551441297731	3.15352086436946
29	Summary exposure value	100	High-income North America	3	Both	27	Age-standardized	125	Low physical activity	3	Rate	2001	16.273334997026332	20.13355857838108	12.281778362339251
29	Summary exposure value	100	High-income North America	3	Both	27	Age-standardized	128	Occupational asthmagens	3	Rate	2001	17.47367173017184	19.52529545618598	15.507476552251681
29	Summary exposure value	100	High-income North America	3	Both	27	Age-standardized	129	Occupational particulate matter, gases, and fumes	3	Rate	2001	8.68473131009573	67.03502266367099	0
29	Summary exposure value	100	High-income North America	3	Both	27	Age-standardized	130	Occupational noise	3	Rate	2001	6.760385931544801	7.1476929560345805	6.445355747057301
29	Summary exposure value	100	High-income North America	3	Both	27	Age-standardized	132	Occupational ergonomic factors	3	Rate	2001	37.35294671358812	92.78250359657248	0
29	Summary exposure value	100	High-income North America	3	Both	27	Age-standardized	134	Childhood sexual abuse	3	Rate	2001	18.08686545414154	20.784248070332758	11.74656491395485
29	Summary exposure value	100	High-income North America	3	Both	27	Age-standardized	135	Intimate partner violence	3	Rate	2001	23.023829755908352	28.61309860608988	14.308763844311201
29	Summary exposure value	100	High-income North America	3	Both	27	Age-standardized	136	Non-exclusive breastfeeding	3	Rate	2001	58.90879489037527	63.790982332638315	54.498662512338534
29	Summary exposure value	100	High-income North America	3	Both	27	Age-standardized	137	Discontinued breastfeeding	3	Rate	2001	85.76428953171045	87.64066102750851	83.41100999183266
29	Summary exposure value	100	High-income North America	3	Both	27	Age-standardized	147	Diet low in calcium	3	Rate	2001	7.033835882971561	8.526117915861029	5.72654036430427
29	Summary exposure value	100	High-income North America	3	Both	27	Age-standardized	150	Occupational exposure to asbestos	3	Rate	2001	4.6153864092542305	4.79330356452139	4.3684435785478195
29	Summary exposure value	100	High-income North America	3	Both	27	Age-standardized	151	Occupational exposure to arsenic	3	Rate	2001	0.48995286705899	1.1989728346096	0
29	Summary exposure value	100	High-income North America	3	Both	27	Age-standardized	152	Occupational exposure to benzene	3	Rate	2001	1.1044871442694	3.41403030507218	0.08192512788071
29	Summary exposure value	100	High-income North America	3	Both	27	Age-standardized	153	Occupational exposure to beryllium	3	Rate	2001	0.026309582997240004	0.026612800746459997	0.0260623
29	Summary exposure value	100	High-income North America	3	Both	27	Age-standardized	154	Occupational exposure to cadmium	3	Rate	2001	0.059588153944870006	0.061778829455180005	0.057476193396029995
29	Summary exposure value	100	High-income North America	3	Both	27	Age-standardized	155	Occupational exposure to chromium	3	Rate	2001	0.14863942418103	0.15342749011757	0.14439969810158998
29	Summary exposure value	100	High-income North America	3	Both	27	Age-standardized	156	Occupational exposure to diesel engine exhaust	3	Rate	2001	0.7086705703859899	0.73249912939473	0.68390517644378
29	Summary exposure value	100	High-income North America	3	Both	27	Age-standardized	158	Occupational exposure to formaldehyde	3	Rate	2001	0.29885706084576996	0.31066653483671997	0.28636870177434
29	Summary exposure value	100	High-income North America	3	Both	27	Age-standardized	159	Occupational exposure to nickel	3	Rate	2001	0.39677568897536	1.5793902420082	0
29	Summary exposure value	100	High-income North America	3	Both	27	Age-standardized	160	Occupational exposure to polycyclic aromatic hydrocarbons	3	Rate	2001	0.30378337154728996	0.31224309979697	0.29573888190305003
29	Summary exposure value	100	High-income North America	3	Both	27	Age-standardized	161	Occupational exposure to silica	3	Rate	2001	3.43075943051602	10.34823666669215	0.56931485803986
29	Summary exposure value	100	High-income North America	3	Both	27	Age-standardized	162	Occupational exposure to sulfuric acid	3	Rate	2001	0.7483374012996601	2.4521656914467003	0.15362987062133002
29	Summary exposure value	100	High-income North America	3	Both	27	Age-standardized	237	Occupational exposure to trichloroethylene	3	Rate	2001	0.08737573228034	0.09059079166294001	0.08521283637160999
29	Summary exposure value	100	High-income North America	3	Both	27	Age-standardized	238	No access to handwashing facility	3	Rate	2001	1.87536848260475	3.26687263606475	0.67551358342082
29	Summary exposure value	100	High-income North America	3	Both	27	Age-standardized	239	Child growth failure	3	Rate	2001	1.12776270331948	2.23819421209242	0.49660941681424
29	Summary exposure value	100	High-income North America	3	Both	27	Age-standardized	240	Child wasting	3	Rate	2001	2.93189114537046	3.77209016883822	2.01002388819004
29	Summary exposure value	100	High-income North America	3	Both	27	Age-standardized	241	Child stunting	3	Rate	2001	3.0066361800651897	3.5404462434828496	2.45719288055524
29	Summary exposure value	100	High-income North America	3	Both	27	Age-standardized	332	Chewing tobacco	3	Rate	2001	2.3319662604295	3.44482577632688	1.62852948817179
29	Summary exposure value	100	High-income North America	3	Both	27	Age-standardized	333	Diet low in legumes	3	Rate	2001	37.56386878828897	51.12309728780882	0
29	Summary exposure value	100	High-income North America	3	Both	27	Age-standardized	334	Short gestation	3	Rate	2001	36.86256336908782	40.40098292481074	33.33336128130864
29	Summary exposure value	100	High-income North America	3	Both	27	Age-standardized	335	Low birth weight	3	Rate	2001	15.43485893632811	16.79136399833359	14.26227863384906
29	Summary exposure value	100	High-income North America	3	Both	27	Age-standardized	337	High temperature	3	Rate	2001	29.14573710565947	31.98245941844749	25.83806469712148
29	Summary exposure value	100	High-income North America	3	Both	27	Age-standardized	338	Low temperature	3	Rate	2001	25.856137093531366	27.10790402039151	24.37371241792318
29	Summary exposure value	100	High-income North America	3	Both	27	Age-standardized	339	Low birth weight and short gestation	3	Rate	2001	20.69769799046426	22.93437332560259	18.27143002860782
29	Summary exposure value	100	High-income North America	3	Both	27	Age-standardized	341	Kidney dysfunction	3	Rate	2001	2.6052609173806403	4.445485512541341	1.64539767438617
29	Summary exposure value	100	High-income North America	3	Both	27	Age-standardized	363	Bullying victimization	3	Rate	2001	9.23560036749584	17.57453908699403	4.5421321146434
29	Summary exposure value	100	High-income North America	3	Both	27	Age-standardized	367	High LDL cholesterol	3	Rate	2001	52.1958397126489	59.8822659439332	44.819367524863694
29	Summary exposure value	100	High-income North America	3	Both	27	Age-standardized	404	Nitrogen dioxide pollution	3	Rate	2001	62.76536417149885	98.19468832873581	0
29	Summary exposure value	134	Tropical Latin America	3	Both	27	Age-standardized	404	Nitrogen dioxide pollution	3	Rate	2004	19.76007429783796	43.328580726802976	0
29	Summary exposure value	5	East Asia	3	Both	27	Age-standardized	88	Ambient ozone pollution	3	Rate	1997	23.29238509542003	28.57832383621089	20.18145220174235
29	Summary exposure value	5	East Asia	3	Both	27	Age-standardized	90	Residential radon	3	Rate	1997	22.33569861154012	35.69526729739024	0
29	Summary exposure value	5	East Asia	3	Both	27	Age-standardized	91	Lead exposure	3	Rate	1997	59.729219591413916	75.15532500549855	10.96265078231923
29	Summary exposure value	5	East Asia	3	Both	27	Age-standardized	93	Suboptimal breastfeeding	3	Rate	1997	44.12934201768205	48.41597897008932	40.0131885782751
29	Summary exposure value	5	East Asia	3	Both	27	Age-standardized	94	Child underweight	3	Rate	1997	13.48077756939654	17.3417173921488	9.81514087706541
29	Summary exposure value	5	East Asia	3	Both	27	Age-standardized	95	Iron deficiency	3	Rate	1997	5.89467949178274	7.83750693417524	4.487200739029721
29	Summary exposure value	5	East Asia	3	Both	27	Age-standardized	96	Vitamin A deficiency	3	Rate	1997	10.13038867887584	17.36804293984118	0
29	Summary exposure value	5	East Asia	3	Both	27	Age-standardized	97	Zinc deficiency	3	Rate	1997	20.1625604782578	32.74050153091681	0
29	Summary exposure value	5	East Asia	3	Both	27	Age-standardized	99	Smoking	3	Rate	1997	25.82392206342509	27.715322337022908	23.89566362126055
29	Summary exposure value	5	East Asia	3	Both	27	Age-standardized	100	Secondhand smoke	3	Rate	1997	53.82533941300667	58.4897026071326	48.99472114188481
29	Summary exposure value	5	East Asia	3	Both	27	Age-standardized	102	Alcohol use	3	Rate	1997	5.69333637913201	7.745192951123079	4.1015624002629005
29	Summary exposure value	5	East Asia	3	Both	27	Age-standardized	103	Drug use	3	Rate	1997	0.71569248892872	0.98353495142526	0.52399468049094
29	Summary exposure value	5	East Asia	3	Both	27	Age-standardized	105	High fasting plasma glucose	3	Rate	1997	19.01979303758948	29.760205085945817	13.271894369562482
29	Summary exposure value	5	East Asia	3	Both	27	Age-standardized	107	High systolic blood pressure	3	Rate	1997	20.90366486151867	41.76446402964571	7.72657395396468
29	Summary exposure value	5	East Asia	3	Both	27	Age-standardized	108	High body-mass index	3	Rate	1997	12.57803024982947	15.083033094330109	10.43618961088607
29	Summary exposure value	5	East Asia	3	Both	27	Age-standardized	109	Low bone mineral density	3	Rate	1997	24.78712498915408	31.36455188873321	19.22581787989105
29	Summary exposure value	5	East Asia	3	Both	27	Age-standardized	111	Diet low in fruits	3	Rate	1997	46.8994319073001	56.98944661354294	37.16865765647321
29	Summary exposure value	5	East Asia	3	Both	27	Age-standardized	112	Diet low in vegetables	3	Rate	1997	9.05271343947781	15.103605148432461	3.74934013187556
29	Summary exposure value	5	East Asia	3	Both	27	Age-standardized	113	Diet low in whole grains	3	Rate	1997	45.52557121780068	60.011950569429295	34.48238758484306
29	Summary exposure value	5	East Asia	3	Both	27	Age-standardized	114	Diet low in nuts and seeds	3	Rate	1997	43.01195015562534	56.26735053034175	27.2185369512925
29	Summary exposure value	5	East Asia	3	Both	27	Age-standardized	115	Diet low in milk	3	Rate	1997	74.52937151053267	88.48686416952762	72.50490037928105
29	Summary exposure value	5	East Asia	3	Both	27	Age-standardized	116	Diet high in red meat	3	Rate	1997	29.71109583324376	47.80148067965021	0
29	Summary exposure value	5	East Asia	3	Both	27	Age-standardized	117	Diet high in processed meat	3	Rate	1997	3.65047074621561	4.59115812727903	2.97978012803208
29	Summary exposure value	5	East Asia	3	Both	27	Age-standardized	118	Diet high in sugar-sweetened beverages	3	Rate	1997	3.14365843768437	4.6639429960719	1.9599567065506598
29	Summary exposure value	5	East Asia	3	Both	27	Age-standardized	119	Diet low in fiber	3	Rate	1997	33.41431294074919	59.97201497433567	12.625459385769139
29	Summary exposure value	5	East Asia	3	Both	27	Age-standardized	121	Diet low in seafood omega-3 fatty acids	3	Rate	1997	47.62821189785059	62.64514850175532	28.37664551594152
29	Summary exposure value	5	East Asia	3	Both	27	Age-standardized	122	Diet low in polyunsaturated fatty acids	3	Rate	1997	63.01447446091319	80.88205710543082	37.87229833846401
29	Summary exposure value	5	East Asia	3	Both	27	Age-standardized	123	Diet high in trans fatty acids	3	Rate	1997	40.05810110066365	54.61224545956237	24.87963432973043
29	Summary exposure value	5	East Asia	3	Both	27	Age-standardized	124	Diet high in sodium	3	Rate	1997	68.71612265568183	88.96323583874465	43.396090899855935
29	Summary exposure value	5	East Asia	3	Both	27	Age-standardized	125	Low physical activity	3	Rate	1997	14.422279683728009	18.10466609216715	11.35201113964254
29	Summary exposure value	5	East Asia	3	Both	27	Age-standardized	128	Occupational asthmagens	3	Rate	1997	22.857958509705252	27.56168533206947	18.92505083703594
29	Summary exposure value	5	East Asia	3	Both	27	Age-standardized	129	Occupational particulate matter, gases, and fumes	3	Rate	1997	17.33566177799465	90.68554041586447	0
29	Summary exposure value	5	East Asia	3	Both	27	Age-standardized	130	Occupational noise	3	Rate	1997	15.25737208142243	15.96128595557996	14.75261207392417
29	Summary exposure value	5	East Asia	3	Both	27	Age-standardized	132	Occupational ergonomic factors	3	Rate	1997	51.34334724107419	89.5722345265729	0
29	Summary exposure value	5	East Asia	3	Both	27	Age-standardized	134	Childhood sexual abuse	3	Rate	1997	12.759441578407591	17.17810796797069	7.82295669548944
29	Summary exposure value	5	East Asia	3	Both	27	Age-standardized	135	Intimate partner violence	3	Rate	1997	21.96624707296515	33.76043135412291	11.123093472039471
29	Summary exposure value	5	East Asia	3	Both	27	Age-standardized	136	Non-exclusive breastfeeding	3	Rate	1997	38.94587500109567	50.361554584599865	28.36927610098277
29	Summary exposure value	5	East Asia	3	Both	27	Age-standardized	137	Discontinued breastfeeding	3	Rate	1997	51.79805927486429	56.11101096426321	47.34067403561622
29	Summary exposure value	5	East Asia	3	Both	27	Age-standardized	147	Diet low in calcium	3	Rate	1997	24.58918548166815	32.92001592599172	19.53783529577331
29	Summary exposure value	5	East Asia	3	Both	27	Age-standardized	150	Occupational exposure to asbestos	3	Rate	1997	0.66784930846412	0.82980805713022	0.54539043086136
29	Summary exposure value	5	East Asia	3	Both	27	Age-standardized	151	Occupational exposure to arsenic	3	Rate	1997	0.57171334669774	0.96478631899704	0.22637853726187998
29	Summary exposure value	5	East Asia	3	Both	27	Age-standardized	152	Occupational exposure to benzene	3	Rate	1997	0.7852908652812299	1.5486374163782801	0.46739712159277996
29	Summary exposure value	5	East Asia	3	Both	27	Age-standardized	153	Occupational exposure to beryllium	3	Rate	1997	0.14422971043330002	0.14568706159982	0.14285914628836
29	Summary exposure value	5	East Asia	3	Both	27	Age-standardized	154	Occupational exposure to cadmium	3	Rate	1997	0.30107437790556	0.31457182785648	0.28795658245346
29	Summary exposure value	5	East Asia	3	Both	27	Age-standardized	155	Occupational exposure to chromium	3	Rate	1997	0.6165088888793601	0.64816417345756	0.58651744741107
29	Summary exposure value	5	East Asia	3	Both	27	Age-standardized	156	Occupational exposure to diesel engine exhaust	3	Rate	1997	2.46769122782111	2.5582542608605	2.37938535379625
29	Summary exposure value	5	East Asia	3	Both	27	Age-standardized	158	Occupational exposure to formaldehyde	3	Rate	1997	1.22998705144927	1.3094032892434	1.15414510508368
29	Summary exposure value	5	East Asia	3	Both	27	Age-standardized	159	Occupational exposure to nickel	3	Rate	1997	0.5841393039998399	1.41804270416351	0.19869543667449
29	Summary exposure value	5	East Asia	3	Both	27	Age-standardized	160	Occupational exposure to polycyclic aromatic hydrocarbons	3	Rate	1997	1.2193	1.28115193478221	1.16198898568179
29	Summary exposure value	5	East Asia	3	Both	27	Age-standardized	161	Occupational exposure to silica	3	Rate	1997	4.73320677649329	9.84776704876452	2.5806340165072
29	Summary exposure value	5	East Asia	3	Both	27	Age-standardized	162	Occupational exposure to sulfuric acid	3	Rate	1997	1.43609029874037	2.39406058923923	1.01089696329256
29	Summary exposure value	5	East Asia	3	Both	27	Age-standardized	237	Occupational exposure to trichloroethylene	3	Rate	1997	0.34862206900505	0.36435434919312004	0.33461841237701
29	Summary exposure value	5	East Asia	3	Both	27	Age-standardized	238	No access to handwashing facility	3	Rate	1997	20.16912257102442	31.015675881054527	7.431707341406129
29	Summary exposure value	5	East Asia	3	Both	27	Age-standardized	239	Child growth failure	3	Rate	1997	7.930656343032259	15.64276766294454	4.05789033947064
29	Summary exposure value	5	East Asia	3	Both	27	Age-standardized	240	Child wasting	3	Rate	1997	3.7900066411539	5.22252002379435	2.4852833235999396
29	Summary exposure value	5	East Asia	3	Both	27	Age-standardized	241	Child stunting	3	Rate	1997	18.06851048344659	20.85407553381063	15.15798780726011
29	Summary exposure value	5	East Asia	3	Both	27	Age-standardized	332	Chewing tobacco	3	Rate	1997	0.70582230651995	1.45012479578789	0.28374329146238
29	Summary exposure value	5	East Asia	3	Both	27	Age-standardized	333	Diet low in legumes	3	Rate	1997	59.33480433396535	80.17931421496462	0
29	Summary exposure value	5	East Asia	3	Both	27	Age-standardized	334	Short gestation	3	Rate	1997	19.34330648561877	24.74844120112919	13.965693835528132
29	Summary exposure value	5	East Asia	3	Both	27	Age-standardized	335	Low birth weight	3	Rate	1997	10.48507215825741	12.144699970968741	8.59057512681448
29	Summary exposure value	5	East Asia	3	Both	27	Age-standardized	337	High temperature	3	Rate	1997	31.870036005506243	35.82043551605161	26.3845401500722
29	Summary exposure value	5	East Asia	3	Both	27	Age-standardized	338	Low temperature	3	Rate	1997	26.681382309755453	28.40305445763563	25.25378721153674
29	Summary exposure value	5	East Asia	3	Both	27	Age-standardized	339	Low birth weight and short gestation	3	Rate	1997	11.62364982746497	13.6812539958852	9.54132988324014
29	Summary exposure value	5	East Asia	3	Both	27	Age-standardized	341	Kidney dysfunction	3	Rate	1997	2.17022699097767	3.9155815474370996	1.43640448273384
29	Summary exposure value	5	East Asia	3	Both	27	Age-standardized	363	Bullying victimization	3	Rate	1997	6.81377718102192	12.820379203658039	2.9729521628061
29	Summary exposure value	5	East Asia	3	Both	27	Age-standardized	367	High LDL cholesterol	3	Rate	1997	39.30614806134332	51.0616895735895	30.05956290565149
29	Summary exposure value	100	High-income North America	3	Both	27	Age-standardized	99	Smoking	3	Rate	2016	24.32775578090501	25.84061900347096	22.62117287398614
29	Summary exposure value	100	High-income North America	3	Both	27	Age-standardized	100	Secondhand smoke	3	Rate	2016	24.85616451553815	25.87883963558954	23.83524081081321
29	Summary exposure value	100	High-income North America	3	Both	27	Age-standardized	102	Alcohol use	3	Rate	2016	14.41577051087664	19.61416661614803	10.40647002302792
29	Summary exposure value	100	High-income North America	3	Both	27	Age-standardized	103	Drug use	3	Rate	2016	4.53906095946343	8.56693466750762	2.0747932614149702
29	Summary exposure value	100	High-income North America	3	Both	27	Age-standardized	105	High fasting plasma glucose	3	Rate	2016	17.77041887074137	23.812291208572308	14.195428413358268
29	Summary exposure value	100	High-income North America	3	Both	27	Age-standardized	107	High systolic blood pressure	3	Rate	2016	19.60042817735422	24.01149223032348	15.74193248382319
29	Summary exposure value	100	High-income North America	3	Both	27	Age-standardized	108	High body-mass index	3	Rate	2016	39.802531741345284	42.17635638291183	37.34982283336099
29	Summary exposure value	100	High-income North America	3	Both	27	Age-standardized	109	Low bone mineral density	3	Rate	2016	19.5729631302379	26.392317200541736	14.302332662216891
29	Summary exposure value	100	High-income North America	3	Both	27	Age-standardized	111	Diet low in fruits	3	Rate	2016	29.24056368397317	34.080094087557036	23.54792540397185
29	Summary exposure value	100	High-income North America	3	Both	27	Age-standardized	112	Diet low in vegetables	3	Rate	2016	25.25714251808885	30.24603856843392	15.852756313421402
29	Summary exposure value	100	High-income North America	3	Both	27	Age-standardized	113	Diet low in whole grains	3	Rate	2016	47.1382141490878	56.0748549723644	37.2970901570496
29	Summary exposure value	100	High-income North America	3	Both	27	Age-standardized	114	Diet low in nuts and seeds	3	Rate	2016	7.37975250555133	11.36055037560188	4.76179855857633
29	Summary exposure value	100	High-income North America	3	Both	27	Age-standardized	115	Diet low in milk	3	Rate	2016	40.611905237967996	49.30779219225241	32.501581853365956
29	Summary exposure value	100	High-income North America	3	Both	27	Age-standardized	116	Diet high in red meat	3	Rate	2016	44.017521209314296	63.926754766343684	0
29	Summary exposure value	100	High-income North America	3	Both	27	Age-standardized	117	Diet high in processed meat	3	Rate	2016	54.065482998720626	66.98708756583132	42.705651715202656
29	Summary exposure value	100	High-income North America	3	Both	27	Age-standardized	118	Diet high in sugar-sweetened beverages	3	Rate	2016	47.180187844951135	63.51651432987187	35.01519779904845
29	Summary exposure value	100	High-income North America	3	Both	27	Age-standardized	119	Diet low in fiber	3	Rate	2016	15.56038086333052	19.73582808878848	8.58586277663534
29	Summary exposure value	100	High-income North America	3	Both	27	Age-standardized	121	Diet low in seafood omega-3 fatty acids	3	Rate	2016	34.479419597598636	47.20594614455331	20.15201885824896
29	Summary exposure value	100	High-income North America	3	Both	27	Age-standardized	122	Diet low in polyunsaturated fatty acids	3	Rate	2016	17.61607222347886	23.91289004834721	11.64229182923596
29	Summary exposure value	100	High-income North America	3	Both	27	Age-standardized	123	Diet high in trans fatty acids	3	Rate	2016	87.73875576858975	99.0985330824532	67.55547949962303
29	Summary exposure value	100	High-income North America	3	Both	27	Age-standardized	83	Unsafe water source	3	Rate	2001	2.16384967967483	3.6494569767603298	0.9452056606877199
29	Summary exposure value	100	High-income North America	3	Both	27	Age-standardized	84	Unsafe sanitation	3	Rate	2001	4.72725158390824	7.19732181634294	2.91669595587421
29	Summary exposure value	100	High-income North America	3	Both	27	Age-standardized	86	Ambient particulate matter pollution	3	Rate	2001	19.90414625029683	24.54365874873681	15.419730920257091
29	Summary exposure value	100	High-income North America	3	Both	27	Age-standardized	87	Household air pollution from solid fuels	3	Rate	2001	0.04030929188283	0.31913708418759	0.00019057841971944963
29	Summary exposure value	100	High-income North America	3	Both	27	Age-standardized	88	Ambient ozone pollution	3	Rate	2001	21.14961305831108	25.62781235819748	18.073615191090813
29	Summary exposure value	100	High-income North America	3	Both	27	Age-standardized	90	Residential radon	3	Rate	2001	26.603894621095993	43.25714271906907	0
29	Summary exposure value	100	High-income North America	3	Both	27	Age-standardized	91	Lead exposure	3	Rate	2001	28.50593891683057	35.1666295906521	3.45752669164361
29	Summary exposure value	100	High-income North America	3	Both	27	Age-standardized	93	Suboptimal breastfeeding	3	Rate	2001	66.2858870385439	68.25918995726866	64.5531958307689
29	Summary exposure value	100	High-income North America	3	Both	27	Age-standardized	94	Child underweight	3	Rate	2001	1.68492821450888	2.20705870111649	1.17546497175785
29	Summary exposure value	100	High-income North America	3	Both	27	Age-standardized	95	Iron deficiency	3	Rate	2001	3.5151715307956097	5.2131969059110395	2.19056196798294
29	Summary exposure value	100	High-income North America	3	Both	27	Age-standardized	96	Vitamin A deficiency	3	Rate	2001	0.95758275299927	1.79480703521708	0
29	Summary exposure value	100	High-income North America	3	Both	27	Age-standardized	97	Zinc deficiency	3	Rate	2001	6.2349381971724895	10.669334582058001	0
29	Summary exposure value	134	Tropical Latin America	3	Both	27	Age-standardized	83	Unsafe water source	3	Rate	2006	28.12450079934077	38.68058311823246	17.923587278791057
29	Summary exposure value	134	Tropical Latin America	3	Both	27	Age-standardized	84	Unsafe sanitation	3	Rate	2006	28.79711805952746	32.73496533945103	24.61433567868396
29	Summary exposure value	134	Tropical Latin America	3	Both	27	Age-standardized	86	Ambient particulate matter pollution	3	Rate	2006	21.73741309744748	30.918076318344152	14.562833729339438
29	Summary exposure value	134	Tropical Latin America	3	Both	27	Age-standardized	87	Household air pollution from solid fuels	3	Rate	2006	6.06597991465722	10.40224798575978	3.2655196411989698
29	Summary exposure value	134	Tropical Latin America	3	Both	27	Age-standardized	88	Ambient ozone pollution	3	Rate	2006	5.03016229127036	6.593209688606249	3.61455786988668
29	Summary exposure value	5	East Asia	3	Both	27	Age-standardized	404	Nitrogen dioxide pollution	3	Rate	1997	32.90968284284692	74.71067663023604	0
29	Summary exposure value	100	High-income North America	3	Both	27	Age-standardized	99	Smoking	3	Rate	2012	25.141874075629822	26.95324160878761	23.58186319593803
29	Summary exposure value	100	High-income North America	3	Both	27	Age-standardized	100	Secondhand smoke	3	Rate	2012	26.4363727333293	27.55910896858238	25.14340282810789
29	Summary exposure value	100	High-income North America	3	Both	27	Age-standardized	102	Alcohol use	3	Rate	2012	14.478130371533341	19.73338109050415	10.558751490648149
29	Summary exposure value	100	High-income North America	3	Both	27	Age-standardized	103	Drug use	3	Rate	2012	3.04720025078533	5.37942332849296	1.6994603840077098
29	Summary exposure value	100	High-income North America	3	Both	27	Age-standardized	105	High fasting plasma glucose	3	Rate	2012	16.72697608180649	22.58197974595626	13.152926153749819
29	Summary exposure value	100	High-income North America	3	Both	27	Age-standardized	107	High systolic blood pressure	3	Rate	2012	19.89556721670398	24.55859423495093	16.198840015018302
29	Summary exposure value	100	High-income North America	3	Both	27	Age-standardized	108	High body-mass index	3	Rate	2012	39.06559415218463	41.26681501426387	36.87860891229133
29	Summary exposure value	100	High-income North America	3	Both	27	Age-standardized	109	Low bone mineral density	3	Rate	2012	18.80056669050835	25.378857239063578	13.60809283777239
29	Summary exposure value	100	High-income North America	3	Both	27	Age-standardized	111	Diet low in fruits	3	Rate	2012	29.110739649900967	33.70329984641623	23.82550762012654
29	Summary exposure value	100	High-income North America	3	Both	27	Age-standardized	112	Diet low in vegetables	3	Rate	2012	25.33616547155152	29.923458773354213	16.08047470531151
29	Summary exposure value	100	High-income North America	3	Both	27	Age-standardized	113	Diet low in whole grains	3	Rate	2012	47.692503554368606	57.32660011042407	37.67200152853999
29	Summary exposure value	100	High-income North America	3	Both	27	Age-standardized	114	Diet low in nuts and seeds	3	Rate	2012	6.09715887630528	9.11094912483681	4.17377399476517
29	Summary exposure value	100	High-income North America	3	Both	27	Age-standardized	115	Diet low in milk	3	Rate	2012	42.19050919767595	48.95482478940173	35.16294995530231
29	Summary exposure value	100	High-income North America	3	Both	27	Age-standardized	116	Diet high in red meat	3	Rate	2012	44.0506733071458	62.569695381579116	0
29	Summary exposure value	100	High-income North America	3	Both	27	Age-standardized	117	Diet high in processed meat	3	Rate	2012	52.28793516848036	64.44137596497498	41.42622816731977
29	Summary exposure value	100	High-income North America	3	Both	27	Age-standardized	118	Diet high in sugar-sweetened beverages	3	Rate	2012	45.16841048877982	58.36222276407514	34.50596364255182
29	Summary exposure value	100	High-income North America	3	Both	27	Age-standardized	119	Diet low in fiber	3	Rate	2012	16.48187380764735	21.76968216693294	8.91153483926494
29	Summary exposure value	100	High-income North America	3	Both	27	Age-standardized	121	Diet low in seafood omega-3 fatty acids	3	Rate	2012	37.83122388817118	49.82666742612119	25.209727024528227
29	Summary exposure value	100	High-income North America	3	Both	27	Age-standardized	122	Diet low in polyunsaturated fatty acids	3	Rate	2012	19.91153613281337	26.336672248008618	13.18473975729172
29	Summary exposure value	100	High-income North America	3	Both	27	Age-standardized	123	Diet high in trans fatty acids	3	Rate	2012	88.39401955738482	99.1396758688298	67.4316504169932
29	Summary exposure value	100	High-income North America	3	Both	27	Age-standardized	83	Unsafe water source	3	Rate	1999	2.50656308508134	4.344271163453381	1.14120047607093
29	Summary exposure value	100	High-income North America	3	Both	27	Age-standardized	84	Unsafe sanitation	3	Rate	1999	5.090392790514961	7.69160451050727	3.17916424061608
29	Summary exposure value	100	High-income North America	3	Both	27	Age-standardized	86	Ambient particulate matter pollution	3	Rate	1999	20.505091982898698	25.56854516557244	15.9678748053084
29	Summary exposure value	100	High-income North America	3	Both	27	Age-standardized	87	Household air pollution from solid fuels	3	Rate	1999	0.03872108850541	0.34210054501402	0.0002526420969762188
29	Summary exposure value	100	High-income North America	3	Both	27	Age-standardized	88	Ambient ozone pollution	3	Rate	1999	22.55426429339823	26.946993543187393	19.42933357190443
29	Summary exposure value	100	High-income North America	3	Both	27	Age-standardized	90	Residential radon	3	Rate	1999	26.62717445395216	43.28952826381871	0
29	Summary exposure value	100	High-income North America	3	Both	27	Age-standardized	91	Lead exposure	3	Rate	1999	28.99823228447148	35.68654667918978	3.54388174015167
29	Summary exposure value	100	High-income North America	3	Both	27	Age-standardized	93	Suboptimal breastfeeding	3	Rate	1999	66.9313866202058	68.77682139092121	65.29369652840819
29	Summary exposure value	100	High-income North America	3	Both	27	Age-standardized	94	Child underweight	3	Rate	1999	1.7467391084220198	2.29403619173673	1.21098227426152
29	Summary exposure value	100	High-income North America	3	Both	27	Age-standardized	95	Iron deficiency	3	Rate	1999	3.5446423274478405	5.2942740197733	2.23165920442631
29	Summary exposure value	100	High-income North America	3	Both	27	Age-standardized	96	Vitamin A deficiency	3	Rate	1999	1.09316442112249	1.9825225556782	0
29	Summary exposure value	100	High-income North America	3	Both	27	Age-standardized	97	Zinc deficiency	3	Rate	1999	6.419855516175719	10.9032348027311	0
29	Summary exposure value	100	High-income North America	3	Both	27	Age-standardized	99	Smoking	3	Rate	2001	28.773307448799102	30.95526766796003	26.64164316935652
29	Summary exposure value	100	High-income North America	3	Both	27	Age-standardized	100	Secondhand smoke	3	Rate	2001	32.31819953596871	34.40087758708456	30.262392611417262
29	Summary exposure value	100	High-income North America	3	Both	27	Age-standardized	102	Alcohol use	3	Rate	2001	13.928239510973462	18.7066433587212	10.188261031419529
29	Summary exposure value	100	High-income North America	3	Both	27	Age-standardized	103	Drug use	3	Rate	2001	1.60242139592154	2.45124560594829	1.1624182465038
29	Summary exposure value	100	High-income North America	3	Both	27	Age-standardized	105	High fasting plasma glucose	3	Rate	2001	13.784332317673028	18.96807409081357	10.91628662891922
29	Summary exposure value	100	High-income North America	3	Both	27	Age-standardized	107	High systolic blood pressure	3	Rate	2001	20.918887083808873	25.538247212491832	16.54050306729779
29	Summary exposure value	100	High-income North America	3	Both	27	Age-standardized	108	High body-mass index	3	Rate	2001	35.24688612497101	37.45327679181377	32.742751571595456
29	Summary exposure value	100	High-income North America	3	Both	27	Age-standardized	109	Low bone mineral density	3	Rate	2001	18.00609201582711	24.417007596211622	12.97901155033117
29	Summary exposure value	100	High-income North America	3	Both	27	Age-standardized	111	Diet low in fruits	3	Rate	2001	27.8784584880627	32.3007403540816	23.09284155086796
29	Summary exposure value	100	High-income North America	3	Both	27	Age-standardized	112	Diet low in vegetables	3	Rate	2001	23.36974359475666	27.71561108353274	14.94938619313744
29	Summary exposure value	100	High-income North America	3	Both	27	Age-standardized	113	Diet low in whole grains	3	Rate	2001	48.84400084454679	60.30617582617186	39.90438417763561
29	Summary exposure value	100	High-income North America	3	Both	27	Age-standardized	114	Diet low in nuts and seeds	3	Rate	2001	6.5825973759992	10.719223702347511	2.78917695839207
29	Summary exposure value	100	High-income North America	3	Both	27	Age-standardized	115	Diet low in milk	3	Rate	2001	41.25258409090015	47.89368426279581	34.07431653518061
29	Summary exposure value	100	High-income North America	3	Both	27	Age-standardized	116	Diet high in red meat	3	Rate	2001	44.26554026149258	62.79660967133097	0
29	Summary exposure value	100	High-income North America	3	Both	27	Age-standardized	117	Diet high in processed meat	3	Rate	2001	45.80895575307239	55.707705375951754	34.477701507652334
29	Summary exposure value	100	High-income North America	3	Both	27	Age-standardized	118	Diet high in sugar-sweetened beverages	3	Rate	2001	39.522944299066445	53.64814321995486	26.2767966432833
29	Summary exposure value	100	High-income North America	3	Both	27	Age-standardized	119	Diet low in fiber	3	Rate	2001	22.56635190926807	29.180401109671877	12.18232281114997
29	Summary exposure value	100	High-income North America	3	Both	27	Age-standardized	121	Diet low in seafood omega-3 fatty acids	3	Rate	2001	38.97759697350231	50.873553258157365	27.83138448924955
29	Summary exposure value	100	High-income North America	3	Both	27	Age-standardized	122	Diet low in polyunsaturated fatty acids	3	Rate	2001	27.158868211207682	34.21696882905682	18.33399638485449
29	Summary exposure value	100	High-income North America	3	Both	27	Age-standardized	123	Diet high in trans fatty acids	3	Rate	2001	87.73396053347781	99.21957396056686	69.99660573085615
29	Summary exposure value	100	High-income North America	3	Both	27	Age-standardized	124	Diet high in sodium	3	Rate	1994	22.52379262126511	54.254963773457334	0.58821124500309
29	Summary exposure value	100	High-income North America	3	Both	27	Age-standardized	125	Low physical activity	3	Rate	1994	17.044205030056258	21.42471819010173	13.192007156377569
29	Summary exposure value	100	High-income North America	3	Both	27	Age-standardized	128	Occupational asthmagens	3	Rate	1994	17.37336895821452	19.38935948318472	15.406824264476429
29	Summary exposure value	100	High-income North America	3	Both	27	Age-standardized	129	Occupational particulate matter, gases, and fumes	3	Rate	1994	8.85312804234122	67.540974830355	0
29	Summary exposure value	100	High-income North America	3	Both	27	Age-standardized	130	Occupational noise	3	Rate	1994	6.74790088840674	7.1346667722054695	6.412606864252971
29	Summary exposure value	100	High-income North America	3	Both	27	Age-standardized	132	Occupational ergonomic factors	3	Rate	1994	36.599233782286014	91.73400046250252	0
29	Summary exposure value	100	High-income North America	3	Both	27	Age-standardized	134	Childhood sexual abuse	3	Rate	1994	17.385578472398088	19.710528914218862	11.45944159169945
29	Summary exposure value	100	High-income North America	3	Both	27	Age-standardized	135	Intimate partner violence	3	Rate	1994	24.488295054182217	30.809385376834342	15.067660685050049
29	Summary exposure value	100	High-income North America	3	Both	27	Age-standardized	136	Non-exclusive breastfeeding	3	Rate	1994	63.16930997149265	68.65640660247416	57.73502281457993
29	Summary exposure value	100	High-income North America	3	Both	27	Age-standardized	137	Discontinued breastfeeding	3	Rate	1994	87.66726633297078	89.23783549194917	86.09776197521907
29	Summary exposure value	100	High-income North America	3	Both	27	Age-standardized	147	Diet low in calcium	3	Rate	1994	7.96057139135293	9.48350355071329	6.39908528277927
29	Summary exposure value	100	High-income North America	3	Both	27	Age-standardized	150	Occupational exposure to asbestos	3	Rate	1994	4.540162471097419	4.82495706372369	4.249272497227239
29	Summary exposure value	100	High-income North America	3	Both	27	Age-standardized	151	Occupational exposure to arsenic	3	Rate	1994	0.49191599039660006	1.18696052666983	0
29	Summary exposure value	100	High-income North America	3	Both	27	Age-standardized	152	Occupational exposure to benzene	3	Rate	1994	1.04353689191898	3.25389299208065	0.07663729232669
29	Summary exposure value	100	High-income North America	3	Both	27	Age-standardized	153	Occupational exposure to beryllium	3	Rate	1994	0.025626754752109997	0.02594275036367	0.02531555710697
29	Summary exposure value	100	High-income North America	3	Both	27	Age-standardized	154	Occupational exposure to cadmium	3	Rate	1994	0.059519710496659994	0.061902115650940004	0.05709773825729
29	Summary exposure value	100	High-income North America	3	Both	27	Age-standardized	155	Occupational exposure to chromium	3	Rate	1994	0.14712727016415	0.15198425007755	0.1424560938532
29	Summary exposure value	100	High-income North America	3	Both	27	Age-standardized	156	Occupational exposure to diesel engine exhaust	3	Rate	1994	0.69292467867955	0.71668383752027	0.66822929320793
29	Summary exposure value	100	High-income North America	3	Both	27	Age-standardized	158	Occupational exposure to formaldehyde	3	Rate	1994	0.29813329606272	0.30973126119932	0.28492215445497
29	Summary exposure value	100	High-income North America	3	Both	27	Age-standardized	159	Occupational exposure to nickel	3	Rate	1994	0.40265757117427	1.67630112379603	0
29	Summary exposure value	100	High-income North America	3	Both	27	Age-standardized	160	Occupational exposure to polycyclic aromatic hydrocarbons	3	Rate	1994	0.29840812534807	0.30644133932330997	0.28979450531726
29	Summary exposure value	100	High-income North America	3	Both	27	Age-standardized	161	Occupational exposure to silica	3	Rate	1994	3.5158413685214196	10.79305308975718	0.58797448093631
29	Summary exposure value	100	High-income North America	3	Both	27	Age-standardized	162	Occupational exposure to sulfuric acid	3	Rate	1994	0.74683900456511	2.42316459477785	0.15575979874319
29	Summary exposure value	100	High-income North America	3	Both	27	Age-standardized	237	Occupational exposure to trichloroethylene	3	Rate	1994	0.08594797932805	0.08893025907578	0.08368856464053001
29	Summary exposure value	100	High-income North America	3	Both	27	Age-standardized	238	No access to handwashing facility	3	Rate	1994	1.8895741690226402	3.3265840813252496	0.7206311983293799
29	Summary exposure value	100	High-income North America	3	Both	27	Age-standardized	239	Child growth failure	3	Rate	1994	1.23968250298533	2.4956672553254897	0.5395068779064001
29	Summary exposure value	100	High-income North America	3	Both	27	Age-standardized	240	Child wasting	3	Rate	1994	3.09568386326458	4.0784878533211	2.10950068435355
29	Summary exposure value	100	High-income North America	3	Both	27	Age-standardized	241	Child stunting	3	Rate	1994	3.1810894135119603	3.76752209779162	2.58615530240261
29	Summary exposure value	100	High-income North America	3	Both	27	Age-standardized	332	Chewing tobacco	3	Rate	1994	2.2791894145228397	3.23506403015571	1.5468864529139699
29	Summary exposure value	100	High-income North America	3	Both	27	Age-standardized	333	Diet low in legumes	3	Rate	1994	39.19537724354109	53.01439250992812	0
29	Summary exposure value	100	High-income North America	3	Both	27	Age-standardized	334	Short gestation	3	Rate	1994	34.86561614253575	38.32663833627275	31.49395012958624
29	Summary exposure value	100	High-income North America	3	Both	27	Age-standardized	335	Low birth weight	3	Rate	1994	14.70277369705402	15.909314349323031	13.5849253832868
29	Summary exposure value	100	High-income North America	3	Both	27	Age-standardized	337	High temperature	3	Rate	1994	26.7765539753967	29.95632699789076	23.26730086439299
29	Summary exposure value	100	High-income North America	3	Both	27	Age-standardized	338	Low temperature	3	Rate	1994	25.674437268130728	26.90707523850442	24.11198816142566
29	Summary exposure value	100	High-income North America	3	Both	27	Age-standardized	339	Low birth weight and short gestation	3	Rate	1994	19.49993109061086	21.50615127813487	17.18782543915228
29	Summary exposure value	100	High-income North America	3	Both	27	Age-standardized	341	Kidney dysfunction	3	Rate	1994	2.5950258136287396	4.43400420038832	1.62920524283169
29	Summary exposure value	100	High-income North America	3	Both	27	Age-standardized	363	Bullying victimization	3	Rate	1994	8.45330258593365	16.234394026714142	3.99845042729403
29	Summary exposure value	100	High-income North America	3	Both	27	Age-standardized	367	High LDL cholesterol	3	Rate	1994	54.04575417400485	61.99164136336515	47.04114867577028
29	Summary exposure value	100	High-income North America	3	Both	27	Age-standardized	404	Nitrogen dioxide pollution	3	Rate	1994	65.44823043890312	98.80001848340095	0
29	Summary exposure value	134	Tropical Latin America	3	Both	27	Age-standardized	83	Unsafe water source	3	Rate	1999	30.71394054338618	40.56797841825009	21.057966729602402
29	Summary exposure value	134	Tropical Latin America	3	Both	27	Age-standardized	84	Unsafe sanitation	3	Rate	1999	33.84615584241481	38.04243413843912	29.64065403493212
29	Summary exposure value	134	Tropical Latin America	3	Both	27	Age-standardized	86	Ambient particulate matter pollution	3	Rate	1999	20.872646890599817	31.849271607939837	12.598558396149558
29	Summary exposure value	134	Tropical Latin America	3	Both	27	Age-standardized	87	Household air pollution from solid fuels	3	Rate	1999	9.44215603415261	14.78300923711991	5.54240639861985
29	Summary exposure value	134	Tropical Latin America	3	Both	27	Age-standardized	88	Ambient ozone pollution	3	Rate	1999	5.29091806771379	6.93750539342462	3.6749901106369602
29	Summary exposure value	134	Tropical Latin America	3	Both	27	Age-standardized	83	Unsafe water source	3	Rate	2008	26.73382614216836	36.97771743298621	16.01679716408019
29	Summary exposure value	134	Tropical Latin America	3	Both	27	Age-standardized	84	Unsafe sanitation	3	Rate	2008	28.12983257796846	32.36075735104594	23.92871639254318
29	Summary exposure value	134	Tropical Latin America	3	Both	27	Age-standardized	86	Ambient particulate matter pollution	3	Rate	2008	20.84427075437974	26.86465304136022	16.08381127422224
29	Summary exposure value	134	Tropical Latin America	3	Both	27	Age-standardized	87	Household air pollution from solid fuels	3	Rate	2008	5.02906067616125	8.77708264857654	2.52422
29	Summary exposure value	134	Tropical Latin America	3	Both	27	Age-standardized	88	Ambient ozone pollution	3	Rate	2008	4.23855592159919	5.42395911467568	2.95776757338195
29	Summary exposure value	5	East Asia	3	Both	27	Age-standardized	88	Ambient ozone pollution	3	Rate	2004	27.06974862852764	32.80357474076093	23.55762495850488
29	Summary exposure value	5	East Asia	3	Both	27	Age-standardized	90	Residential radon	3	Rate	2004	22.35936911461717	35.68852636182539	0
29	Summary exposure value	5	East Asia	3	Both	27	Age-standardized	91	Lead exposure	3	Rate	2004	61.44410412602929	74.82409601574997	10.87543313579193
29	Summary exposure value	5	East Asia	3	Both	27	Age-standardized	93	Suboptimal breastfeeding	3	Rate	2004	42.67943074235645	46.574224279620765	39.0670381451135
29	Summary exposure value	5	East Asia	3	Both	27	Age-standardized	94	Child underweight	3	Rate	2004	10.271470481885709	13.33492346113683	7.342027429252431
29	Summary exposure value	5	East Asia	3	Both	27	Age-standardized	95	Iron deficiency	3	Rate	2004	5.04938704103763	6.92603296213498	3.59775861710118
29	Summary exposure value	5	East Asia	3	Both	27	Age-standardized	96	Vitamin A deficiency	3	Rate	2004	5.95687640930149	8.639501427837889	0
29	Summary exposure value	5	East Asia	3	Both	27	Age-standardized	97	Zinc deficiency	3	Rate	2004	17.16797417296172	28.58230246090948	0
29	Summary exposure value	5	East Asia	3	Both	27	Age-standardized	99	Smoking	3	Rate	2004	24.10348167977521	26.44231917044333	21.59555426849435
29	Summary exposure value	5	East Asia	3	Both	27	Age-standardized	100	Secondhand smoke	3	Rate	2004	49.762655494637734	54.837412459438504	44.691642192444434
29	Summary exposure value	5	East Asia	3	Both	27	Age-standardized	102	Alcohol use	3	Rate	2004	5.5832788122654495	7.493069507019561	4.0584600944834595
29	Summary exposure value	5	East Asia	3	Both	27	Age-standardized	103	Drug use	3	Rate	2004	0.5901440974790599	0.80600473147674	0.42313225989288
29	Summary exposure value	5	East Asia	3	Both	27	Age-standardized	105	High fasting plasma glucose	3	Rate	2004	17.18872930598332	24.66018568274026	12.92853618234002
29	Summary exposure value	5	East Asia	3	Both	27	Age-standardized	107	High systolic blood pressure	3	Rate	2004	23.73850914010616	45.15004121695285	10.47292251182599
29	Summary exposure value	5	East Asia	3	Both	27	Age-standardized	108	High body-mass index	3	Rate	2004	14.057620152101642	16.044710347863738	12.05307013399239
29	Summary exposure value	5	East Asia	3	Both	27	Age-standardized	109	Low bone mineral density	3	Rate	2004	23.717445946798772	30.33936805191934	18.192351909801648
29	Summary exposure value	5	East Asia	3	Both	27	Age-standardized	111	Diet low in fruits	3	Rate	2004	42.918508388492995	50.029370908506934	34.60758261496632
29	Summary exposure value	5	East Asia	3	Both	27	Age-standardized	112	Diet low in vegetables	3	Rate	2004	8.97196585598041	13.103348203672219	4.55267345731758
29	Summary exposure value	5	East Asia	3	Both	27	Age-standardized	113	Diet low in whole grains	3	Rate	2004	43.69576985732332	57.304376745746254	32.56644667085793
29	Summary exposure value	5	East Asia	3	Both	27	Age-standardized	114	Diet low in nuts and seeds	3	Rate	2004	36.738177906637695	47.0716192558874	24.46540122954074
29	Summary exposure value	5	East Asia	3	Both	27	Age-standardized	115	Diet low in milk	3	Rate	2004	74.80072892203037	88.68793997622515	72.90190879429423
29	Summary exposure value	5	East Asia	3	Both	27	Age-standardized	116	Diet high in red meat	3	Rate	2004	31.290591856645012	48.84148258402652	0
29	Summary exposure value	5	East Asia	3	Both	27	Age-standardized	117	Diet high in processed meat	3	Rate	2004	4.0257816310698304	4.98817460739612	3.2890009256711603
29	Summary exposure value	5	East Asia	3	Both	27	Age-standardized	118	Diet high in sugar-sweetened beverages	3	Rate	2004	3.81899968420786	5.25260479279076	2.7932599266736897
29	Summary exposure value	5	East Asia	3	Both	27	Age-standardized	119	Diet low in fiber	3	Rate	2004	30.67366419490643	57.48503648489037	10.517784321005939
29	Summary exposure value	5	East Asia	3	Both	27	Age-standardized	121	Diet low in seafood omega-3 fatty acids	3	Rate	2004	41.86075048953582	57.70363750435258	22.70160857610726
29	Summary exposure value	5	East Asia	3	Both	27	Age-standardized	122	Diet low in polyunsaturated fatty acids	3	Rate	2004	56.31995600090911	76.12391147685277	31.49872563081174
29	Summary exposure value	5	East Asia	3	Both	27	Age-standardized	123	Diet high in trans fatty acids	3	Rate	2004	38.12791215663473	52.68344460928777	23.09925010463173
29	Summary exposure value	5	East Asia	3	Both	27	Age-standardized	124	Diet high in sodium	3	Rate	2004	70.3127727468445	89.85922914848194	47.27015298795737
29	Summary exposure value	5	East Asia	3	Both	27	Age-standardized	125	Low physical activity	3	Rate	2004	14.52905174645057	17.6023735947592	11.43067770426274
29	Summary exposure value	5	East Asia	3	Both	27	Age-standardized	128	Occupational asthmagens	3	Rate	2004	22.96125390435565	27.71373530330311	19.32143258651039
29	Summary exposure value	5	East Asia	3	Both	27	Age-standardized	129	Occupational particulate matter, gases, and fumes	3	Rate	2004	17.3357729423811	89.95759977900174	0
29	Summary exposure value	5	East Asia	3	Both	27	Age-standardized	130	Occupational noise	3	Rate	2004	15.342780987209911	16.0401108885944	14.82933657082938
29	Summary exposure value	5	East Asia	3	Both	27	Age-standardized	132	Occupational ergonomic factors	3	Rate	2004	49.93876991026368	89.57803679512877	0
29	Summary exposure value	5	East Asia	3	Both	27	Age-standardized	134	Childhood sexual abuse	3	Rate	2004	12.432031100977591	16.0515888521029	7.5254472554315806
29	Summary exposure value	5	East Asia	3	Both	27	Age-standardized	135	Intimate partner violence	3	Rate	2004	20.798365881989582	30.07525963677124	11.45646940866565
29	Summary exposure value	5	East Asia	3	Both	27	Age-standardized	136	Non-exclusive breastfeeding	3	Rate	2004	35.75525126182431	46.21496632836267	26.54212162378994
29	Summary exposure value	5	East Asia	3	Both	27	Age-standardized	137	Discontinued breastfeeding	3	Rate	2004	50.85404473920523	55.45844942459185	46.3708796794796
29	Summary exposure value	5	East Asia	3	Both	27	Age-standardized	147	Diet low in calcium	3	Rate	2004	21.88452517276392	28.735170747267908	17.58555681329274
29	Summary exposure value	5	East Asia	3	Both	27	Age-standardized	150	Occupational exposure to asbestos	3	Rate	2004	0.68134915696882	0.8220340258408799	0.58057264721076
29	Summary exposure value	5	East Asia	3	Both	27	Age-standardized	151	Occupational exposure to arsenic	3	Rate	2004	0.61702937487057	1.04931610421787	0.24673766929627
29	Summary exposure value	5	East Asia	3	Both	27	Age-standardized	152	Occupational exposure to benzene	3	Rate	2004	0.86301607340898	1.7229394010009902	0.50405521022055
29	Summary exposure value	5	East Asia	3	Both	27	Age-standardized	153	Occupational exposure to beryllium	3	Rate	2004	0.14407699143767	0.14616668232747002	0.14225228311839
29	Summary exposure value	5	East Asia	3	Both	27	Age-standardized	154	Occupational exposure to cadmium	3	Rate	2004	0.3237371720371	0.34721360592847	0.30226460695944996
29	Summary exposure value	5	East Asia	3	Both	27	Age-standardized	155	Occupational exposure to chromium	3	Rate	2004	0.6841303145013801	0.7336147242427801	0.64029008217455
29	Summary exposure value	5	East Asia	3	Both	27	Age-standardized	156	Occupational exposure to diesel engine exhaust	3	Rate	2004	2.6619283735309502	2.8026384584710198	2.54122962408446
29	Summary exposure value	5	East Asia	3	Both	27	Age-standardized	158	Occupational exposure to formaldehyde	3	Rate	2004	1.37119585071558	1.49235721226134	1.25966076396932
29	Summary exposure value	5	East Asia	3	Both	27	Age-standardized	159	Occupational exposure to nickel	3	Rate	2004	0.6096198911987001	1.4729859048293599	0.20734924785729003
29	Summary exposure value	5	East Asia	3	Both	27	Age-standardized	160	Occupational exposure to polycyclic aromatic hydrocarbons	3	Rate	2004	1.3479652235511201	1.43497473965693	1.2599134038681201
29	Summary exposure value	5	East Asia	3	Both	27	Age-standardized	161	Occupational exposure to silica	3	Rate	2004	4.82790248130072	9.94928908546522	2.65781285783104
29	Summary exposure value	5	East Asia	3	Both	27	Age-standardized	162	Occupational exposure to sulfuric acid	3	Rate	2004	1.49026261040418	2.5354990642196302	1.05760195979464
29	Summary exposure value	5	East Asia	3	Both	27	Age-standardized	237	Occupational exposure to trichloroethylene	3	Rate	2004	0.38246685272061004	0.40659453863987	0.36474118008169
29	Summary exposure value	5	East Asia	3	Both	27	Age-standardized	238	No access to handwashing facility	3	Rate	2004	14.930479247785842	24.36409663593794	5.606384975330521
29	Summary exposure value	5	East Asia	3	Both	27	Age-standardized	239	Child growth failure	3	Rate	2004	5.870228821498181	12.188671566798561	2.66623213654223
29	Summary exposure value	5	East Asia	3	Both	27	Age-standardized	240	Child wasting	3	Rate	2004	3.40826936887949	4.6777058852193205	2.26041315407781
29	Summary exposure value	5	East Asia	3	Both	27	Age-standardized	241	Child stunting	3	Rate	2004	13.727753288076261	15.90253523243482	11.52295708273993
29	Summary exposure value	5	East Asia	3	Both	27	Age-standardized	332	Chewing tobacco	3	Rate	2004	0.70841674116329	1.50356560155333	0.30836102161859
29	Summary exposure value	5	East Asia	3	Both	27	Age-standardized	333	Diet low in legumes	3	Rate	2004	56.58009379597526	78.62400626045076	0
29	Summary exposure value	5	East Asia	3	Both	27	Age-standardized	334	Short gestation	3	Rate	2004	18.93636492234509	24.274097854001738	13.42826398214521
29	Summary exposure value	5	East Asia	3	Both	27	Age-standardized	335	Low birth weight	3	Rate	2004	10.01042551183661	11.592495134768301	8.12076043967048
29	Summary exposure value	5	East Asia	3	Both	27	Age-standardized	337	High temperature	3	Rate	2004	29.53851161992559	32.72324161437121	25.637615909100557
29	Summary exposure value	5	East Asia	3	Both	27	Age-standardized	338	Low temperature	3	Rate	2004	25.550917459095203	27.54111676558501	23.85215408226835
29	Summary exposure value	5	East Asia	3	Both	27	Age-standardized	339	Low birth weight and short gestation	3	Rate	2004	10.95828333821362	12.88390977522842	8.93426072415762
29	Summary exposure value	5	East Asia	3	Both	27	Age-standardized	341	Kidney dysfunction	3	Rate	2004	2.18392810992228	3.9332479070294197	1.44153364284654
29	Summary exposure value	5	East Asia	3	Both	27	Age-standardized	363	Bullying victimization	3	Rate	2004	7.357665762918759	13.72876566565754	3.39234662907941
29	Summary exposure value	5	East Asia	3	Both	27	Age-standardized	367	High LDL cholesterol	3	Rate	2004	40.10525086580365	51.474805169847485	30.80891714272676
29	Summary exposure value	134	Tropical Latin America	3	Both	27	Age-standardized	90	Residential radon	3	Rate	2006	24.7646022366703	44.77281453394155	0
29	Summary exposure value	134	Tropical Latin America	3	Both	27	Age-standardized	91	Lead exposure	3	Rate	2006	45.16887417581752	56.586851804573136	6.381776668992329
29	Summary exposure value	134	Tropical Latin America	3	Both	27	Age-standardized	93	Suboptimal breastfeeding	3	Rate	2006	50.227097695571366	54.432151765739114	46.44006166952029
29	Summary exposure value	134	Tropical Latin America	3	Both	27	Age-standardized	94	Child underweight	3	Rate	2006	4.378967141797039	5.69800655898025	3.15464502773976
29	Summary exposure value	134	Tropical Latin America	3	Both	27	Age-standardized	95	Iron deficiency	3	Rate	2006	6.2365262977272895	8.39112539197354	4.65589695492361
29	Summary exposure value	134	Tropical Latin America	3	Both	27	Age-standardized	96	Vitamin A deficiency	3	Rate	2006	9.65678150084937	16.967803750441448	0
29	Summary exposure value	134	Tropical Latin America	3	Both	27	Age-standardized	97	Zinc deficiency	3	Rate	2006	18.43238227740805	30.726740219680433	0
29	Summary exposure value	134	Tropical Latin America	3	Both	27	Age-standardized	99	Smoking	3	Rate	2006	17.88232855675179	19.55097692205549	15.99104630009146
29	Summary exposure value	134	Tropical Latin America	3	Both	27	Age-standardized	100	Secondhand smoke	3	Rate	2006	35.60608518793203	37.70179679427342	33.23458002463008
29	Summary exposure value	134	Tropical Latin America	3	Both	27	Age-standardized	102	Alcohol use	3	Rate	2006	8.91210057289479	12.0569772410212	6.32145017560793
29	Summary exposure value	134	Tropical Latin America	3	Both	27	Age-standardized	103	Drug use	3	Rate	2006	0.43769279404593	0.7534632407191201	0.238142
29	Summary exposure value	134	Tropical Latin America	3	Both	27	Age-standardized	105	High fasting plasma glucose	3	Rate	2006	18.08499241903731	32.34150836216463	11.11145410788857
29	Summary exposure value	134	Tropical Latin America	3	Both	27	Age-standardized	107	High systolic blood pressure	3	Rate	2006	31.0143038810219	44.02147502438703	20.544002136272272
29	Summary exposure value	134	Tropical Latin America	3	Both	27	Age-standardized	108	High body-mass index	3	Rate	2006	22.142978463188832	24.389599142605988	20.1481214757715
29	Summary exposure value	134	Tropical Latin America	3	Both	27	Age-standardized	109	Low bone mineral density	3	Rate	2006	21.53376399227338	28.112053510071	16.04521367754872
29	Summary exposure value	134	Tropical Latin America	3	Both	27	Age-standardized	111	Diet low in fruits	3	Rate	2006	26.565306101520918	32.540323535953156	20.92834680887038
29	Summary exposure value	134	Tropical Latin America	3	Both	27	Age-standardized	112	Diet low in vegetables	3	Rate	2006	38.75913385525587	46.995899278143014	22.660445509212977
29	Summary exposure value	134	Tropical Latin America	3	Both	27	Age-standardized	113	Diet low in whole grains	3	Rate	2006	44.43907948966162	57.104646372246506	33.85211553817328
29	Summary exposure value	134	Tropical Latin America	3	Both	27	Age-standardized	114	Diet low in nuts and seeds	3	Rate	2006	43.720132988601115	53.2489074755378	33.096488528990456
29	Summary exposure value	134	Tropical Latin America	3	Both	27	Age-standardized	115	Diet low in milk	3	Rate	2006	56.89322041446443	59.38316335876329	54.59883498871383
29	Summary exposure value	134	Tropical Latin America	3	Both	27	Age-standardized	116	Diet high in red meat	3	Rate	2006	48.11125548986242	68.68788826927266	0
29	Summary exposure value	134	Tropical Latin America	3	Both	27	Age-standardized	117	Diet high in processed meat	3	Rate	2006	7.83211416412465	10.03956843421317	5.75319173598996
29	Summary exposure value	134	Tropical Latin America	3	Both	27	Age-standardized	118	Diet high in sugar-sweetened beverages	3	Rate	2006	23.13416648656503	32.607545752576314	15.41041347788196
29	Summary exposure value	134	Tropical Latin America	3	Both	27	Age-standardized	119	Diet low in fiber	3	Rate	2006	17.998230906121577	34.949269115657	7.07686726901962
29	Summary exposure value	134	Tropical Latin America	3	Both	27	Age-standardized	121	Diet low in seafood omega-3 fatty acids	3	Rate	2006	37.2179498982662	51.50938206191614	23.27533802442941
29	Summary exposure value	134	Tropical Latin America	3	Both	27	Age-standardized	122	Diet low in polyunsaturated fatty acids	3	Rate	2006	11.75151081228711	22.03441342836829	4.75374930336451
29	Summary exposure value	134	Tropical Latin America	3	Both	27	Age-standardized	123	Diet high in trans fatty acids	3	Rate	2006	49.433669789190745	65.45075555034717	31.06834838774989
29	Summary exposure value	134	Tropical Latin America	3	Both	27	Age-standardized	124	Diet high in sodium	3	Rate	2006	32.74183404645523	66.5440841794259	3.99614159482344
29	Summary exposure value	134	Tropical Latin America	3	Both	27	Age-standardized	125	Low physical activity	3	Rate	2006	23.79795575518556	28.45766920228125	19.306178038300732
29	Summary exposure value	134	Tropical Latin America	3	Both	27	Age-standardized	128	Occupational asthmagens	3	Rate	2006	20.06303955028107	22.979134655683218	17.22113391101764
29	Summary exposure value	134	Tropical Latin America	3	Both	27	Age-standardized	129	Occupational particulate matter, gases, and fumes	3	Rate	2006	11.1495611658149	65.64549570907829	0
29	Summary exposure value	134	Tropical Latin America	3	Both	27	Age-standardized	130	Occupational noise	3	Rate	2006	11.34887437685872	12.05043689067248	10.69167286375202
29	Summary exposure value	134	Tropical Latin America	3	Both	27	Age-standardized	132	Occupational ergonomic factors	3	Rate	2006	40.82615767449536	90.76846462151242	0
29	Summary exposure value	134	Tropical Latin America	3	Both	27	Age-standardized	134	Childhood sexual abuse	3	Rate	2006	12.613092894721431	18.3249064932612	6.858189979488411
29	Summary exposure value	134	Tropical Latin America	3	Both	27	Age-standardized	135	Intimate partner violence	3	Rate	2006	13.013707791490539	16.59096847440509	7.847277406126491
29	Summary exposure value	134	Tropical Latin America	3	Both	27	Age-standardized	136	Non-exclusive breastfeeding	3	Rate	2006	43.66671329366476	55.85106747573244	32.93922758089039
29	Summary exposure value	134	Tropical Latin America	3	Both	27	Age-standardized	137	Discontinued breastfeeding	3	Rate	2006	62.40114471776258	66.08334917891642	59.514784747947935
29	Summary exposure value	134	Tropical Latin America	3	Both	27	Age-standardized	147	Diet low in calcium	3	Rate	2006	12.1258036374671	14.89600445020853	10.09976200530707
29	Summary exposure value	134	Tropical Latin America	3	Both	27	Age-standardized	150	Occupational exposure to asbestos	3	Rate	2006	2.41433042612362	2.56807984067725	2.23103576075439
29	Summary exposure value	134	Tropical Latin America	3	Both	27	Age-standardized	151	Occupational exposure to arsenic	3	Rate	2006	0.46075725893506003	0.78639867098209	0.18702969617624
29	Summary exposure value	134	Tropical Latin America	3	Both	27	Age-standardized	152	Occupational exposure to benzene	3	Rate	2006	1.28564992668327	2.59129887751207	0.75623201338378
29	Summary exposure value	134	Tropical Latin America	3	Both	27	Age-standardized	153	Occupational exposure to beryllium	3	Rate	2006	0.12051229498015	0.12184267355041	0.11913491545329
29	Summary exposure value	134	Tropical Latin America	3	Both	27	Age-standardized	154	Occupational exposure to cadmium	3	Rate	2006	0.25041439683554	0.25665805026141	0.24382119718292997
29	Summary exposure value	134	Tropical Latin America	3	Both	27	Age-standardized	155	Occupational exposure to chromium	3	Rate	2006	0.61104951357174	0.62304737503724	0.5983283655684399
29	Summary exposure value	134	Tropical Latin America	3	Both	27	Age-standardized	156	Occupational exposure to diesel engine exhaust	3	Rate	2006	3.31567787337322	3.39602635292973	3.2354165305650504
29	Summary exposure value	134	Tropical Latin America	3	Both	27	Age-standardized	158	Occupational exposure to formaldehyde	3	Rate	2006	1.23319141645458	1.2621836858272	1.19262472301917
29	Summary exposure value	134	Tropical Latin America	3	Both	27	Age-standardized	159	Occupational exposure to nickel	3	Rate	2006	0.4563428207292	1.1249902354642098	0.15198925730016
29	Summary exposure value	134	Tropical Latin America	3	Both	27	Age-standardized	160	Occupational exposure to polycyclic aromatic hydrocarbons	3	Rate	2006	1.28968668212082	1.31213747686829	1.2682585015759
29	Summary exposure value	134	Tropical Latin America	3	Both	27	Age-standardized	161	Occupational exposure to silica	3	Rate	2006	4.41668635637951	9.0583452299578	2.42198811839188
29	Summary exposure value	134	Tropical Latin America	3	Both	27	Age-standardized	162	Occupational exposure to sulfuric acid	3	Rate	2006	1.04009225855719	1.74025913260716	0.75316951523017
29	Summary exposure value	134	Tropical Latin America	3	Both	27	Age-standardized	237	Occupational exposure to trichloroethylene	3	Rate	2006	0.35835742125081	0.3675041055427	0.34982376902365
29	Summary exposure value	134	Tropical Latin America	3	Both	27	Age-standardized	238	No access to handwashing facility	3	Rate	2006	15.499248400336018	25.45329539133251	6.03780159168613
29	Summary exposure value	134	Tropical Latin America	3	Both	27	Age-standardized	239	Child growth failure	3	Rate	2006	2.58736024780641	5.20871610113784	1.11941932810884
29	Summary exposure value	134	Tropical Latin America	3	Both	27	Age-standardized	240	Child wasting	3	Rate	2006	2.04292632532088	2.81167999183876	1.33818082442053
29	Summary exposure value	134	Tropical Latin America	3	Both	27	Age-standardized	241	Child stunting	3	Rate	2006	7.42072395677474	8.64740793188563	6.152366188539711
29	Summary exposure value	134	Tropical Latin America	3	Both	27	Age-standardized	332	Chewing tobacco	3	Rate	2006	0.58938865599582	1.2301905677184	0.26538696848091003
29	Summary exposure value	134	Tropical Latin America	3	Both	27	Age-standardized	333	Diet low in legumes	3	Rate	2006	17.9893786167097	25.75655917358166	0
29	Summary exposure value	134	Tropical Latin America	3	Both	27	Age-standardized	334	Short gestation	3	Rate	2006	17.332267551520843	18.55887204703718	16.19657392891028
29	Summary exposure value	134	Tropical Latin America	3	Both	27	Age-standardized	335	Low birth weight	3	Rate	2006	11.55721358871928	12.16735484879875	10.99432198241209
29	Summary exposure value	134	Tropical Latin America	3	Both	27	Age-standardized	337	High temperature	3	Rate	2006	18.13777182361369	21.40485947645807	15.012632017248931
29	Summary exposure value	134	Tropical Latin America	3	Both	27	Age-standardized	338	Low temperature	3	Rate	2006	11.351206929516081	13.435526951119611	10.27235913345079
29	Summary exposure value	134	Tropical Latin America	3	Both	27	Age-standardized	339	Low birth weight and short gestation	3	Rate	2006	13.96702194252465	15.40418588722195	12.65531336143169
29	Summary exposure value	134	Tropical Latin America	3	Both	27	Age-standardized	341	Kidney dysfunction	3	Rate	2006	3.25572593765801	5.30898303310538	2.07992547599947
29	Summary exposure value	134	Tropical Latin America	3	Both	27	Age-standardized	363	Bullying victimization	3	Rate	2006	6.7343886647158495	12.92693061703298	3.18224837274569
29	Summary exposure value	134	Tropical Latin America	3	Both	27	Age-standardized	367	High LDL cholesterol	3	Rate	2006	45.98352787441875	55.57514506019139	36.71825368635605
29	Summary exposure value	134	Tropical Latin America	3	Both	27	Age-standardized	404	Nitrogen dioxide pollution	3	Rate	2006	19.970445187958997	43.67305962568251	0
29	Summary exposure value	134	Tropical Latin America	3	Both	27	Age-standardized	90	Residential radon	3	Rate	1999	24.86664046935462	45.099177953207494	0
29	Summary exposure value	134	Tropical Latin America	3	Both	27	Age-standardized	91	Lead exposure	3	Rate	1999	46.238096149894695	58.98949079860113	6.7504118602210506
29	Summary exposure value	134	Tropical Latin America	3	Both	27	Age-standardized	93	Suboptimal breastfeeding	3	Rate	1999	53.03308254248139	57.0856518786627	49.17654965450621
29	Summary exposure value	134	Tropical Latin America	3	Both	27	Age-standardized	94	Child underweight	3	Rate	1999	5.24331461441337	6.79479556379512	3.71069618052543
29	Summary exposure value	134	Tropical Latin America	3	Both	27	Age-standardized	95	Iron deficiency	3	Rate	1999	6.4830886619879	9.25264559885021	4.2133901794198705
29	Summary exposure value	134	Tropical Latin America	3	Both	27	Age-standardized	96	Vitamin A deficiency	3	Rate	1999	14.36596285054868	25.25590081478158	0
29	Summary exposure value	134	Tropical Latin America	3	Both	27	Age-standardized	97	Zinc deficiency	3	Rate	1999	20.489532962093328	33.59037868097135	0
29	Summary exposure value	134	Tropical Latin America	3	Both	27	Age-standardized	99	Smoking	3	Rate	1999	22.87409887540503	25.619421315523187	20.3449424322665
29	Summary exposure value	134	Tropical Latin America	3	Both	27	Age-standardized	100	Secondhand smoke	3	Rate	1999	41.42959128732902	44.33922976825141	38.437075739729096
29	Summary exposure value	134	Tropical Latin America	3	Both	27	Age-standardized	102	Alcohol use	3	Rate	1999	8.35149877052838	11.454581169920711	5.97770102419844
29	Summary exposure value	134	Tropical Latin America	3	Both	27	Age-standardized	103	Drug use	3	Rate	1999	0.42870247766093994	0.731496	0.24235948975679997
29	Summary exposure value	134	Tropical Latin America	3	Both	27	Age-standardized	105	High fasting plasma glucose	3	Rate	1999	19.97703647695907	37.75310263407984	11.1989005191664
29	Summary exposure value	134	Tropical Latin America	3	Both	27	Age-standardized	107	High systolic blood pressure	3	Rate	1999	30.167485959676	48.846367275944615	17.05531332433096
29	Summary exposure value	134	Tropical Latin America	3	Both	27	Age-standardized	108	High body-mass index	3	Rate	1999	19.13534616545301	21.55815131821955	16.54968507879744
29	Summary exposure value	134	Tropical Latin America	3	Both	27	Age-standardized	109	Low bone mineral density	3	Rate	1999	22.23601876692701	28.961830063471528	16.524227918418642
29	Summary exposure value	134	Tropical Latin America	3	Both	27	Age-standardized	111	Diet low in fruits	3	Rate	1999	27.79180169489105	34.13708486107845	21.65792667064877
29	Summary exposure value	134	Tropical Latin America	3	Both	27	Age-standardized	112	Diet low in vegetables	3	Rate	1999	42.71988406154495	52.67815658764172	23.685359530571258
29	Summary exposure value	134	Tropical Latin America	3	Both	27	Age-standardized	113	Diet low in whole grains	3	Rate	1999	47.72684138589972	61.37534281864132	36.18007796031458
29	Summary exposure value	134	Tropical Latin America	3	Both	27	Age-standardized	114	Diet low in nuts and seeds	3	Rate	1999	49.12169846881828	58.907206725066864	39.28139337305582
29	Summary exposure value	134	Tropical Latin America	3	Both	27	Age-standardized	115	Diet low in milk	3	Rate	1999	60.204359743797255	62.728685134128604	58.15385164659859
29	Summary exposure value	134	Tropical Latin America	3	Both	27	Age-standardized	116	Diet high in red meat	3	Rate	1999	45.906683661359835	66.1038611938704	0
29	Summary exposure value	134	Tropical Latin America	3	Both	27	Age-standardized	117	Diet high in processed meat	3	Rate	1999	8.05235203648107	11.39048533414338	5.7568937432495
29	Summary exposure value	134	Tropical Latin America	3	Both	27	Age-standardized	118	Diet high in sugar-sweetened beverages	3	Rate	1999	18.425324635158518	28.897440905880078	10.49583297127666
29	Summary exposure value	134	Tropical Latin America	3	Both	27	Age-standardized	119	Diet low in fiber	3	Rate	1999	22.79726997842396	39.81525314312247	9.44994888026138
29	Summary exposure value	134	Tropical Latin America	3	Both	27	Age-standardized	121	Diet low in seafood omega-3 fatty acids	3	Rate	1999	40.983785142542104	54.59931375988295	28.28947953083255
29	Summary exposure value	134	Tropical Latin America	3	Both	27	Age-standardized	122	Diet low in polyunsaturated fatty acids	3	Rate	1999	11.16434146267292	21.445178033591468	4.127690442395441
29	Summary exposure value	134	Tropical Latin America	3	Both	27	Age-standardized	123	Diet high in trans fatty acids	3	Rate	1999	52.680435051082206	71.51665213806129	34.79556144799264
29	Summary exposure value	134	Tropical Latin America	3	Both	27	Age-standardized	124	Diet high in sodium	3	Rate	1999	33.61665411906261	66.9152166718597	3.80166659141518
29	Summary exposure value	134	Tropical Latin America	3	Both	27	Age-standardized	125	Low physical activity	3	Rate	1999	22.49160110067518	26.54515683085002	18.51594392779748
29	Summary exposure value	134	Tropical Latin America	3	Both	27	Age-standardized	128	Occupational asthmagens	3	Rate	1999	18.359836046936458	21.06979433405297	15.88170874229288
29	Summary exposure value	134	Tropical Latin America	3	Both	27	Age-standardized	129	Occupational particulate matter, gases, and fumes	3	Rate	1999	11.277230079876901	65.23762381585138	0
29	Summary exposure value	134	Tropical Latin America	3	Both	27	Age-standardized	130	Occupational noise	3	Rate	1999	11.28233269611759	12.06548364374259	10.53176661619205
29	Summary exposure value	134	Tropical Latin America	3	Both	27	Age-standardized	132	Occupational ergonomic factors	3	Rate	1999	38.40339216048541	89.67385396261515	0
29	Summary exposure value	134	Tropical Latin America	3	Both	27	Age-standardized	134	Childhood sexual abuse	3	Rate	1999	12.17771223830339	19.82119722021973	6.29887986199927
29	Summary exposure value	134	Tropical Latin America	3	Both	27	Age-standardized	135	Intimate partner violence	3	Rate	1999	14.077308883504841	20.735354794297812	7.37564234405723
29	Summary exposure value	134	Tropical Latin America	3	Both	27	Age-standardized	136	Non-exclusive breastfeeding	3	Rate	1999	46.62333260183715	60.471567253295746	35.31634969949874
29	Summary exposure value	134	Tropical Latin America	3	Both	27	Age-standardized	137	Discontinued breastfeeding	3	Rate	1999	66.46081327619339	69.03388253035739	63.89120038097536
29	Summary exposure value	134	Tropical Latin America	3	Both	27	Age-standardized	147	Diet low in calcium	3	Rate	1999	14.38559095500103	18.94065408844805	12.198132089013
29	Summary exposure value	134	Tropical Latin America	3	Both	27	Age-standardized	150	Occupational exposure to asbestos	3	Rate	1999	2.37252329671324	2.52101265326292	2.2154198603328
29	Summary exposure value	134	Tropical Latin America	3	Both	27	Age-standardized	151	Occupational exposure to arsenic	3	Rate	1999	0.44494446604931	0.75773147467328	0.17841436051984
29	Summary exposure value	134	Tropical Latin America	3	Both	27	Age-standardized	152	Occupational exposure to benzene	3	Rate	1999	1.19549119882004	2.35317734875105	0.70389541095499
29	Summary exposure value	134	Tropical Latin America	3	Both	27	Age-standardized	153	Occupational exposure to beryllium	3	Rate	1999	0.11360340018046	0.11614668766984	0.11105629364396999
29	Summary exposure value	134	Tropical Latin America	3	Both	27	Age-standardized	154	Occupational exposure to cadmium	3	Rate	1999	0.24054134086043	0.25021470215262	0.23162284116224
29	Summary exposure value	134	Tropical Latin America	3	Both	27	Age-standardized	155	Occupational exposure to chromium	3	Rate	1999	0.5806625606501901	0.6014425967815701	0.56155902886577
29	Summary exposure value	134	Tropical Latin America	3	Both	27	Age-standardized	156	Occupational exposure to diesel engine exhaust	3	Rate	1999	3.04745953071129	3.15887289518981	2.91914241594485
29	Summary exposure value	134	Tropical Latin America	3	Both	27	Age-standardized	158	Occupational exposure to formaldehyde	3	Rate	1999	1.1927793093149401	1.24501166891716	1.13939450015305
29	Summary exposure value	134	Tropical Latin America	3	Both	27	Age-standardized	159	Occupational exposure to nickel	3	Rate	1999	0.44050552013865996	1.05494500762937	0.14597370775957
29	Summary exposure value	134	Tropical Latin America	3	Both	27	Age-standardized	160	Occupational exposure to polycyclic aromatic hydrocarbons	3	Rate	1999	1.21908831897744	1.2598270461004801	1.18239826941124
29	Summary exposure value	134	Tropical Latin America	3	Both	27	Age-standardized	161	Occupational exposure to silica	3	Rate	1999	4.16905207101907	8.577696474140021	2.2533082832421
29	Summary exposure value	134	Tropical Latin America	3	Both	27	Age-standardized	162	Occupational exposure to sulfuric acid	3	Rate	1999	1.00818692202682	1.71709153808516	0.7290353731358801
29	Summary exposure value	134	Tropical Latin America	3	Both	27	Age-standardized	237	Occupational exposure to trichloroethylene	3	Rate	1999	0.33759124070188	0.35240267644677	0.32590715522238
29	Summary exposure value	134	Tropical Latin America	3	Both	27	Age-standardized	238	No access to handwashing facility	3	Rate	1999	19.89600231271248	31.329455590012017	7.159306170368899
29	Summary exposure value	134	Tropical Latin America	3	Both	27	Age-standardized	239	Child growth failure	3	Rate	1999	3.1091711390703	6.242582390035261	1.39517900491692
29	Summary exposure value	134	Tropical Latin America	3	Both	27	Age-standardized	240	Child wasting	3	Rate	1999	2.20743008829823	3.10043021769448	1.4378043103784899
29	Summary exposure value	134	Tropical Latin America	3	Both	27	Age-standardized	241	Child stunting	3	Rate	1999	8.71156778205396	10.29329687532124	7.263844510976079
29	Summary exposure value	134	Tropical Latin America	3	Both	27	Age-standardized	332	Chewing tobacco	3	Rate	1999	0.57422112597192	1.24439225049689	0.23162358934479998
29	Summary exposure value	134	Tropical Latin America	3	Both	27	Age-standardized	333	Diet low in legumes	3	Rate	1999	21.5349929522933	31.653730988726007	0
29	Summary exposure value	134	Tropical Latin America	3	Both	27	Age-standardized	334	Short gestation	3	Rate	1999	15.96402048652735	17.25703555013173	14.85308639559232
29	Summary exposure value	134	Tropical Latin America	3	Both	27	Age-standardized	335	Low birth weight	3	Rate	1999	11.28380843841101	11.89392609737481	10.748816250058479
29	Summary exposure value	134	Tropical Latin America	3	Both	27	Age-standardized	337	High temperature	3	Rate	1999	16.09288832010681	19.35032013734944	12.816382227576531
29	Summary exposure value	134	Tropical Latin America	3	Both	27	Age-standardized	338	Low temperature	3	Rate	1999	13.05287835004644	15.13716540420421	11.92717036209668
29	Summary exposure value	134	Tropical Latin America	3	Both	27	Age-standardized	339	Low birth weight and short gestation	3	Rate	1999	13.39362713017826	14.929377825751668	12.02143761527901
29	Summary exposure value	134	Tropical Latin America	3	Both	27	Age-standardized	341	Kidney dysfunction	3	Rate	1999	3.23781318896465	5.2873514148968095	2.0645070173145896
29	Summary exposure value	134	Tropical Latin America	3	Both	27	Age-standardized	363	Bullying victimization	3	Rate	1999	6.33621583960518	12.396452573193919	2.98068722369254
29	Summary exposure value	134	Tropical Latin America	3	Both	27	Age-standardized	367	High LDL cholesterol	3	Rate	1999	48.53441933027466	60.674280816107874	38.04680749744965
29	Summary exposure value	134	Tropical Latin America	3	Both	27	Age-standardized	90	Residential radon	3	Rate	2008	24.73553521183202	44.72424111981051	0
29	Summary exposure value	134	Tropical Latin America	3	Both	27	Age-standardized	91	Lead exposure	3	Rate	2008	44.59699845661146	55.78967599698108	6.23216994313975
29	Summary exposure value	134	Tropical Latin America	3	Both	27	Age-standardized	93	Suboptimal breastfeeding	3	Rate	2008	50.13000535014671	54.27535368148647	46.31997699717336
29	Summary exposure value	134	Tropical Latin America	3	Both	27	Age-standardized	94	Child underweight	3	Rate	2008	4.1895489452470995	5.45283200848909	2.99911806986424
29	Summary exposure value	134	Tropical Latin America	3	Both	27	Age-standardized	95	Iron deficiency	3	Rate	2008	6.148979326040481	8.19359036100583	4.68662064476166
29	Summary exposure value	134	Tropical Latin America	3	Both	27	Age-standardized	96	Vitamin A deficiency	3	Rate	2008	8.24823659894152	14.2082468978305	0
29	Summary exposure value	134	Tropical Latin America	3	Both	27	Age-standardized	97	Zinc deficiency	3	Rate	2008	17.68528771798788	29.25327890268374	0
29	Summary exposure value	134	Tropical Latin America	3	Both	27	Age-standardized	99	Smoking	3	Rate	2008	16.81135109499005	18.15446653908644	15.19531247182872
29	Summary exposure value	134	Tropical Latin America	3	Both	27	Age-standardized	100	Secondhand smoke	3	Rate	2008	34.016534901563226	35.979111573365955	32.12924124830791
29	Summary exposure value	134	Tropical Latin America	3	Both	27	Age-standardized	102	Alcohol use	3	Rate	2008	9.0579573880364	12.046199710097211	6.4992043183573
29	Summary exposure value	134	Tropical Latin America	3	Both	27	Age-standardized	103	Drug use	3	Rate	2008	0.45006002738169004	0.80851486297736	0.23512441434318
29	Summary exposure value	134	Tropical Latin America	3	Both	27	Age-standardized	105	High fasting plasma glucose	3	Rate	2008	17.75348673640422	32.02984468037606	11.136786316240151
29	Summary exposure value	134	Tropical Latin America	3	Both	27	Age-standardized	107	High systolic blood pressure	3	Rate	2008	31.075813543638358	42.75480916275024	22.11738023094603
29	Summary exposure value	134	Tropical Latin America	3	Both	27	Age-standardized	108	High body-mass index	3	Rate	2008	23.16993265150164	25.539015217859852	21.26674772486178
29	Summary exposure value	134	Tropical Latin America	3	Both	27	Age-standardized	109	Low bone mineral density	3	Rate	2008	21.12443898119478	27.841128279816353	15.79123300067528
29	Summary exposure value	134	Tropical Latin America	3	Both	27	Age-standardized	111	Diet low in fruits	3	Rate	2008	26.46719597200419	32.21701739662101	20.66389818938763
29	Summary exposure value	134	Tropical Latin America	3	Both	27	Age-standardized	112	Diet low in vegetables	3	Rate	2008	37.84530663386959	45.713073674969365	22.72794885291597
29	Summary exposure value	134	Tropical Latin America	3	Both	27	Age-standardized	113	Diet low in whole grains	3	Rate	2008	43.63439668958014	55.94402873681539	33.07548470113002
29	Summary exposure value	134	Tropical Latin America	3	Both	27	Age-standardized	114	Diet low in nuts and seeds	3	Rate	2008	42.10015999774386	52.680536403048606	31.44605889963474
29	Summary exposure value	134	Tropical Latin America	3	Both	27	Age-standardized	115	Diet low in milk	3	Rate	2008	55.53810798722119	58.20276141043188	53.129540929634786
29	Summary exposure value	134	Tropical Latin America	3	Both	27	Age-standardized	116	Diet high in red meat	3	Rate	2008	48.28626892133724	68.30533616293492	0
29	Summary exposure value	134	Tropical Latin America	3	Both	27	Age-standardized	117	Diet high in processed meat	3	Rate	2008	8.125701772069661	10.28092981457092	5.99856405722826
29	Summary exposure value	134	Tropical Latin America	3	Both	27	Age-standardized	118	Diet high in sugar-sweetened beverages	3	Rate	2008	24.95481676079718	34.05408779932962	16.8477818603672
29	Summary exposure value	134	Tropical Latin America	3	Both	27	Age-standardized	119	Diet low in fiber	3	Rate	2008	16.65586054446741	33.14662092197546	6.18561940416956
29	Summary exposure value	134	Tropical Latin America	3	Both	27	Age-standardized	121	Diet low in seafood omega-3 fatty acids	3	Rate	2008	35.47171024231276	49.449905973921624	20.9634564588836
29	Summary exposure value	134	Tropical Latin America	3	Both	27	Age-standardized	122	Diet low in polyunsaturated fatty acids	3	Rate	2008	11.37364072527958	21.439461130849672	4.5389
29	Summary exposure value	134	Tropical Latin America	3	Both	27	Age-standardized	123	Diet high in trans fatty acids	3	Rate	2008	47.50677647526435	63.53612956702892	32.354852191404824
29	Summary exposure value	134	Tropical Latin America	3	Both	27	Age-standardized	124	Diet high in sodium	3	Rate	2008	32.47218516653612	66.30801163062243	4.2687724406641
29	Summary exposure value	134	Tropical Latin America	3	Both	27	Age-standardized	125	Low physical activity	3	Rate	2008	24.35185636324146	29.42387577197666	20.05412389264368
29	Summary exposure value	134	Tropical Latin America	3	Both	27	Age-standardized	128	Occupational asthmagens	3	Rate	2008	19.94978097071751	22.77936198417217	17.21750140375686
29	Summary exposure value	134	Tropical Latin America	3	Both	27	Age-standardized	129	Occupational particulate matter, gases, and fumes	3	Rate	2008	11.11369321510978	65.667761829372	0
29	Summary exposure value	134	Tropical Latin America	3	Both	27	Age-standardized	130	Occupational noise	3	Rate	2008	11.375158877822	12.08313147564246	10.73314268881064
29	Summary exposure value	134	Tropical Latin America	3	Both	27	Age-standardized	132	Occupational ergonomic factors	3	Rate	2008	40.94996486200165	90.61648946710737	0
29	Summary exposure value	134	Tropical Latin America	3	Both	27	Age-standardized	134	Childhood sexual abuse	3	Rate	2008	12.76383504489083	17.61859130537288	7.5042614101491605
29	Summary exposure value	134	Tropical Latin America	3	Both	27	Age-standardized	135	Intimate partner violence	3	Rate	2008	12.565310515983269	15.90026151701899	7.717419558894401
29	Summary exposure value	134	Tropical Latin America	3	Both	27	Age-standardized	136	Non-exclusive breastfeeding	3	Rate	2008	43.37511309270289	55.483571324745306	32.61630664322533
29	Summary exposure value	134	Tropical Latin America	3	Both	27	Age-standardized	137	Discontinued breastfeeding	3	Rate	2008	62.22162357490735	66.00044655133945	59.49542907131931
29	Summary exposure value	134	Tropical Latin America	3	Both	27	Age-standardized	147	Diet low in calcium	3	Rate	2008	11.49248988634932	13.966203234064508	9.48459887534748
29	Summary exposure value	134	Tropical Latin America	3	Both	27	Age-standardized	150	Occupational exposure to asbestos	3	Rate	2008	2.4440005776673197	2.59778581757175	2.26546440665299
29	Summary exposure value	134	Tropical Latin America	3	Both	27	Age-standardized	151	Occupational exposure to arsenic	3	Rate	2008	0.46360512449125	0.7836597355478699	0.18967398339303
29	Summary exposure value	134	Tropical Latin America	3	Both	27	Age-standardized	152	Occupational exposure to benzene	3	Rate	2008	1.30133379857287	2.59880822395353	0.76924721142372
29	Summary exposure value	134	Tropical Latin America	3	Both	27	Age-standardized	153	Occupational exposure to beryllium	3	Rate	2008	0.12188174991100999	0.12344853212375	0.12051979186312001
29	Summary exposure value	134	Tropical Latin America	3	Both	27	Age-standardized	154	Occupational exposure to cadmium	3	Rate	2008	0.25226973035803	0.25948476146093	0.24603426469481
29	Summary exposure value	134	Tropical Latin America	3	Both	27	Age-standardized	155	Occupational exposure to chromium	3	Rate	2008	0.61780552162879	0.6321806302679001	0.6055880604829
29	Summary exposure value	134	Tropical Latin America	3	Both	27	Age-standardized	156	Occupational exposure to diesel engine exhaust	3	Rate	2008	3.4031905267105604	3.4833820907165	3.32489485418545
29	Summary exposure value	134	Tropical Latin America	3	Both	27	Age-standardized	158	Occupational exposure to formaldehyde	3	Rate	2008	1.23884396852728	1.27181223076105	1.20133625746554
29	Summary exposure value	134	Tropical Latin America	3	Both	27	Age-standardized	159	Occupational exposure to nickel	3	Rate	2008	0.46015859819194	1.14212105250419	0.15422119044485
29	Summary exposure value	134	Tropical Latin America	3	Both	27	Age-standardized	160	Occupational exposure to polycyclic aromatic hydrocarbons	3	Rate	2008	1.30464359155041	1.32816556516021	1.28256471723583
29	Summary exposure value	134	Tropical Latin America	3	Both	27	Age-standardized	161	Occupational exposure to silica	3	Rate	2008	4.5002293245927	9.26661311994388	2.4893855408738697
29	Summary exposure value	134	Tropical Latin America	3	Both	27	Age-standardized	162	Occupational exposure to sulfuric acid	3	Rate	2008	1.04258705943752	1.7522712307910902	0.75863211981218
29	Summary exposure value	134	Tropical Latin America	3	Both	27	Age-standardized	237	Occupational exposure to trichloroethylene	3	Rate	2008	0.36355873463046	0.37252729089759	0.35444508581038
29	Summary exposure value	134	Tropical Latin America	3	Both	27	Age-standardized	238	No access to handwashing facility	3	Rate	2008	14.35228167044336	23.60589175999239	5.6696381275855
29	Summary exposure value	134	Tropical Latin America	3	Both	27	Age-standardized	239	Child growth failure	3	Rate	2008	2.47109809226395	4.98650429775502	1.0555246531299
29	Summary exposure value	134	Tropical Latin America	3	Both	27	Age-standardized	240	Child wasting	3	Rate	2008	1.98669491720003	2.7396295793142698	1.30740091909837
29	Summary exposure value	134	Tropical Latin America	3	Both	27	Age-standardized	241	Child stunting	3	Rate	2008	7.14183408928077	8.30986417901032	5.85310207885995
29	Summary exposure value	134	Tropical Latin America	3	Both	27	Age-standardized	332	Chewing tobacco	3	Rate	2008	0.59348436584307	1.15683688800203	0.24611117672024
29	Summary exposure value	134	Tropical Latin America	3	Both	27	Age-standardized	333	Diet low in legumes	3	Rate	2008	17.495541475626002	25.02598019899872	0
29	Summary exposure value	134	Tropical Latin America	3	Both	27	Age-standardized	334	Short gestation	3	Rate	2008	18.04661268157878	19.455445630665462	16.785655708005407
29	Summary exposure value	134	Tropical Latin America	3	Both	27	Age-standardized	335	Low birth weight	3	Rate	2008	11.69627737569839	12.29424745454796	11.12690170617614
29	Summary exposure value	134	Tropical Latin America	3	Both	27	Age-standardized	337	High temperature	3	Rate	2008	17.33712128172072	20.48408115576646	14.28169419099374
29	Summary exposure value	134	Tropical Latin America	3	Both	27	Age-standardized	338	Low temperature	3	Rate	2008	11.96497086755262	14.186062663199209	10.75046178714659
29	Summary exposure value	134	Tropical Latin America	3	Both	27	Age-standardized	339	Low birth weight and short gestation	3	Rate	2008	14.268067087768872	15.86702635365407	12.8960220785846
29	Summary exposure value	134	Tropical Latin America	3	Both	27	Age-standardized	341	Kidney dysfunction	3	Rate	2008	3.24188157717218	5.29441807752852	2.07252783128166
29	Summary exposure value	134	Tropical Latin America	3	Both	27	Age-standardized	363	Bullying victimization	3	Rate	2008	6.85450671553761	13.07888094645504	3.24448493048861
29	Summary exposure value	134	Tropical Latin America	3	Both	27	Age-standardized	367	High LDL cholesterol	3	Rate	2008	44.37818620295061	53.62511865614829	36.07180688953694
29	Summary exposure value	134	Tropical Latin America	3	Both	27	Age-standardized	404	Nitrogen dioxide pollution	3	Rate	1995	19.787668491854397	43.59295562256265	0
29	Summary exposure value	134	Tropical Latin America	3	Both	27	Age-standardized	404	Nitrogen dioxide pollution	3	Rate	1999	19.57831492874736	43.25003100437987	0
29	Summary exposure value	134	Tropical Latin America	3	Both	27	Age-standardized	404	Nitrogen dioxide pollution	3	Rate	2008	20.59290264099759	44.82619969148563	0
29	Summary exposure value	134	Tropical Latin America	3	Both	27	Age-standardized	83	Unsafe water source	3	Rate	2001	29.93999370235969	40.38052230830398	20.08747739008164
29	Summary exposure value	134	Tropical Latin America	3	Both	27	Age-standardized	84	Unsafe sanitation	3	Rate	2001	31.77633136595095	35.70733044317712	27.826967359573867
29	Summary exposure value	134	Tropical Latin America	3	Both	27	Age-standardized	86	Ambient particulate matter pollution	3	Rate	2001	21.21025574324953	31.7787433245798	13.01385885715011
29	Summary exposure value	134	Tropical Latin America	3	Both	27	Age-standardized	87	Household air pollution from solid fuels	3	Rate	2001	8.3858028287345	13.43467230035672	4.88263355318423
29	Summary exposure value	134	Tropical Latin America	3	Both	27	Age-standardized	88	Ambient ozone pollution	3	Rate	2001	5.2686709731046495	7.32310930034118	3.5896850147183197
29	Summary exposure value	100	High-income North America	3	Both	27	Age-standardized	99	Smoking	3	Rate	1999	29.62557676088557	31.79763705176999	27.46747323536144
29	Summary exposure value	100	High-income North America	3	Both	27	Age-standardized	100	Secondhand smoke	3	Rate	1999	33.474224711300785	35.75005367242145	31.25980978561309
29	Summary exposure value	100	High-income North America	3	Both	27	Age-standardized	102	Alcohol use	3	Rate	1999	13.79944387764086	18.543185995069	9.99828503649888
29	Summary exposure value	100	High-income North America	3	Both	27	Age-standardized	103	Drug use	3	Rate	1999	1.4815962603992001	2.19444174734483	1.12070982662212
29	Summary exposure value	100	High-income North America	3	Both	27	Age-standardized	105	High fasting plasma glucose	3	Rate	1999	13.252174716478041	18.7944962936304	10.37996240359549
29	Summary exposure value	100	High-income North America	3	Both	27	Age-standardized	107	High systolic blood pressure	3	Rate	1999	21.181102078550353	26.21138898508449	16.982095536301358
29	Summary exposure value	100	High-income North America	3	Both	27	Age-standardized	108	High body-mass index	3	Rate	1999	34.17600602357877	36.20588880623447	31.77275899238252
29	Summary exposure value	100	High-income North America	3	Both	27	Age-standardized	109	Low bone mineral density	3	Rate	1999	18.036740890105172	24.37610667082204	12.97054953091048
29	Summary exposure value	100	High-income North America	3	Both	27	Age-standardized	111	Diet low in fruits	3	Rate	1999	27.96766987422326	32.40947365306789	23.081307538451227
29	Summary exposure value	100	High-income North America	3	Both	27	Age-standardized	112	Diet low in vegetables	3	Rate	1999	22.98928928106148	26.86741156655396	14.68470472917909
29	Summary exposure value	100	High-income North America	3	Both	27	Age-standardized	113	Diet low in whole grains	3	Rate	1999	48.63066090405342	59.76821148089344	39.30090990557925
29	Summary exposure value	100	High-income North America	3	Both	27	Age-standardized	114	Diet low in nuts and seeds	3	Rate	1999	8.32131770911584	13.78631111714282	3.75078281740686
29	Summary exposure value	100	High-income North America	3	Both	27	Age-standardized	115	Diet low in milk	3	Rate	1999	41.28734776973259	48.25951806595012	34.33696920101996
29	Summary exposure value	100	High-income North America	3	Both	27	Age-standardized	116	Diet high in red meat	3	Rate	1999	43.78886097052385	62.429874895583005	0
29	Summary exposure value	100	High-income North America	3	Both	27	Age-standardized	117	Diet high in processed meat	3	Rate	1999	43.92925756719444	53.38291846688421	33.9245976311076
29	Summary exposure value	100	High-income North America	3	Both	27	Age-standardized	118	Diet high in sugar-sweetened beverages	3	Rate	1999	36.76369798440069	51.918986637010825	23.01798616742327
29	Summary exposure value	100	High-income North America	3	Both	27	Age-standardized	119	Diet low in fiber	3	Rate	1999	24.50557321158986	31.3148981723109	13.821165365973759
29	Summary exposure value	100	High-income North America	3	Both	27	Age-standardized	121	Diet low in seafood omega-3 fatty acids	3	Rate	1999	38.30370866369177	50.8256268569818	27.74414631979245
29	Summary exposure value	100	High-income North America	3	Both	27	Age-standardized	122	Diet low in polyunsaturated fatty acids	3	Rate	1999	28.542538061449058	36.40405492887876	19.12743439700296
29	Summary exposure value	100	High-income North America	3	Both	27	Age-standardized	123	Diet high in trans fatty acids	3	Rate	1999	87.46410000915424	99.28287931128284	69.00303362446459
29	Summary exposure value	5	East Asia	3	Both	27	Age-standardized	83	Unsafe water source	3	Rate	2009	34.91285965977163	50.70165779187668	22.300316476232922
29	Summary exposure value	5	East Asia	3	Both	27	Age-standardized	84	Unsafe sanitation	3	Rate	2009	43.67740699191207	52.853477279346286	34.47018390320553
29	Summary exposure value	5	East Asia	3	Both	27	Age-standardized	86	Ambient particulate matter pollution	3	Rate	2009	34.00929899683036	42.74267699536875	26.179245048780196
29	Summary exposure value	5	East Asia	3	Both	27	Age-standardized	87	Household air pollution from solid fuels	3	Rate	2009	24.147920249057638	32.42484542044466	17.013123889925
29	Summary exposure value	134	Tropical Latin America	3	Both	27	Age-standardized	83	Unsafe water source	3	Rate	1997	31.742883708244268	42.430862174786846	22.13022096435158
29	Summary exposure value	134	Tropical Latin America	3	Both	27	Age-standardized	84	Unsafe sanitation	3	Rate	1997	35.604217338249846	39.88689446394784	31.037981219982957
29	Summary exposure value	134	Tropical Latin America	3	Both	27	Age-standardized	86	Ambient particulate matter pollution	3	Rate	1997	20.42497223349109	31.96734418288834	12.243130508644121
29	Summary exposure value	134	Tropical Latin America	3	Both	27	Age-standardized	87	Household air pollution from solid fuels	3	Rate	1997	10.681551847764439	16.04752436368794	6.40474742544326
29	Summary exposure value	134	Tropical Latin America	3	Both	27	Age-standardized	88	Ambient ozone pollution	3	Rate	1997	5.082214332944321	6.8424040861768205	3.55409942315346
29	Summary exposure value	134	Tropical Latin America	3	Both	27	Age-standardized	90	Residential radon	3	Rate	1997	24.894644134075968	45.201374354629884	0
29	Summary exposure value	134	Tropical Latin America	3	Both	27	Age-standardized	91	Lead exposure	3	Rate	1997	46.2489618984295	59.39421731414498	6.78868807325321
29	Summary exposure value	134	Tropical Latin America	3	Both	27	Age-standardized	93	Suboptimal breastfeeding	3	Rate	1997	54.032276164707426	58.19257365136236	50.07156233574089
29	Summary exposure value	134	Tropical Latin America	3	Both	27	Age-standardized	94	Child underweight	3	Rate	1997	5.66184080084473	7.32514981764345	4.00980261511367
29	Summary exposure value	134	Tropical Latin America	3	Both	27	Age-standardized	95	Iron deficiency	3	Rate	1997	6.61854665718614	9.472644244703341	4.1683559560955095
29	Summary exposure value	134	Tropical Latin America	3	Both	27	Age-standardized	96	Vitamin A deficiency	3	Rate	1997	15.255839396019871	27.18247576013857	0
29	Summary exposure value	134	Tropical Latin America	3	Both	27	Age-standardized	97	Zinc deficiency	3	Rate	1997	21.05886254379238	34.206531730236975	0
29	Summary exposure value	134	Tropical Latin America	3	Both	27	Age-standardized	99	Smoking	3	Rate	1997	24.01102965064503	26.85488748226723	21.42451393340737
29	Summary exposure value	134	Tropical Latin America	3	Both	27	Age-standardized	100	Secondhand smoke	3	Rate	1997	42.93233795229309	46.058249515713676	39.633591369192324
29	Summary exposure value	134	Tropical Latin America	3	Both	27	Age-standardized	102	Alcohol use	3	Rate	1997	8.05973685855843	11.12667979445388	5.76247936924434
29	Summary exposure value	134	Tropical Latin America	3	Both	27	Age-standardized	103	Drug use	3	Rate	1997	0.42396937933316997	0.70921237221359	0.24258427704282998
29	Summary exposure value	134	Tropical Latin America	3	Both	27	Age-standardized	105	High fasting plasma glucose	3	Rate	1997	20.7701819851349	39.65031296982312	11.35025620247819
29	Summary exposure value	134	Tropical Latin America	3	Both	27	Age-standardized	107	High systolic blood pressure	3	Rate	1997	29.756085160017598	50.61562558872503	16.325402192731968
29	Summary exposure value	134	Tropical Latin America	3	Both	27	Age-standardized	108	High body-mass index	3	Rate	1997	18.4635212908405	21.22311153688516	16.048247838598332
29	Summary exposure value	134	Tropical Latin America	3	Both	27	Age-standardized	109	Low bone mineral density	3	Rate	1997	22.44802930791662	29.190953156953043	16.83273286783746
29	Summary exposure value	134	Tropical Latin America	3	Both	27	Age-standardized	111	Diet low in fruits	3	Rate	1997	28.59022050651144	34.88623843142335	21.737669096197422
29	Summary exposure value	134	Tropical Latin America	3	Both	27	Age-standardized	112	Diet low in vegetables	3	Rate	1997	43.99634217399769	53.750871552426716	24.26765435437506
29	Summary exposure value	134	Tropical Latin America	3	Both	27	Age-standardized	113	Diet low in whole grains	3	Rate	1997	48.57444476643117	61.502697347920154	37.030923022623504
29	Summary exposure value	134	Tropical Latin America	3	Both	27	Age-standardized	114	Diet low in nuts and seeds	3	Rate	1997	50.458031572445485	59.804910298239946	41.18968612309794
29	Summary exposure value	134	Tropical Latin America	3	Both	27	Age-standardized	115	Diet low in milk	3	Rate	1997	61.00570483485955	63.48650737542834	58.96184240666176
29	Summary exposure value	134	Tropical Latin America	3	Both	27	Age-standardized	116	Diet high in red meat	3	Rate	1997	44.66265221312616	64.61886248806742	0
29	Summary exposure value	134	Tropical Latin America	3	Both	27	Age-standardized	117	Diet high in processed meat	3	Rate	1997	8.17599055334008	11.55178735863388	5.56096540449589
29	Summary exposure value	134	Tropical Latin America	3	Both	27	Age-standardized	118	Diet high in sugar-sweetened beverages	3	Rate	1997	17.43015194962635	28.59729811216683	9.43554443262178
29	Summary exposure value	134	Tropical Latin America	3	Both	27	Age-standardized	119	Diet low in fiber	3	Rate	1997	23.95767273931192	42.005839601678716	10.386394879501811
29	Summary exposure value	134	Tropical Latin America	3	Both	27	Age-standardized	121	Diet low in seafood omega-3 fatty acids	3	Rate	1997	42.20862065764867	55.04507015302585	29.430584445552537
29	Summary exposure value	134	Tropical Latin America	3	Both	27	Age-standardized	122	Diet low in polyunsaturated fatty acids	3	Rate	1997	11.08200593544516	20.74222002124423	4.47014191212042
29	Summary exposure value	134	Tropical Latin America	3	Both	27	Age-standardized	123	Diet high in trans fatty acids	3	Rate	1997	52.724610536896996	70.27793042438503	33.92884391163071
29	Summary exposure value	134	Tropical Latin America	3	Both	27	Age-standardized	124	Diet high in sodium	3	Rate	1997	33.79265414020347	66.1480755840318	3.72648493865984
29	Summary exposure value	134	Tropical Latin America	3	Both	27	Age-standardized	125	Low physical activity	3	Rate	1997	22.369693489387448	26.5409372411063	18.04187370592066
29	Summary exposure value	134	Tropical Latin America	3	Both	27	Age-standardized	128	Occupational asthmagens	3	Rate	1997	17.784686578074112	20.41674620296822	15.50448509143871
29	Summary exposure value	134	Tropical Latin America	3	Both	27	Age-standardized	129	Occupational particulate matter, gases, and fumes	3	Rate	1997	11.32200981036058	65.08618839445177	0
29	Summary exposure value	134	Tropical Latin America	3	Both	27	Age-standardized	130	Occupational noise	3	Rate	1997	11.2809626408458	12.089752076949841	10.47730875807053
29	Summary exposure value	134	Tropical Latin America	3	Both	27	Age-standardized	132	Occupational ergonomic factors	3	Rate	1997	37.64349789684732	88.4742158093102	0
29	Summary exposure value	134	Tropical Latin America	3	Both	27	Age-standardized	134	Childhood sexual abuse	3	Rate	1997	12.108657316440171	20.519686303179828	6.07050884567132
29	Summary exposure value	134	Tropical Latin America	3	Both	27	Age-standardized	135	Intimate partner violence	3	Rate	1997	14.300410170927039	22.51251216441404	6.967217456332341
29	Summary exposure value	134	Tropical Latin America	3	Both	27	Age-standardized	136	Non-exclusive breastfeeding	3	Rate	1997	47.61840309021695	62.15123832032185	36.26149795527018
29	Summary exposure value	134	Tropical Latin America	3	Both	27	Age-standardized	137	Discontinued breastfeeding	3	Rate	1997	67.81253222844325	69.99855449624526	65.3236275649033
29	Summary exposure value	134	Tropical Latin America	3	Both	27	Age-standardized	147	Diet low in calcium	3	Rate	1997	15.043996584890209	20.37765463556393	12.80939796744804
29	Summary exposure value	134	Tropical Latin America	3	Both	27	Age-standardized	150	Occupational exposure to asbestos	3	Rate	1997	2.3140375278208203	2.45075803317703	2.14770638801732
29	Summary exposure value	134	Tropical Latin America	3	Both	27	Age-standardized	151	Occupational exposure to arsenic	3	Rate	1997	0.44203892180891	0.75204342500063	0.17580550238567
29	Summary exposure value	134	Tropical Latin America	3	Both	27	Age-standardized	152	Occupational exposure to benzene	3	Rate	1997	1.1660512792762199	2.2734949057212304	0.6886905580277201
29	Summary exposure value	134	Tropical Latin America	3	Both	27	Age-standardized	153	Occupational exposure to beryllium	3	Rate	1997	0.11177123532918	0.11502091920115	0.10828726764412
29	Summary exposure value	134	Tropical Latin America	3	Both	27	Age-standardized	154	Occupational exposure to cadmium	3	Rate	1997	0.23852064577527	0.25063968945363	0.22930689729342
29	Summary exposure value	134	Tropical Latin America	3	Both	27	Age-standardized	155	Occupational exposure to chromium	3	Rate	1997	0.57335687980667	0.59946994704564	0.55133589774978
29	Summary exposure value	134	Tropical Latin America	3	Both	27	Age-standardized	156	Occupational exposure to diesel engine exhaust	3	Rate	1997	2.97608991434216	3.11495333329674	2.8317597491359403
29	Summary exposure value	134	Tropical Latin America	3	Both	27	Age-standardized	158	Occupational exposure to formaldehyde	3	Rate	1997	1.18447883061662	1.2438619367972799	1.1259081684663699
29	Summary exposure value	134	Tropical Latin America	3	Both	27	Age-standardized	159	Occupational exposure to nickel	3	Rate	1997	0.43811829208491	1.0638049174686102	0.14539073391535998
29	Summary exposure value	134	Tropical Latin America	3	Both	27	Age-standardized	160	Occupational exposure to polycyclic aromatic hydrocarbons	3	Rate	1997	1.2007497203650699	1.24469435185593	1.15998964622292
29	Summary exposure value	134	Tropical Latin America	3	Both	27	Age-standardized	161	Occupational exposure to silica	3	Rate	1997	4.11938793085961	8.561278561130619	2.23246917829933
29	Summary exposure value	134	Tropical Latin America	3	Both	27	Age-standardized	162	Occupational exposure to sulfuric acid	3	Rate	1997	1.00094043707965	1.70528189138492	0.71970869274382
29	Summary exposure value	134	Tropical Latin America	3	Both	27	Age-standardized	237	Occupational exposure to trichloroethylene	3	Rate	1997	0.33229016179888	0.34928865877179	0.31802173980713
29	Summary exposure value	134	Tropical Latin America	3	Both	27	Age-standardized	238	No access to handwashing facility	3	Rate	1997	21.21440784815411	32.660032903735456	7.80355520353579
29	Summary exposure value	134	Tropical Latin America	3	Both	27	Age-standardized	239	Child growth failure	3	Rate	1997	3.36519306795409	6.77468062559562	1.5513028577408798
29	Summary exposure value	134	Tropical Latin America	3	Both	27	Age-standardized	240	Child wasting	3	Rate	1997	2.25910635537864	3.1696378091691297	1.45904118807848
29	Summary exposure value	134	Tropical Latin America	3	Both	27	Age-standardized	241	Child stunting	3	Rate	1997	9.39244202934534	11.02622827544985	7.85350778410138
29	Summary exposure value	134	Tropical Latin America	3	Both	27	Age-standardized	332	Chewing tobacco	3	Rate	1997	0.57188143515089	1.17462109341643	0.23325015374882
29	Summary exposure value	134	Tropical Latin America	3	Both	27	Age-standardized	333	Diet low in legumes	3	Rate	1997	22.92609975632222	33.46331465680956	0
29	Summary exposure value	134	Tropical Latin America	3	Both	27	Age-standardized	334	Short gestation	3	Rate	1997	16.09375599096037	17.40246232662186	15.02202120931784
29	Summary exposure value	134	Tropical Latin America	3	Both	27	Age-standardized	335	Low birth weight	3	Rate	1997	11.412904626501259	12.02601861841959	10.92190134186132
29	Summary exposure value	134	Tropical Latin America	3	Both	27	Age-standardized	337	High temperature	3	Rate	1997	17.28424661283026	20.47068418906412	14.25790683952921
29	Summary exposure value	134	Tropical Latin America	3	Both	27	Age-standardized	338	Low temperature	3	Rate	1997	11.58205969906741	13.75090664271836	10.43737490811566
29	Summary exposure value	134	Tropical Latin America	3	Both	27	Age-standardized	339	Low birth weight and short gestation	3	Rate	1997	13.55139951682814	15.13569429857739	12.2885778428024
29	Summary exposure value	134	Tropical Latin America	3	Both	27	Age-standardized	341	Kidney dysfunction	3	Rate	1997	3.1568547792003203	5.19309361784455	2.0073397744909403
29	Summary exposure value	134	Tropical Latin America	3	Both	27	Age-standardized	363	Bullying victimization	3	Rate	1997	6.37076841351758	12.45789509109963	2.9785847759681303
29	Summary exposure value	134	Tropical Latin America	3	Both	27	Age-standardized	367	High LDL cholesterol	3	Rate	1997	48.95844164458547	60.95977726030011	37.91125975922177
29	Summary exposure value	134	Tropical Latin America	3	Both	27	Age-standardized	404	Nitrogen dioxide pollution	3	Rate	1997	19.72191560317474	43.48781061494153	0
29	Summary exposure value	134	Tropical Latin America	3	Both	27	Age-standardized	83	Unsafe water source	3	Rate	2003	29.15859990337863	38.757624963429585	19.27570870142186
29	Summary exposure value	134	Tropical Latin America	3	Both	27	Age-standardized	84	Unsafe sanitation	3	Rate	2003	29.50088232813209	33.326576584986	25.58199281987632
29	Summary exposure value	134	Tropical Latin America	3	Both	27	Age-standardized	86	Ambient particulate matter pollution	3	Rate	2003	21.62005226968055	29.621155888530897	15.47804056010029
29	Summary exposure value	134	Tropical Latin America	3	Both	27	Age-standardized	87	Household air pollution from solid fuels	3	Rate	2003	7.4633231523230705	12.519890610738448	4.2479581875812205
29	Summary exposure value	134	Tropical Latin America	3	Both	27	Age-standardized	88	Ambient ozone pollution	3	Rate	2003	5.63833730392311	7.368028539686209	3.9317348080742103
29	Summary exposure value	134	Tropical Latin America	3	Both	27	Age-standardized	90	Residential radon	3	Rate	2001	24.83800151554759	44.9954873197414	0
29	Summary exposure value	134	Tropical Latin America	3	Both	27	Age-standardized	91	Lead exposure	3	Rate	2001	46.08600938774729	58.348021788809525	6.67375399185951
29	Summary exposure value	134	Tropical Latin America	3	Both	27	Age-standardized	93	Suboptimal breastfeeding	3	Rate	2001	52.086373687129836	56.259737869086045	48.12147454653885
29	Summary exposure value	134	Tropical Latin America	3	Both	27	Age-standardized	94	Child underweight	3	Rate	2001	4.90899825329092	6.3741883742519905	3.4895878222874597
29	Summary exposure value	134	Tropical Latin America	3	Both	27	Age-standardized	95	Iron deficiency	3	Rate	2001	6.39494273592737	8.941687135984381	4.29042081246987
29	Summary exposure value	134	Tropical Latin America	3	Both	27	Age-standardized	96	Vitamin A deficiency	3	Rate	2001	12.9948672949426	23.18936904438316	0
29	Summary exposure value	134	Tropical Latin America	3	Both	27	Age-standardized	97	Zinc deficiency	3	Rate	2001	19.87727263085522	32.83400278170648	0
29	Summary exposure value	134	Tropical Latin America	3	Both	27	Age-standardized	99	Smoking	3	Rate	2001	21.60141215065382	24.12983843071344	19.248980151267432
29	Summary exposure value	134	Tropical Latin America	3	Both	27	Age-standardized	100	Secondhand smoke	3	Rate	2001	39.76037477079474	42.7797077669438	37.03473371187277
29	Summary exposure value	134	Tropical Latin America	3	Both	27	Age-standardized	102	Alcohol use	3	Rate	2001	8.5527233150494	11.67034927360444	6.1183174150175805
29	Summary exposure value	134	Tropical Latin America	3	Both	27	Age-standardized	103	Drug use	3	Rate	2001	0.43038057027112	0.73602098362332	0.24236534168903
29	Summary exposure value	134	Tropical Latin America	3	Both	27	Age-standardized	105	High fasting plasma glucose	3	Rate	2001	19.29499653488887	35.42524865348121	10.7833
29	Summary exposure value	134	Tropical Latin America	3	Both	27	Age-standardized	107	High systolic blood pressure	3	Rate	2001	30.48940948477808	47.2507553442441	18.32432735850566
29	Summary exposure value	134	Tropical Latin America	3	Both	27	Age-standardized	108	High body-mass index	3	Rate	2001	19.87215724107843	22.0314341748339	17.39923031825757
29	Summary exposure value	134	Tropical Latin America	3	Both	27	Age-standardized	109	Low bone mineral density	3	Rate	2001	22.03752295150048	28.73374942864545	16.36545557500029
29	Summary exposure value	134	Tropical Latin America	3	Both	27	Age-standardized	111	Diet low in fruits	3	Rate	2001	27.211076157330798	33.39270978287234	21.63423025470641
29	Summary exposure value	134	Tropical Latin America	3	Both	27	Age-standardized	112	Diet low in vegetables	3	Rate	2001	41.45312653710136	50.95367388238813	23.04286374089368
29	Summary exposure value	134	Tropical Latin America	3	Both	27	Age-standardized	113	Diet low in whole grains	3	Rate	2001	46.77342719863843	59.84850016330338	35.89624381346772
29	Summary exposure value	134	Tropical Latin America	3	Both	27	Age-standardized	114	Diet low in nuts and seeds	3	Rate	2001	47.65851147705784	57.27831895035298	36.99679758737634
29	Summary exposure value	134	Tropical Latin America	3	Both	27	Age-standardized	115	Diet low in milk	3	Rate	2001	59.39283599029127	61.91727709408978	57.25493576737826
29	Summary exposure value	134	Tropical Latin America	3	Both	27	Age-standardized	116	Diet high in red meat	3	Rate	2001	46.87962747442348	67.46444262912726	0
29	Summary exposure value	134	Tropical Latin America	3	Both	27	Age-standardized	117	Diet high in processed meat	3	Rate	2001	7.903107858053721	11.153562397887699	5.62010124552468
29	Summary exposure value	134	Tropical Latin America	3	Both	27	Age-standardized	118	Diet high in sugar-sweetened beverages	3	Rate	2001	19.596997298787088	28.946171383246277	11.8042967546321
29	Summary exposure value	134	Tropical Latin America	3	Both	27	Age-standardized	119	Diet low in fiber	3	Rate	2001	21.4761895895221	38.46065911945959	8.69131302877033
29	Summary exposure value	134	Tropical Latin America	3	Both	27	Age-standardized	121	Diet low in seafood omega-3 fatty acids	3	Rate	2001	39.88463913298037	53.66336727995075	26.85698156912396
29	Summary exposure value	134	Tropical Latin America	3	Both	27	Age-standardized	122	Diet low in polyunsaturated fatty acids	3	Rate	2001	11.3053424791739	20.764001203164952	4.49408099081228
29	Summary exposure value	134	Tropical Latin America	3	Both	27	Age-standardized	123	Diet high in trans fatty acids	3	Rate	2001	52.51890941994548	70.95287004077173	35.936237723425926
29	Summary exposure value	134	Tropical Latin America	3	Both	27	Age-standardized	124	Diet high in sodium	3	Rate	2001	33.38921759086687	67.14170197022436	3.7677228875545197
29	Summary exposure value	134	Tropical Latin America	3	Both	27	Age-standardized	125	Low physical activity	3	Rate	2001	22.69319791446409	26.58957423459938	18.71104758640589
29	Summary exposure value	134	Tropical Latin America	3	Both	27	Age-standardized	128	Occupational asthmagens	3	Rate	2001	19.062925672792293	21.91074492744787	16.35113503586077
29	Summary exposure value	134	Tropical Latin America	3	Both	27	Age-standardized	129	Occupational particulate matter, gases, and fumes	3	Rate	2001	11.23927336356427	65.39881696255281	0
29	Summary exposure value	134	Tropical Latin America	3	Both	27	Age-standardized	130	Occupational noise	3	Rate	2001	11.295116035297049	12.06513005345947	10.57893768086939
29	Summary exposure value	134	Tropical Latin America	3	Both	27	Age-standardized	132	Occupational ergonomic factors	3	Rate	2001	39.29349264412511	90.51070378567276	0
29	Summary exposure value	134	Tropical Latin America	3	Both	27	Age-standardized	134	Childhood sexual abuse	3	Rate	2001	12.27413446675817	19.54347961719381	6.49026648144064
29	Summary exposure value	134	Tropical Latin America	3	Both	27	Age-standardized	135	Intimate partner violence	3	Rate	2001	13.83037079961651	19.86731356128263	7.658872277768899
29	Summary exposure value	134	Tropical Latin America	3	Both	27	Age-standardized	136	Non-exclusive breastfeeding	3	Rate	2001	45.68223296908268	58.70648472993313	34.35064917410993
29	Summary exposure value	134	Tropical Latin America	3	Both	27	Age-standardized	137	Discontinued breastfeeding	3	Rate	2001	65.12919469097099	68.18531783742291	62.37683403644223
29	Summary exposure value	134	Tropical Latin America	3	Both	27	Age-standardized	147	Diet low in calcium	3	Rate	2001	13.72998978605402	17.64281148799037	11.66721645465184
29	Summary exposure value	134	Tropical Latin America	3	Both	27	Age-standardized	150	Occupational exposure to asbestos	3	Rate	2001	2.37760744519078	2.53877201489601	2.21758968092794
29	Summary exposure value	134	Tropical Latin America	3	Both	27	Age-standardized	151	Occupational exposure to arsenic	3	Rate	2001	0.44953263442309	0.76432351188979	0.18175763149013
29	Summary exposure value	134	Tropical Latin America	3	Both	27	Age-standardized	152	Occupational exposure to benzene	3	Rate	2001	1.2272938675706602	2.44715852907745	0.7192240366128
29	Summary exposure value	134	Tropical Latin America	3	Both	27	Age-standardized	153	Occupational exposure to beryllium	3	Rate	2001	0.11582151021423	0.11778808743448	0.11384518410474001
29	Summary exposure value	134	Tropical Latin America	3	Both	27	Age-standardized	154	Occupational exposure to cadmium	3	Rate	2001	0.24344870460837	0.25156307613437	0.23521302209127998
29	Summary exposure value	134	Tropical Latin America	3	Both	27	Age-standardized	155	Occupational exposure to chromium	3	Rate	2001	0.58976523734175	0.60757027896745	0.57315722550309
29	Summary exposure value	134	Tropical Latin America	3	Both	27	Age-standardized	156	Occupational exposure to diesel engine exhaust	3	Rate	2001	3.1249824262850097	3.2183088743653903	3.0270755417456203
29	Summary exposure value	134	Tropical Latin America	3	Both	27	Age-standardized	158	Occupational exposure to formaldehyde	3	Rate	2001	1.2051781719913799	1.25125929041085	1.16115665957474
29	Summary exposure value	134	Tropical Latin America	3	Both	27	Age-standardized	159	Occupational exposure to nickel	3	Rate	2001	0.44485808247731	1.06097095722623	0.14664778209373
29	Summary exposure value	134	Tropical Latin America	3	Both	27	Age-standardized	160	Occupational exposure to polycyclic aromatic hydrocarbons	3	Rate	2001	1.24109839352378	1.27342143578006	1.21361194955842
29	Summary exposure value	134	Tropical Latin America	3	Both	27	Age-standardized	161	Occupational exposure to silica	3	Rate	2001	4.23756106812358	8.67739887769118	2.27768865901778
29	Summary exposure value	134	Tropical Latin America	3	Both	27	Age-standardized	162	Occupational exposure to sulfuric acid	3	Rate	2001	1.01843198701444	1.72727320639083	0.73263359596949
29	Summary exposure value	134	Tropical Latin America	3	Both	27	Age-standardized	237	Occupational exposure to trichloroethylene	3	Rate	2001	0.34376980438787	0.3553722055094	0.33371102793035
29	Summary exposure value	134	Tropical Latin America	3	Both	27	Age-standardized	238	No access to handwashing facility	3	Rate	2001	18.54042061326847	29.832097482878588	6.84121592946717
29	Summary exposure value	134	Tropical Latin America	3	Both	27	Age-standardized	239	Child growth failure	3	Rate	2001	2.90788	5.82124691052422	1.27716569430347
29	Summary exposure value	134	Tropical Latin America	3	Both	27	Age-standardized	240	Child wasting	3	Rate	2001	2.1692001628790503	3.03856652272123	1.42048632671024
29	Summary exposure value	134	Tropical Latin America	3	Both	27	Age-standardized	241	Child stunting	3	Rate	2001	8.19778527727083	9.69354096587471	6.77699417358412
29	Summary exposure value	134	Tropical Latin America	3	Both	27	Age-standardized	332	Chewing tobacco	3	Rate	2001	0.57766525175414	1.26764712392332	0.23651606892643
29	Summary exposure value	134	Tropical Latin America	3	Both	27	Age-standardized	333	Diet low in legumes	3	Rate	2001	20.18747003705684	29.65074270526489	0
29	Summary exposure value	134	Tropical Latin America	3	Both	27	Age-standardized	334	Short gestation	3	Rate	2001	16.13866199305867	17.429050689243432	15.02784108312073
29	Summary exposure value	134	Tropical Latin America	3	Both	27	Age-standardized	335	Low birth weight	3	Rate	2001	11.32727000505958	11.95307672451022	10.79981118137099
29	Summary exposure value	134	Tropical Latin America	3	Both	27	Age-standardized	337	High temperature	3	Rate	2001	15.958471819488022	19.33698915611424	12.76758155543699
29	Summary exposure value	134	Tropical Latin America	3	Both	27	Age-standardized	338	Low temperature	3	Rate	2001	11.49617056348563	13.96728709548786	10.272449906453799
29	Summary exposure value	134	Tropical Latin America	3	Both	27	Age-standardized	339	Low birth weight and short gestation	3	Rate	2001	13.46289094874502	14.9051857899758	12.21084357521123
29	Summary exposure value	134	Tropical Latin America	3	Both	27	Age-standardized	341	Kidney dysfunction	3	Rate	2001	3.26012615674593	5.31385344152833	2.08022144328246
29	Summary exposure value	134	Tropical Latin America	3	Both	27	Age-standardized	363	Bullying victimization	3	Rate	2001	6.32598066629065	12.24512030216923	3.0086596271501302
29	Summary exposure value	134	Tropical Latin America	3	Both	27	Age-standardized	367	High LDL cholesterol	3	Rate	2001	48.165103943699414	59.493951174672574	38.51345283426356
29	Summary exposure value	134	Tropical Latin America	3	Both	27	Age-standardized	90	Residential radon	3	Rate	2003	24.80879312264686	44.88948839371052	0
29	Summary exposure value	134	Tropical Latin America	3	Both	27	Age-standardized	91	Lead exposure	3	Rate	2003	45.80944588036299	58.040474495182536	6.5742340539288096
29	Summary exposure value	134	Tropical Latin America	3	Both	27	Age-standardized	93	Suboptimal breastfeeding	3	Rate	2003	51.24807821368977	55.61348264862704	47.356727354750575
29	Summary exposure value	134	Tropical Latin America	3	Both	27	Age-standardized	94	Child underweight	3	Rate	2003	4.64801175204266	6.03627207721646	3.31899784158195
29	Summary exposure value	134	Tropical Latin America	3	Both	27	Age-standardized	95	Iron deficiency	3	Rate	2003	6.33065380849787	8.62965	4.47396164183612
29	Summary exposure value	134	Tropical Latin America	3	Both	27	Age-standardized	96	Vitamin A deficiency	3	Rate	2003	11.625326652046141	20.95407720415965	0
29	Summary exposure value	134	Tropical Latin America	3	Both	27	Age-standardized	97	Zinc deficiency	3	Rate	2003	19.305658022166643	32.06930322384909	0
29	Summary exposure value	134	Tropical Latin America	3	Both	27	Age-standardized	99	Smoking	3	Rate	2003	19.93196546305553	21.99504146673961	17.93728848300118
29	Summary exposure value	134	Tropical Latin America	3	Both	27	Age-standardized	100	Secondhand smoke	3	Rate	2003	38.04860506629753	40.59891986354207	35.44880913462516
29	Summary exposure value	134	Tropical Latin America	3	Both	27	Age-standardized	102	Alcohol use	3	Rate	2003	8.71244872948188	11.75096222910422	6.19254379820304
29	Summary exposure value	134	Tropical Latin America	3	Both	27	Age-standardized	103	Drug use	3	Rate	2003	0.43212549677536005	0.7353877688663399	0.24390087981281
29	Summary exposure value	134	Tropical Latin America	3	Both	27	Age-standardized	105	High fasting plasma glucose	3	Rate	2003	18.73786435761857	33.49537936654904	10.877006777220501
29	Summary exposure value	134	Tropical Latin America	3	Both	27	Age-standardized	107	High systolic blood pressure	3	Rate	2003	30.76100696506773	46.52429162310785	19.490400123374858
29	Summary exposure value	134	Tropical Latin America	3	Both	27	Age-standardized	108	High body-mass index	3	Rate	2003	20.699913848781158	22.77223431134809	18.32362474161931
29	Summary exposure value	134	Tropical Latin America	3	Both	27	Age-standardized	109	Low bone mineral density	3	Rate	2003	21.86914757747051	28.485918860946093	16.232980956065852
29	Summary exposure value	134	Tropical Latin America	3	Both	27	Age-standardized	111	Diet low in fruits	3	Rate	2003	26.84362770115335	33.00237543524237	21.84961739619524
29	Summary exposure value	134	Tropical Latin America	3	Both	27	Age-standardized	112	Diet low in vegetables	3	Rate	2003	40.27311460874804	49.44493460319032	22.60001132593773
29	Summary exposure value	134	Tropical Latin America	3	Both	27	Age-standardized	113	Diet low in whole grains	3	Rate	2003	45.7844972893933	58.6282501791582	35.17159262469336
29	Summary exposure value	134	Tropical Latin America	3	Both	27	Age-standardized	114	Diet low in nuts and seeds	3	Rate	2003	46.08478788044103	56.411059067149274	34.47644039750713
29	Summary exposure value	134	Tropical Latin America	3	Both	27	Age-standardized	115	Diet low in milk	3	Rate	2003	58.497883663147	60.95675664190032	56.305647417569894
29	Summary exposure value	134	Tropical Latin America	3	Both	27	Age-standardized	116	Diet high in red meat	3	Rate	2003	47.538820940215246	67.90965794156506	0
29	Summary exposure value	134	Tropical Latin America	3	Both	27	Age-standardized	117	Diet high in processed meat	3	Rate	2003	7.77697335415795	10.49413026517915	5.52701583571786
29	Summary exposure value	134	Tropical Latin America	3	Both	27	Age-standardized	118	Diet high in sugar-sweetened beverages	3	Rate	2003	20.90878299049806	29.846709524842467	13.32744621961259
29	Summary exposure value	134	Tropical Latin America	3	Both	27	Age-standardized	119	Diet low in fiber	3	Rate	2003	20.04914737282692	37.33752273262889	7.9797864154769
29	Summary exposure value	134	Tropical Latin America	3	Both	27	Age-standardized	121	Diet low in seafood omega-3 fatty acids	3	Rate	2003	38.91898926283187	52.838332322081136	24.726659328517712
29	Summary exposure value	134	Tropical Latin America	3	Both	27	Age-standardized	122	Diet low in polyunsaturated fatty acids	3	Rate	2003	11.54726118651393	20.3268379514579	4.3777990032261
29	Summary exposure value	134	Tropical Latin America	3	Both	27	Age-standardized	123	Diet high in trans fatty acids	3	Rate	2003	51.74614462794819	68.46130028518718	34.20920663233286
29	Summary exposure value	134	Tropical Latin America	3	Both	27	Age-standardized	124	Diet high in sodium	3	Rate	2003	33.16227787132956	66.41158636035071	3.6393518289601703
29	Summary exposure value	134	Tropical Latin America	3	Both	27	Age-standardized	125	Low physical activity	3	Rate	2003	23.06941442853037	27.145432871888048	18.963231341232962
29	Summary exposure value	134	Tropical Latin America	3	Both	27	Age-standardized	128	Occupational asthmagens	3	Rate	2003	19.60669682894926	22.64294043812063	16.69370573140701
29	Summary exposure value	134	Tropical Latin America	3	Both	27	Age-standardized	129	Occupational particulate matter, gases, and fumes	3	Rate	2003	11.20043768090412	65.51183534681009	0
29	Summary exposure value	134	Tropical Latin America	3	Both	27	Age-standardized	130	Occupational noise	3	Rate	2003	11.31130432839354	12.060671201836499	10.631849207167381
29	Summary exposure value	134	Tropical Latin America	3	Both	27	Age-standardized	132	Occupational ergonomic factors	3	Rate	2003	39.89588520444673	90.58360204221684	0
29	Summary exposure value	134	Tropical Latin America	3	Both	27	Age-standardized	134	Childhood sexual abuse	3	Rate	2003	12.396446163280011	19.07384675645821	6.57832246759244
29	Summary exposure value	134	Tropical Latin America	3	Both	27	Age-standardized	135	Intimate partner violence	3	Rate	2003	13.5653096087084	18.38009743980933	7.86931556626204
29	Summary exposure value	134	Tropical Latin America	3	Both	27	Age-standardized	136	Non-exclusive breastfeeding	3	Rate	2003	44.81263912592392	57.588056311547	33.50036488549264
29	Summary exposure value	134	Tropical Latin America	3	Both	27	Age-standardized	137	Discontinued breastfeeding	3	Rate	2003	63.91328143882393	66.9484808906754	61.14808289036557
29	Summary exposure value	134	Tropical Latin America	3	Both	27	Age-standardized	147	Diet low in calcium	3	Rate	2003	13.07440549877732	16.39013859846277	11.12821799437456
29	Summary exposure value	134	Tropical Latin America	3	Both	27	Age-standardized	150	Occupational exposure to asbestos	3	Rate	2003	2.38496077754194	2.5437267952263	2.2226281246446997
29	Summary exposure value	134	Tropical Latin America	3	Both	27	Age-standardized	151	Occupational exposure to arsenic	3	Rate	2003	0.45097504505194	0.76506610681423	0.18249649491916
29	Summary exposure value	134	Tropical Latin America	3	Both	27	Age-standardized	152	Occupational exposure to benzene	3	Rate	2003	1.24585202013381	2.50541323236875	0.72799457310033
29	Summary exposure value	134	Tropical Latin America	3	Both	27	Age-standardized	153	Occupational exposure to beryllium	3	Rate	2003	0.11707244533489	0.11848338263889	0.11544822750235999
29	Summary exposure value	134	Tropical Latin America	3	Both	27	Age-standardized	154	Occupational exposure to cadmium	3	Rate	2003	0.24464343012666	0.25060869756734	0.23797822995093001
29	Summary exposure value	134	Tropical Latin America	3	Both	27	Age-standardized	155	Occupational exposure to chromium	3	Rate	2003	0.5943617482157	0.6076148640564499	0.58121119888548
29	Summary exposure value	134	Tropical Latin America	3	Both	27	Age-standardized	156	Occupational exposure to diesel engine exhaust	3	Rate	2003	3.1763148214522	3.2634574906091998	3.0915359404769998
29	Summary exposure value	134	Tropical Latin America	3	Both	27	Age-standardized	158	Occupational exposure to formaldehyde	3	Rate	2003	1.2086985055319002	1.24614002942951	1.1604833661343101
29	Summary exposure value	134	Tropical Latin America	3	Both	27	Age-standardized	159	Occupational exposure to nickel	3	Rate	2003	0.44625095652622	1.0725588287614198	0.1475696406567
29	Summary exposure value	134	Tropical Latin America	3	Both	27	Age-standardized	160	Occupational exposure to polycyclic aromatic hydrocarbons	3	Rate	2003	1.25293142716273	1.2760916464621301	1.22864537652841
29	Summary exposure value	134	Tropical Latin America	3	Both	27	Age-standardized	161	Occupational exposure to silica	3	Rate	2003	4.27557658483224	8.72118241734064	2.31379783409202
29	Summary exposure value	134	Tropical Latin America	3	Both	27	Age-standardized	162	Occupational exposure to sulfuric acid	3	Rate	2003	1.0214779116119999	1.71995972499417	0.7356130134555999
29	Summary exposure value	134	Tropical Latin America	3	Both	27	Age-standardized	237	Occupational exposure to trichloroethylene	3	Rate	2003	0.34724992346048	0.35725859274345	0.33907797361406
29	Summary exposure value	134	Tropical Latin America	3	Both	27	Age-standardized	238	No access to handwashing facility	3	Rate	2003	17.214604473593077	28.04699277575622	6.3940591674806395
29	Summary exposure value	134	Tropical Latin America	3	Both	27	Age-standardized	239	Child growth failure	3	Rate	2003	2.75592830185817	5.51797667700671	1.1927295243940401
29	Summary exposure value	134	Tropical Latin America	3	Both	27	Age-standardized	240	Child wasting	3	Rate	2003	2.14349568846827	2.96532230624676	1.41103889502686
29	Summary exposure value	134	Tropical Latin America	3	Both	27	Age-standardized	241	Child stunting	3	Rate	2003	7.83520377609274	9.28419598990208	6.52456076013654
29	Summary exposure value	134	Tropical Latin America	3	Both	27	Age-standardized	332	Chewing tobacco	3	Rate	2003	0.5822853866743	1.24824449649077	0.24698235537526
29	Summary exposure value	134	Tropical Latin America	3	Both	27	Age-standardized	333	Diet low in legumes	3	Rate	2003	19.1216437136738	27.80519705462579	0
29	Summary exposure value	134	Tropical Latin America	3	Both	27	Age-standardized	334	Short gestation	3	Rate	2003	16.49633153861453	17.772822533739298	15.38282171742869
29	Summary exposure value	134	Tropical Latin America	3	Both	27	Age-standardized	335	Low birth weight	3	Rate	2003	11.44374655860023	12.06954126513401	10.885715613742141
29	Summary exposure value	134	Tropical Latin America	3	Both	27	Age-standardized	337	High temperature	3	Rate	2003	18.169814257389568	21.40901654994172	15.03211206489172
29	Summary exposure value	134	Tropical Latin America	3	Both	27	Age-standardized	338	Low temperature	3	Rate	2003	11.20720336986458	13.286727173609162	10.123344330204539
29	Summary exposure value	134	Tropical Latin America	3	Both	27	Age-standardized	339	Low birth weight and short gestation	3	Rate	2003	13.654678364223729	15.13059733937344	12.39842777913522
29	Summary exposure value	134	Tropical Latin America	3	Both	27	Age-standardized	341	Kidney dysfunction	3	Rate	2003	3.26243134590906	5.31573502968885	2.08299163322209
29	Summary exposure value	134	Tropical Latin America	3	Both	27	Age-standardized	363	Bullying victimization	3	Rate	2003	6.44401139164912	12.37425835068046	3.0890500355226997
29	Summary exposure value	134	Tropical Latin America	3	Both	27	Age-standardized	367	High LDL cholesterol	3	Rate	2003	47.77560411161378	58.71151658238608	38.21379454617127
29	Summary exposure value	100	High-income North America	3	Both	27	Age-standardized	83	Unsafe water source	3	Rate	2005	1.39945756077296	2.32006263294107	0.66171620500146
29	Summary exposure value	100	High-income North America	3	Both	27	Age-standardized	84	Unsafe sanitation	3	Rate	2005	4.36434472455605	6.60193628003734	2.5450723349279203
29	Summary exposure value	100	High-income North America	3	Both	27	Age-standardized	86	Ambient particulate matter pollution	3	Rate	2005	18.22535637391921	22.66200583557762	13.85563391472262
29	Summary exposure value	100	High-income North America	3	Both	27	Age-standardized	87	Household air pollution from solid fuels	3	Rate	2005	0.04124579821241	0.27588433748436003	8.2696155045486e-05
29	Summary exposure value	100	High-income North America	3	Both	27	Age-standardized	88	Ambient ozone pollution	3	Rate	2005	19.97684111690254	24.1199186151492	16.88700208911612
29	Summary exposure value	100	High-income North America	3	Both	27	Age-standardized	90	Residential radon	3	Rate	2005	26.536889427788463	43.13808864751933	0
29	Summary exposure value	100	High-income North America	3	Both	27	Age-standardized	91	Lead exposure	3	Rate	2005	27.389109317742438	33.59994550798411	3.26175539840593
29	Summary exposure value	100	High-income North America	3	Both	27	Age-standardized	93	Suboptimal breastfeeding	3	Rate	2005	64.73096418110589	66.79589760485145	62.958997769423355
29	Summary exposure value	100	High-income North America	3	Both	27	Age-standardized	94	Child underweight	3	Rate	2005	1.5770586557113002	2.0664855807604	1.1078536227656701
29	Summary exposure value	100	High-income North America	3	Both	27	Age-standardized	95	Iron deficiency	3	Rate	2005	3.51358357864773	5.23581315147905	2.2229613477001497
29	Summary exposure value	100	High-income North America	3	Both	27	Age-standardized	96	Vitamin A deficiency	3	Rate	2005	0.63891802805772	1.26285400196591	0
29	Summary exposure value	100	High-income North America	3	Both	27	Age-standardized	97	Zinc deficiency	3	Rate	2005	6.00387567004604	10.2979814682841	0
29	Summary exposure value	134	Tropical Latin America	3	Both	27	Age-standardized	404	Nitrogen dioxide pollution	3	Rate	2001	19.51240885203313	43.05767524464978	0
29	Summary exposure value	134	Tropical Latin America	3	Both	27	Age-standardized	404	Nitrogen dioxide pollution	3	Rate	2003	19.66593698996704	43.15582809838981	0
29	Summary exposure value	134	Tropical Latin America	3	Both	27	Age-standardized	83	Unsafe water source	3	Rate	1994	33.767236067720766	44.81878139166156	24.043718199266838
29	Summary exposure value	134	Tropical Latin America	3	Both	27	Age-standardized	84	Unsafe sanitation	3	Rate	1994	37.69447456832085	41.97810823679548	32.97936930594525
29	Summary exposure value	134	Tropical Latin America	3	Both	27	Age-standardized	86	Ambient particulate matter pollution	3	Rate	1994	19.85209604857932	34.21327344331513	10.90936202947106
29	Summary exposure value	134	Tropical Latin America	3	Both	27	Age-standardized	87	Household air pollution from solid fuels	3	Rate	1994	12.72012784181944	18.15647023483935	8.0207557034473
29	Summary exposure value	134	Tropical Latin America	3	Both	27	Age-standardized	88	Ambient ozone pollution	3	Rate	1994	5.28282303406579	6.97062655645129	3.68886063168307
29	Summary exposure value	100	High-income North America	3	Both	27	Age-standardized	83	Unsafe water source	3	Rate	2014	0.9158714532910099	1.57494294764677	0.43843713472027
29	Summary exposure value	100	High-income North America	3	Both	27	Age-standardized	84	Unsafe sanitation	3	Rate	2014	3.24332416933667	5.05419053958306	1.8272654163169502
29	Summary exposure value	100	High-income North America	3	Both	27	Age-standardized	86	Ambient particulate matter pollution	3	Rate	2014	9.24866954289769	12.79010792592627	6.03803080069681
29	Summary exposure value	100	High-income North America	3	Both	27	Age-standardized	87	Household air pollution from solid fuels	3	Rate	2014	0.02908873871397	0.23982570727996	4.854585205020387e-05
29	Summary exposure value	100	High-income North America	3	Both	27	Age-standardized	88	Ambient ozone pollution	3	Rate	2014	15.268055960915389	18.84832200039982	12.63121648825884
29	Summary exposure value	100	High-income North America	3	Both	27	Age-standardized	90	Residential radon	3	Rate	2014	26.46150159627327	43.16947439073652	0
29	Summary exposure value	100	High-income North America	3	Both	27	Age-standardized	91	Lead exposure	3	Rate	2014	24.59222135827554	30.12274542386156	2.68663962092648
29	Summary exposure value	100	High-income North America	3	Both	27	Age-standardized	93	Suboptimal breastfeeding	3	Rate	2014	62.13928714280438	64.31421937370312	59.76784570071187
29	Summary exposure value	100	High-income North America	3	Both	27	Age-standardized	94	Child underweight	3	Rate	2014	1.44152672806996	1.9119172494253898	1.0027477997256
29	Summary exposure value	100	High-income North America	3	Both	27	Age-standardized	95	Iron deficiency	3	Rate	2014	3.56451490548498	5.40669087135138	2.24076802778765
29	Summary exposure value	100	High-income North America	3	Both	27	Age-standardized	96	Vitamin A deficiency	3	Rate	2014	0.20114500543788003	0.42946178215198	0
29	Summary exposure value	100	High-income North America	3	Both	27	Age-standardized	97	Zinc deficiency	3	Rate	2014	4.78987707633463	8.113555995849051	0
29	Summary exposure value	5	East Asia	3	Both	27	Age-standardized	83	Unsafe water source	3	Rate	2002	41.21112737032405	55.36995280818221	27.0545842618048
29	Summary exposure value	5	East Asia	3	Both	27	Age-standardized	84	Unsafe sanitation	3	Rate	2002	56.92110711533985	64.76429468799644	49.76796270810779
29	Summary exposure value	5	East Asia	3	Both	27	Age-standardized	86	Ambient particulate matter pollution	3	Rate	2002	22.54477869705112	30.592766437850077	15.836356924838649
29	Summary exposure value	5	East Asia	3	Both	27	Age-standardized	87	Household air pollution from solid fuels	3	Rate	2002	37.98940032564635	46.28643400781491	30.34904139164653
29	Summary exposure value	134	Tropical Latin America	3	Both	27	Age-standardized	90	Residential radon	3	Rate	1994	24.93767733730794	45.357328828780005	0
29	Summary exposure value	134	Tropical Latin America	3	Both	27	Age-standardized	91	Lead exposure	3	Rate	1994	45.84255242920058	59.262822203513664	6.724624246656501
29	Summary exposure value	134	Tropical Latin America	3	Both	27	Age-standardized	93	Suboptimal breastfeeding	3	Rate	1994	55.585883126809755	59.75064548381482	51.63644992445301
29	Summary exposure value	134	Tropical Latin America	3	Both	27	Age-standardized	94	Child underweight	3	Rate	1994	6.3609078320610895	8.226682234639961	4.4998557987101
29	Summary exposure value	134	Tropical Latin America	3	Both	27	Age-standardized	95	Iron deficiency	3	Rate	1994	6.79694601439895	9.89244410871537	4.07020466704894
29	Summary exposure value	134	Tropical Latin America	3	Both	27	Age-standardized	96	Vitamin A deficiency	3	Rate	1994	15.90290739928818	27.94419635520418	0
29	Summary exposure value	134	Tropical Latin America	3	Both	27	Age-standardized	97	Zinc deficiency	3	Rate	1994	21.93985637535388	35.140066168501946	0
29	Summary exposure value	134	Tropical Latin America	3	Both	27	Age-standardized	99	Smoking	3	Rate	1994	25.43502022009739	28.6724402204521	22.3660558707618
29	Summary exposure value	134	Tropical Latin America	3	Both	27	Age-standardized	100	Secondhand smoke	3	Rate	1994	45.120056365357556	48.48020291698118	41.70558051750628
29	Summary exposure value	134	Tropical Latin America	3	Both	27	Age-standardized	102	Alcohol use	3	Rate	1994	7.606316858648469	10.51255230433293	5.30196358178234
29	Summary exposure value	134	Tropical Latin America	3	Both	27	Age-standardized	103	Drug use	3	Rate	1994	0.41966757054335	0.69143953466151	0.24540952919248998
29	Summary exposure value	134	Tropical Latin America	3	Both	27	Age-standardized	105	High fasting plasma glucose	3	Rate	1994	22.113625305349828	42.10024050574699	11.58347850610881
29	Summary exposure value	134	Tropical Latin America	3	Both	27	Age-standardized	107	High systolic blood pressure	3	Rate	1994	29.52676241855524	51.16895119726287	15.200410776354781
29	Summary exposure value	134	Tropical Latin America	3	Both	27	Age-standardized	108	High body-mass index	3	Rate	1994	17.56625537351299	20.718065214705163	15.118326082968911
29	Summary exposure value	134	Tropical Latin America	3	Both	27	Age-standardized	109	Low bone mineral density	3	Rate	1994	22.78605783730071	29.43967083662865	17.27786312003009
29	Summary exposure value	134	Tropical Latin America	3	Both	27	Age-standardized	111	Diet low in fruits	3	Rate	1994	30.31172536996457	36.89976615070028	23.47139909620031
29	Summary exposure value	134	Tropical Latin America	3	Both	27	Age-standardized	112	Diet low in vegetables	3	Rate	1994	46.18452504747375	57.322117001000805	24.69402577753406
29	Summary exposure value	134	Tropical Latin America	3	Both	27	Age-standardized	113	Diet low in whole grains	3	Rate	1994	49.76566914056078	62.58258101604554	37.36807747519998
29	Summary exposure value	134	Tropical Latin America	3	Both	27	Age-standardized	114	Diet low in nuts and seeds	3	Rate	1994	52.6726889532338	61.89424191621635	43.0511983875522
29	Summary exposure value	134	Tropical Latin America	3	Both	27	Age-standardized	115	Diet low in milk	3	Rate	1994	62.38387684493851	64.68005606072258	60.5194578089715
29	Summary exposure value	134	Tropical Latin America	3	Both	27	Age-standardized	116	Diet high in red meat	3	Rate	1994	42.31625552812862	63.56033958437004	0
29	Summary exposure value	134	Tropical Latin America	3	Both	27	Age-standardized	117	Diet high in processed meat	3	Rate	1994	8.190737713353851	11.84834919670692	5.346332032491699
29	Summary exposure value	134	Tropical Latin America	3	Both	27	Age-standardized	118	Diet high in sugar-sweetened beverages	3	Rate	1994	16.00222958397189	27.21903876974333	7.46062098705811
29	Summary exposure value	134	Tropical Latin America	3	Both	27	Age-standardized	119	Diet low in fiber	3	Rate	1994	25.67593879445425	44.81869467954411	11.08452987478184
29	Summary exposure value	134	Tropical Latin America	3	Both	27	Age-standardized	121	Diet low in seafood omega-3 fatty acids	3	Rate	1994	44.6722667583066	57.22363370314669	31.02011171198031
29	Summary exposure value	134	Tropical Latin America	3	Both	27	Age-standardized	122	Diet low in polyunsaturated fatty acids	3	Rate	1994	11.2677514230846	20.21282993678967	4.82911280243654
29	Summary exposure value	134	Tropical Latin America	3	Both	27	Age-standardized	123	Diet high in trans fatty acids	3	Rate	1994	52.74794173990034	71.42203885103497	34.38916622150058
29	Summary exposure value	134	Tropical Latin America	3	Both	27	Age-standardized	124	Diet high in sodium	3	Rate	1994	33.93474217003259	65.56825553970964	3.7712721092111803
29	Summary exposure value	134	Tropical Latin America	3	Both	27	Age-standardized	125	Low physical activity	3	Rate	1994	22.35972646586506	26.777865709128168	18.0566303329153
29	Summary exposure value	134	Tropical Latin America	3	Both	27	Age-standardized	128	Occupational asthmagens	3	Rate	1994	17.26417781260267	19.991585675290473	14.95751885785317
29	Summary exposure value	134	Tropical Latin America	3	Both	27	Age-standardized	129	Occupational particulate matter, gases, and fumes	3	Rate	1994	11.391936443587	64.97312417780901	0
29	Summary exposure value	134	Tropical Latin America	3	Both	27	Age-standardized	130	Occupational noise	3	Rate	1994	11.28964002076104	12.143020885091051	10.43399558776457
29	Summary exposure value	134	Tropical Latin America	3	Both	27	Age-standardized	132	Occupational ergonomic factors	3	Rate	1994	36.89801630147616	87.17932934767899	0
29	Summary exposure value	134	Tropical Latin America	3	Both	27	Age-standardized	134	Childhood sexual abuse	3	Rate	1994	12.04242167808263	21.56444952973483	5.8591619120558605
29	Summary exposure value	134	Tropical Latin America	3	Both	27	Age-standardized	135	Intimate partner violence	3	Rate	1994	14.61610074911035	25.36303368185478	6.7282788096600905
29	Summary exposure value	134	Tropical Latin America	3	Both	27	Age-standardized	136	Non-exclusive breastfeeding	3	Rate	1994	49.159281063517106	63.99672453914932	37.54169467685636
29	Summary exposure value	134	Tropical Latin America	3	Both	27	Age-standardized	137	Discontinued breastfeeding	3	Rate	1994	69.79460781404708	71.80628140890072	67.69626289688638
29	Summary exposure value	134	Tropical Latin America	3	Both	27	Age-standardized	147	Diet low in calcium	3	Rate	1994	16.18282092473579	22.75157412629633	13.835689749345951
29	Summary exposure value	134	Tropical Latin America	3	Both	27	Age-standardized	150	Occupational exposure to asbestos	3	Rate	1994	2.4175132806935498	2.5775529758787203	2.22561567999568
29	Summary exposure value	134	Tropical Latin America	3	Both	27	Age-standardized	151	Occupational exposure to arsenic	3	Rate	1994	0.44042364521462	0.74206760158842	0.17076617912526
29	Summary exposure value	134	Tropical Latin America	3	Both	27	Age-standardized	152	Occupational exposure to benzene	3	Rate	1994	1.12010454143367	2.14960782187208	0.66516986715362
29	Summary exposure value	134	Tropical Latin America	3	Both	27	Age-standardized	153	Occupational exposure to beryllium	3	Rate	1994	0.10971207605583999	0.11473878398563	0.10530161131413
29	Summary exposure value	134	Tropical Latin America	3	Both	27	Age-standardized	154	Occupational exposure to cadmium	3	Rate	1994	0.23690113052416	0.2522324470319	0.22497151356791
29	Summary exposure value	134	Tropical Latin America	3	Both	27	Age-standardized	155	Occupational exposure to chromium	3	Rate	1994	0.5646474985744	0.5961742319852099	0.5374769717876
29	Summary exposure value	134	Tropical Latin America	3	Both	27	Age-standardized	156	Occupational exposure to diesel engine exhaust	3	Rate	1994	2.87739952856192	3.03868863883004	2.72120781460897
29	Summary exposure value	134	Tropical Latin America	3	Both	27	Age-standardized	158	Occupational exposure to formaldehyde	3	Rate	1994	1.17503405070165	1.25598403714242	1.10748121498084
29	Summary exposure value	134	Tropical Latin America	3	Both	27	Age-standardized	159	Occupational exposure to nickel	3	Rate	1994	0.43820550216792997	1.08390238722943	0.14592680803945998
29	Summary exposure value	134	Tropical Latin America	3	Both	27	Age-standardized	160	Occupational exposure to polycyclic aromatic hydrocarbons	3	Rate	1994	1.17722384913108	1.24057880534413	1.1238744790103001
29	Summary exposure value	134	Tropical Latin America	3	Both	27	Age-standardized	161	Occupational exposure to silica	3	Rate	1994	4.07491069531396	8.63357406536206	2.2086974068349403
29	Summary exposure value	134	Tropical Latin America	3	Both	27	Age-standardized	162	Occupational exposure to sulfuric acid	3	Rate	1994	0.99745541972575	1.69479822900853	0.7133364668740501
29	Summary exposure value	134	Tropical Latin America	3	Both	27	Age-standardized	237	Occupational exposure to trichloroethylene	3	Rate	1994	0.3255529250484	0.34554234073696	0.30991584920187
29	Summary exposure value	134	Tropical Latin America	3	Both	27	Age-standardized	238	No access to handwashing facility	3	Rate	1994	23.31436471843286	36.08166782227653	9.10530076999162
29	Summary exposure value	134	Tropical Latin America	3	Both	27	Age-standardized	239	Child growth failure	3	Rate	1994	3.79966051567321	7.586651408058801	1.7873509273361898
29	Summary exposure value	134	Tropical Latin America	3	Both	27	Age-standardized	240	Child wasting	3	Rate	1994	2.33979727516562	3.28888600515188	1.51799741394147
29	Summary exposure value	134	Tropical Latin America	3	Both	27	Age-standardized	241	Child stunting	3	Rate	1994	10.53777739800916	12.25216484190029	8.864856204425969
29	Summary exposure value	134	Tropical Latin America	3	Both	27	Age-standardized	332	Chewing tobacco	3	Rate	1994	0.5708245279009501	1.14350542098911	0.23239528232423
29	Summary exposure value	134	Tropical Latin America	3	Both	27	Age-standardized	333	Diet low in legumes	3	Rate	1994	24.955366333167188	35.99377693225135	0
29	Summary exposure value	134	Tropical Latin America	3	Both	27	Age-standardized	334	Short gestation	3	Rate	1994	16.30997193118896	17.62877130058792	15.16378030460476
29	Summary exposure value	134	Tropical Latin America	3	Both	27	Age-standardized	335	Low birth weight	3	Rate	1994	11.60335346503018	12.23167952034416	11.086073265765469
29	Summary exposure value	134	Tropical Latin America	3	Both	27	Age-standardized	337	High temperature	3	Rate	1994	17.344233200227848	20.40998777279732	14.513172820050471
29	Summary exposure value	134	Tropical Latin America	3	Both	27	Age-standardized	338	Low temperature	3	Rate	1994	11.78220006909856	13.841747791650821	10.61908886507377
29	Summary exposure value	134	Tropical Latin America	3	Both	27	Age-standardized	339	Low birth weight and short gestation	3	Rate	1994	13.78432162850106	15.250035332646538	12.40663641994259
29	Summary exposure value	134	Tropical Latin America	3	Both	27	Age-standardized	341	Kidney dysfunction	3	Rate	1994	3.11666980281298	5.14881904421283	1.9911110164720198
29	Summary exposure value	134	Tropical Latin America	3	Both	27	Age-standardized	363	Bullying victimization	3	Rate	1994	6.26834579088649	12.17532980486646	2.90225323711128
29	Summary exposure value	134	Tropical Latin America	3	Both	27	Age-standardized	367	High LDL cholesterol	3	Rate	1994	49.48977031259097	62.127035733671434	38.270047245484065
29	Summary exposure value	134	Tropical Latin America	3	Both	27	Age-standardized	404	Nitrogen dioxide pollution	3	Rate	1994	19.73730981981755	43.624872462355405	0
29	Summary exposure value	100	High-income North America	3	Both	27	Age-standardized	83	Unsafe water source	3	Rate	2003	1.70788468142833	2.89782797460155	0.7417882536837
29	Summary exposure value	100	High-income North America	3	Both	27	Age-standardized	84	Unsafe sanitation	3	Rate	2003	4.46607277722655	6.788846933508171	2.6842775269616
29	Summary exposure value	100	High-income North America	3	Both	27	Age-standardized	86	Ambient particulate matter pollution	3	Rate	2003	19.2145500222029	23.740669307996402	14.84526644688297
29	Summary exposure value	100	High-income North America	3	Both	27	Age-standardized	87	Household air pollution from solid fuels	3	Rate	2003	0.041269538077279996	0.30369291934275	0.0001280919729631734
29	Summary exposure value	100	High-income North America	3	Both	27	Age-standardized	88	Ambient ozone pollution	3	Rate	2003	20.01523059865426	24.14475963814794	17.00311044426795
29	Summary exposure value	100	High-income North America	3	Both	27	Age-standardized	90	Residential radon	3	Rate	2003	26.57428279960858	43.21463189596198	0
29	Summary exposure value	100	High-income North America	3	Both	27	Age-standardized	91	Lead exposure	3	Rate	2003	27.952667234445087	34.35197913838549	3.36426674729865
29	Summary exposure value	100	High-income North America	3	Both	27	Age-standardized	93	Suboptimal breastfeeding	3	Rate	2003	65.55513595580882	67.52482820743582	63.77633982031101
29	Summary exposure value	100	High-income North America	3	Both	27	Age-standardized	94	Child underweight	3	Rate	2003	1.6230349872488299	2.12131254887835	1.1337758775926399
29	Summary exposure value	100	High-income North America	3	Both	27	Age-standardized	95	Iron deficiency	3	Rate	2003	3.51069301639396	5.207769282910149	2.2025057797111303
29	Summary exposure value	100	High-income North America	3	Both	27	Age-standardized	96	Vitamin A deficiency	3	Rate	2003	0.7884577617340001	1.50958179409606	0
29	Summary exposure value	100	High-income North America	3	Both	27	Age-standardized	97	Zinc deficiency	3	Rate	2003	6.06635200818281	10.430371760954769	0
29	Summary exposure value	100	High-income North America	3	Both	27	Age-standardized	124	Diet high in sodium	3	Rate	2007	29.48873481131483	61.26363642689825	3.92215203158197
29	Summary exposure value	100	High-income North America	3	Both	27	Age-standardized	125	Low physical activity	3	Rate	2007	16.347145313252028	20.06886998445545	12.65074675240645
29	Summary exposure value	100	High-income North America	3	Both	27	Age-standardized	128	Occupational asthmagens	3	Rate	2007	16.70146926901819	18.74897548929256	14.779940406115069
29	Summary exposure value	100	High-income North America	3	Both	27	Age-standardized	129	Occupational particulate matter, gases, and fumes	3	Rate	2007	8.43479719688323	65.6960629521941	0
29	Summary exposure value	100	High-income North America	3	Both	27	Age-standardized	130	Occupational noise	3	Rate	2007	6.709433333812891	7.10905532373306	6.40052037150243
29	Summary exposure value	100	High-income North America	3	Both	27	Age-standardized	132	Occupational ergonomic factors	3	Rate	2007	36.78790801656121	93.5072723970509	0
29	Summary exposure value	100	High-income North America	3	Both	27	Age-standardized	134	Childhood sexual abuse	3	Rate	2007	18.76201457208965	22.28166964520997	12.26809163247206
29	Summary exposure value	100	High-income North America	3	Both	27	Age-standardized	135	Intimate partner violence	3	Rate	2007	20.77538150178962	25.116724569064758	13.153405087535731
29	Summary exposure value	100	High-income North America	3	Both	27	Age-standardized	136	Non-exclusive breastfeeding	3	Rate	2007	52.439180639923556	57.49295784157956	48.36269332301249
29	Summary exposure value	100	High-income North America	3	Both	27	Age-standardized	137	Discontinued breastfeeding	3	Rate	2007	84.38823832795876	86.7932777851937	81.74825602296156
29	Summary exposure value	100	High-income North America	3	Both	27	Age-standardized	147	Diet low in calcium	3	Rate	2007	7.075435910307471	8.46748811555356	5.74960555938838
29	Summary exposure value	100	High-income North America	3	Both	27	Age-standardized	150	Occupational exposure to asbestos	3	Rate	2007	4.334209701394999	4.518131986973381	4.0822717904147705
29	Summary exposure value	100	High-income North America	3	Both	27	Age-standardized	151	Occupational exposure to arsenic	3	Rate	2007	0.46900137618987003	1.13517266778987	0
29	Summary exposure value	100	High-income North America	3	Both	27	Age-standardized	152	Occupational exposure to benzene	3	Rate	2007	1.1083944301589699	3.4263118554857197	0.08246336985077
29	Summary exposure value	100	High-income North America	3	Both	27	Age-standardized	153	Occupational exposure to beryllium	3	Rate	2007	0.026019960510839997	0.026314876490449998	0.02573238116606
29	Summary exposure value	100	High-income North America	3	Both	27	Age-standardized	154	Occupational exposure to cadmium	3	Rate	2007	0.05736559867449	0.059861985205170005	0.055160741024609994
29	Summary exposure value	100	High-income North America	3	Both	27	Age-standardized	155	Occupational exposure to chromium	3	Rate	2007	0.14407266462918	0.14871872466136	0.13999208305121
29	Summary exposure value	100	High-income North America	3	Both	27	Age-standardized	156	Occupational exposure to diesel engine exhaust	3	Rate	2007	0.7042846479070399	0.73205920157764	0.67933693374139
29	Summary exposure value	100	High-income North America	3	Both	27	Age-standardized	158	Occupational exposure to formaldehyde	3	Rate	2007	0.28716820225773	0.2988366971915	0.27599671963381
29	Summary exposure value	100	High-income North America	3	Both	27	Age-standardized	159	Occupational exposure to nickel	3	Rate	2007	0.37975133342941	1.50247792996607	0
29	Summary exposure value	100	High-income North America	3	Both	27	Age-standardized	160	Occupational exposure to polycyclic aromatic hydrocarbons	3	Rate	2007	0.29607708153126	0.3039979824312	0.28867263045833
29	Summary exposure value	100	High-income North America	3	Both	27	Age-standardized	161	Occupational exposure to silica	3	Rate	2007	3.3045264260107503	10.01726512143105	0.55786498051061
29	Summary exposure value	100	High-income North America	3	Both	27	Age-standardized	162	Occupational exposure to sulfuric acid	3	Rate	2007	0.72116574525787	2.33871628395512	0.14695554129239
29	Summary exposure value	100	High-income North America	3	Both	27	Age-standardized	237	Occupational exposure to trichloroethylene	3	Rate	2007	0.08541556187871	0.08845026958800001	0.08311837763888
29	Summary exposure value	100	High-income North America	3	Both	27	Age-standardized	238	No access to handwashing facility	3	Rate	2007	1.9051292732602298	3.1633667145472497	0.75954973720802
29	Summary exposure value	100	High-income North America	3	Both	27	Age-standardized	239	Child growth failure	3	Rate	2007	1.05756999056636	2.07931414518877	0.47466353367757
29	Summary exposure value	100	High-income North America	3	Both	27	Age-standardized	240	Child wasting	3	Rate	2007	2.90279028452924	3.71942242480792	2.01800665016511
29	Summary exposure value	100	High-income North America	3	Both	27	Age-standardized	241	Child stunting	3	Rate	2007	2.85593087347779	3.3677691832187504	2.31553540955408
29	Summary exposure value	100	High-income North America	3	Both	27	Age-standardized	332	Chewing tobacco	3	Rate	2007	2.4750262138248	3.28465609910897	1.75547011239448
29	Summary exposure value	100	High-income North America	3	Both	27	Age-standardized	333	Diet low in legumes	3	Rate	2007	38.56433149441997	51.188897379544805	0
29	Summary exposure value	100	High-income North America	3	Both	27	Age-standardized	334	Short gestation	3	Rate	2007	37.55045973674813	41.22822757936076	33.88609465506245
29	Summary exposure value	100	High-income North America	3	Both	27	Age-standardized	335	Low birth weight	3	Rate	2007	16.3513	17.69039473460631	15.17220122965221
29	Summary exposure value	100	High-income North America	3	Both	27	Age-standardized	337	High temperature	3	Rate	2007	30.198797389186936	33.47424215131287	26.62489683084313
29	Summary exposure value	100	High-income North America	3	Both	27	Age-standardized	338	Low temperature	3	Rate	2007	26.31189561111671	27.68207396752916	24.63749032390115
29	Summary exposure value	100	High-income North America	3	Both	27	Age-standardized	339	Low birth weight and short gestation	3	Rate	2007	21.69214547395647	24.02256998218198	19.28136346952585
29	Summary exposure value	100	High-income North America	3	Both	27	Age-standardized	341	Kidney dysfunction	3	Rate	2007	2.52496061388244	4.33516528743969	1.6052400414744001
29	Summary exposure value	100	High-income North America	3	Both	27	Age-standardized	363	Bullying victimization	3	Rate	2007	9.8711977360182	18.65367980313345	4.98713607976792
29	Summary exposure value	100	High-income North America	3	Both	27	Age-standardized	367	High LDL cholesterol	3	Rate	2007	50.217005244411574	56.189740576684734	43.36048274735159
29	Summary exposure value	100	High-income North America	3	Both	27	Age-standardized	404	Nitrogen dioxide pollution	3	Rate	2007	53.8305150313714	94.96507941907107	0
29	Summary exposure value	5	East Asia	3	Both	27	Age-standardized	88	Ambient ozone pollution	3	Rate	2011	28.023825543581047	33.64643258448122	24.3391596092509
29	Summary exposure value	5	East Asia	3	Both	27	Age-standardized	90	Residential radon	3	Rate	2011	22.383650286349997	35.86658817848631	0
29	Summary exposure value	5	East Asia	3	Both	27	Age-standardized	91	Lead exposure	3	Rate	2011	59.83883985811382	72.99596300360507	10.23478548878342
29	Summary exposure value	5	East Asia	3	Both	27	Age-standardized	93	Suboptimal breastfeeding	3	Rate	2011	40.80666797793116	44.63935219085608	36.98875799896845
29	Summary exposure value	5	East Asia	3	Both	27	Age-standardized	94	Child underweight	3	Rate	2011	7.407335841450779	9.540809602357141	5.26521749738719
29	Summary exposure value	5	East Asia	3	Both	27	Age-standardized	95	Iron deficiency	3	Rate	2011	4.26221338072352	6.10066906271613	2.75013107334971
29	Summary exposure value	5	East Asia	3	Both	27	Age-standardized	96	Vitamin A deficiency	3	Rate	2011	3.05037866143851	5.48229807412599	0
29	Summary exposure value	5	East Asia	3	Both	27	Age-standardized	97	Zinc deficiency	3	Rate	2011	13.96281170071951	23.10989537197144	0
29	Summary exposure value	5	East Asia	3	Both	27	Age-standardized	99	Smoking	3	Rate	2011	24.82505112021473	26.55296351463225	23.06139908232579
29	Summary exposure value	5	East Asia	3	Both	27	Age-standardized	100	Secondhand smoke	3	Rate	2011	51.098714400270126	56.200626140052165	46.29240991992945
29	Summary exposure value	5	East Asia	3	Both	27	Age-standardized	102	Alcohol use	3	Rate	2011	6.32003184396429	8.668068478156481	4.55552538242738
29	Summary exposure value	5	East Asia	3	Both	27	Age-standardized	103	Drug use	3	Rate	2011	0.3749224801136	0.56175101074741	0.2425664049036
29	Summary exposure value	5	East Asia	3	Both	27	Age-standardized	105	High fasting plasma glucose	3	Rate	2011	17.06013659515504	23.148967386046408	13.660415568729082
29	Summary exposure value	5	East Asia	3	Both	27	Age-standardized	107	High systolic blood pressure	3	Rate	2011	26.654528191546163	49.77162428268003	11.77671611186099
29	Summary exposure value	5	East Asia	3	Both	27	Age-standardized	108	High body-mass index	3	Rate	2011	15.493518855293239	17.51242649850845	13.532107707359081
29	Summary exposure value	5	East Asia	3	Both	27	Age-standardized	109	Low bone mineral density	3	Rate	2011	22.724448374671468	29.24309148158904	17.23443002210561
29	Summary exposure value	5	East Asia	3	Both	27	Age-standardized	111	Diet low in fruits	3	Rate	2011	39.31700048839167	44.25517780423355	32.333532602191
29	Summary exposure value	5	East Asia	3	Both	27	Age-standardized	112	Diet low in vegetables	3	Rate	2011	7.62025633724884	11.128884447476201	4.09067398082106
29	Summary exposure value	5	East Asia	3	Both	27	Age-standardized	113	Diet low in whole grains	3	Rate	2011	42.667579069440045	53.88607013839699	32.40612293692716
29	Summary exposure value	5	East Asia	3	Both	27	Age-standardized	114	Diet low in nuts and seeds	3	Rate	2011	31.10570319047765	42.5200715963089	20.17609103917534
29	Summary exposure value	5	East Asia	3	Both	27	Age-standardized	115	Diet low in milk	3	Rate	2011	75.08057282137798	88.50759927766617	73.24391144168001
29	Summary exposure value	5	East Asia	3	Both	27	Age-standardized	116	Diet high in red meat	3	Rate	2011	35.02908788659097	55.45342029489547	0
29	Summary exposure value	5	East Asia	3	Both	27	Age-standardized	117	Diet high in processed meat	3	Rate	2011	5.12300411535451	6.37634075955367	4.18451072294795
29	Summary exposure value	5	East Asia	3	Both	27	Age-standardized	118	Diet high in sugar-sweetened beverages	3	Rate	2011	6.06551665399093	7.88695579754649	4.49625149332699
29	Summary exposure value	5	East Asia	3	Both	27	Age-standardized	119	Diet low in fiber	3	Rate	2011	24.197895380251218	51.32997654681617	7.22008828474283
29	Summary exposure value	5	East Asia	3	Both	27	Age-standardized	121	Diet low in seafood omega-3 fatty acids	3	Rate	2011	31.88128117991108	49.7614863992196	12.18861524488518
29	Summary exposure value	5	East Asia	3	Both	27	Age-standardized	122	Diet low in polyunsaturated fatty acids	3	Rate	2011	45.22731360702934	68.92063946763821	23.41152470966424
29	Summary exposure value	5	East Asia	3	Both	27	Age-standardized	123	Diet high in trans fatty acids	3	Rate	2011	34.04997106115653	46.86294163120514	21.943045283723052
29	Summary exposure value	5	East Asia	3	Both	27	Age-standardized	124	Diet high in sodium	3	Rate	2011	71.5148659982865	89.92371446277474	49.89449346534723
29	Summary exposure value	5	East Asia	3	Both	27	Age-standardized	125	Low physical activity	3	Rate	2011	15.42429195867461	18.76350518801367	12.14273386468998
29	Summary exposure value	5	East Asia	3	Both	27	Age-standardized	128	Occupational asthmagens	3	Rate	2011	22.0809761433513	26.045377340415133	18.45616909783786
29	Summary exposure value	5	East Asia	3	Both	27	Age-standardized	129	Occupational particulate matter, gases, and fumes	3	Rate	2011	16.92929249249408	87.96330544432205	0
29	Summary exposure value	5	East Asia	3	Both	27	Age-standardized	130	Occupational noise	3	Rate	2011	15.1134318454203	15.76671023286017	14.6007925766038
29	Summary exposure value	5	East Asia	3	Both	27	Age-standardized	132	Occupational ergonomic factors	3	Rate	2011	46.35842244511883	88.7171970386532	0
29	Summary exposure value	5	East Asia	3	Both	27	Age-standardized	134	Childhood sexual abuse	3	Rate	2011	11.69720562563076	14.279024782364418	7.60180905200519
29	Summary exposure value	5	East Asia	3	Both	27	Age-standardized	135	Intimate partner violence	3	Rate	2011	19.66754814380683	25.36031793479414	11.3571736336597
29	Summary exposure value	5	East Asia	3	Both	27	Age-standardized	136	Non-exclusive breastfeeding	3	Rate	2011	32.7398343295285	42.16401819155602	24.91944133415312
29	Summary exposure value	5	East Asia	3	Both	27	Age-standardized	137	Discontinued breastfeeding	3	Rate	2011	49.06996905983138	53.72399104405371	44.39398165924137
29	Summary exposure value	5	East Asia	3	Both	27	Age-standardized	147	Diet low in calcium	3	Rate	2011	18.32677163521662	24.06106755893215	15.1761756864911
29	Summary exposure value	5	East Asia	3	Both	27	Age-standardized	150	Occupational exposure to asbestos	3	Rate	2011	0.92962205284493	1.1017199660180201	0.76515255453681
29	Summary exposure value	5	East Asia	3	Both	27	Age-standardized	151	Occupational exposure to arsenic	3	Rate	2011	0.64140482283217	1.08884669712802	0.25034762737125
29	Summary exposure value	5	East Asia	3	Both	27	Age-standardized	152	Occupational exposure to benzene	3	Rate	2011	0.9456005001695701	1.89191511310957	0.55724269547628
29	Summary exposure value	5	East Asia	3	Both	27	Age-standardized	153	Occupational exposure to beryllium	3	Rate	2011	0.13888475784087	0.14103394567004	0.13681528589178
29	Summary exposure value	5	East Asia	3	Both	27	Age-standardized	154	Occupational exposure to cadmium	3	Rate	2011	0.33566401633619997	0.35836782150172003	0.31025585025661
29	Summary exposure value	5	East Asia	3	Both	27	Age-standardized	155	Occupational exposure to chromium	3	Rate	2011	0.7356171550327201	0.78913948113172	0.6788146968973799
29	Summary exposure value	5	East Asia	3	Both	27	Age-standardized	156	Occupational exposure to diesel engine exhaust	3	Rate	2011	2.86249	3.02944907174356	2.70490306663641
29	Summary exposure value	5	East Asia	3	Both	27	Age-standardized	158	Occupational exposure to formaldehyde	3	Rate	2011	1.47852912614029	1.60548960590291	1.33415287194585
29	Summary exposure value	5	East Asia	3	Both	27	Age-standardized	159	Occupational exposure to nickel	3	Rate	2011	0.61387079033634	1.5186762038047599	0.20372252684936
29	Summary exposure value	5	East Asia	3	Both	27	Age-standardized	160	Occupational exposure to polycyclic aromatic hydrocarbons	3	Rate	2011	1.44855915627915	1.5492785974443	1.34355460230231
29	Summary exposure value	5	East Asia	3	Both	27	Age-standardized	161	Occupational exposure to silica	3	Rate	2011	4.81998742793978	10.01583609433487	2.65924910329614
29	Summary exposure value	5	East Asia	3	Both	27	Age-standardized	162	Occupational exposure to sulfuric acid	3	Rate	2011	1.48005445514399	2.5030901437317303	1.03942710761883
29	Summary exposure value	5	East Asia	3	Both	27	Age-standardized	237	Occupational exposure to trichloroethylene	3	Rate	2011	0.40810893030803996	0.43466734167287996	0.38387059447959
29	Summary exposure value	5	East Asia	3	Both	27	Age-standardized	238	No access to handwashing facility	3	Rate	2011	9.96771198013786	17.04812344807894	3.7996194530678795
29	Summary exposure value	5	East Asia	3	Both	27	Age-standardized	239	Child growth failure	3	Rate	2011	4.113556558889471	8.6460388273078	1.7991207887079401
29	Summary exposure value	5	East Asia	3	Both	27	Age-standardized	240	Child wasting	3	Rate	2011	3.08147272351011	4.2219461586254505	2.05182560917584
29	Summary exposure value	5	East Asia	3	Both	27	Age-standardized	241	Child stunting	3	Rate	2011	9.7380544510822	11.38997455037493	8.05356355587542
29	Summary exposure value	5	East Asia	3	Both	27	Age-standardized	332	Chewing tobacco	3	Rate	2011	0.75517439368963	1.43522727625454	0.30504537153589
29	Summary exposure value	5	East Asia	3	Both	27	Age-standardized	333	Diet low in legumes	3	Rate	2011	52.294452421452	74.87453503394791	0
29	Summary exposure value	5	East Asia	3	Both	27	Age-standardized	334	Short gestation	3	Rate	2011	18.937204419651522	24.16735787218499	13.461291559615171
29	Summary exposure value	5	East Asia	3	Both	27	Age-standardized	335	Low birth weight	3	Rate	2011	9.848181862444399	11.472578556250811	8.04727903215001
29	Summary exposure value	5	East Asia	3	Both	27	Age-standardized	337	High temperature	3	Rate	2011	32.033044135488346	35.9840976305633	27.11687847446055
29	Summary exposure value	5	East Asia	3	Both	27	Age-standardized	338	Low temperature	3	Rate	2011	27.475568096706947	29.20132307685529	25.76615246580289
[truncated: 4,391 more rows]
