# Supplementary material for: Ecological co-burden patterns of GERD and asthma: a multi-method analysis of representative global regions
Source: Front Nutr. 2026 Mar 26;13:1774196. doi: 10.3389/fnut.2026.1774196 (PMC13062313; doi:10.3389/fnut.2026.1774196)
Supplement: Supplementary file 3 [file Data_Sheet_3.csv]

population_group_id	population_group_name	measure_id	measure_name	location_id	location_name	sex_id	sex_name	age_id	age_name	metric_id	metric_name	year	val	upper	lower
1	All Population	44	Population	134	Tropical Latin America	3	Both	22	All ages	1	Number	1994	163744116.66486406	177682473.98383355	149887267.3502053
1	All Population	44	Population	134	Tropical Latin America	3	Both	22	All ages	1	Number	1995	166412968.25139308	180977060.03699934	151328060.13531473
1	All Population	44	Population	134	Tropical Latin America	3	Both	22	All ages	1	Number	1996	169136879.6083114	184158506.99727112	153859152.38413987
1	All Population	44	Population	134	Tropical Latin America	3	Both	22	All ages	1	Number	1997	171914763.36773804	186025943.35487813	157314131.42471617
1	All Population	44	Population	134	Tropical Latin America	3	Both	22	All ages	1	Number	1998	174735517.81946942	187994139.97971255	160775096.9320795
1	All Population	44	Population	134	Tropical Latin America	3	Both	22	All ages	1	Number	1999	177550380.14091715	191246917.7416847	164762602.53175718
1	All Population	44	Population	134	Tropical Latin America	3	Both	22	All ages	1	Number	2000	180349095.26658082	192781420.10634702	167829090.66158137
1	All Population	44	Population	134	Tropical Latin America	3	Both	22	All ages	1	Number	2001	183108035.5271111	196512888.85336608	169544669.42327848
1	All Population	44	Population	134	Tropical Latin America	3	Both	22	All ages	1	Number	2002	185796375.5556841	199838016.13617128	171399774.41296276
1	All Population	44	Population	134	Tropical Latin America	3	Both	22	All ages	1	Number	2003	188389225.49706653	204194551.2968905	172772651.19997746
1	All Population	44	Population	134	Tropical Latin America	3	Both	22	All ages	1	Number	2004	190882095.08982635	207682100.86378792	173304317.56014356
1	All Population	44	Population	134	Tropical Latin America	3	Both	22	All ages	1	Number	2005	193271163.09391165	211700735.36952186	173471416.40476385
1	All Population	44	Population	134	Tropical Latin America	3	Both	22	All ages	1	Number	2006	195590162.35986233	213322538.25733408	178738953.512311
1	All Population	44	Population	134	Tropical Latin America	3	Both	22	All ages	1	Number	2007	197783114.69024262	214749160.14426267	180923680.16505527
1	All Population	44	Population	134	Tropical Latin America	3	Both	22	All ages	1	Number	2008	199858868.4084247	215565650.49084124	183980481.86505073
1	All Population	44	Population	134	Tropical Latin America	3	Both	22	All ages	1	Number	2009	201808447.00382984	215856750.73197564	187466727.14381364
1	All Population	44	Population	134	Tropical Latin America	3	Both	22	All ages	1	Number	2010	203633473.65627354	217598504.97746986	189327646.33637655
1	All Population	44	Population	134	Tropical Latin America	3	Both	22	All ages	1	Number	2011	205306025.64076146	220166207.18530154	190560950.9689557
1	All Population	44	Population	134	Tropical Latin America	3	Both	22	All ages	1	Number	2012	206835896.02920255	223937549.6795136	189814952.4775852
1	All Population	44	Population	134	Tropical Latin America	3	Both	22	All ages	1	Number	2013	208296350.41768515	225024763.79757673	191753000.09949434
1	All Population	44	Population	134	Tropical Latin America	3	Both	22	All ages	1	Number	2014	209662503.7301075	229025028.36742774	192037519.36154968
1	All Population	44	Population	134	Tropical Latin America	3	Both	22	All ages	1	Number	2015	210986017.67897323	232231388.64309204	191629827.52022028
1	All Population	44	Population	134	Tropical Latin America	3	Both	22	All ages	1	Number	2016	212185883.45708424	234274531.43179148	190604126.7322202
1	All Population	44	Population	134	Tropical Latin America	3	Both	22	All ages	1	Number	2017	213326988.85281578	233390235.4760663	192498056.17676154
1	All Population	44	Population	134	Tropical Latin America	3	Both	22	All ages	1	Number	2018	214428274.4397037	233188731.5353511	193795869.14995503
1	All Population	44	Population	134	Tropical Latin America	3	Both	22	All ages	1	Number	2019	215527547.10458294	233159491.76541406	197303698.1271721
1	All Population	44	Population	134	Tropical Latin America	3	Both	22	All ages	1	Number	2020	216454234.4805534	233519548.6740868	198076257.50428474
1	All Population	44	Population	134	Tropical Latin America	3	Both	22	All ages	1	Number	2021	217111804.57867008	233131487.71391746	200204413.01256886
1	All Population	44	Population	134	Tropical Latin America	3	Both	22	All ages	1	Number	2022	217727922.5941948	232321448.53933433	204055956.06755295
1	All Population	44	Population	134	Tropical Latin America	3	Both	22	All ages	1	Number	2023	218397056.395397	234583754.53214544	203059423.55903125
1	All Population	44	Population	5	East Asia	3	Both	22	All ages	1	Number	1994	1271465955.9090178	1387133539.0177786	1158423612.0417092
1	All Population	44	Population	5	East Asia	3	Both	22	All ages	1	Number	1995	1278983544.7876692	1400530239.9926057	1154176975.9920838
1	All Population	44	Population	5	East Asia	3	Both	22	All ages	1	Number	1996	1285123018.4308665	1410510785.8423347	1170851745.0328546
1	All Population	44	Population	5	East Asia	3	Both	22	All ages	1	Number	1997	1290250456.8476858	1401346492.2179499	1170937982.9113839
1	All Population	44	Population	5	East Asia	3	Both	22	All ages	1	Number	1998	1294803288.589254	1396349026.606809	1190924184.1876936
1	All Population	44	Population	5	East Asia	3	Both	22	All ages	1	Number	1999	1299256918.6761634	1390420286.7948062	1205025163.730949
1	All Population	44	Population	5	East Asia	3	Both	22	All ages	1	Number	2000	1304099051.6318064	1391896615.4550164	1215528713.1425915
1	All Population	44	Population	5	East Asia	3	Both	22	All ages	1	Number	2001	1309838130.4263263	1400784252.0055754	1217932295.3965192
1	All Population	44	Population	5	East Asia	3	Both	22	All ages	1	Number	2002	1316379211.6495986	1414193781.8954422	1215324832.0905592
1	All Population	44	Population	5	East Asia	3	Both	22	All ages	1	Number	2003	1323632174.66369	1431999092.0090878	1217937775.570357
1	All Population	44	Population	5	East Asia	3	Both	22	All ages	1	Number	2004	1331564630.9974709	1444182455.9778726	1218233700.113554
1	All Population	44	Population	5	East Asia	3	Both	22	All ages	1	Number	2005	1340200042.7486014	1463852634.4122415	1218328246.3341932
1	All Population	44	Population	5	East Asia	3	Both	22	All ages	1	Number	2006	1349502685.010297	1473460042.9936428	1225400454.3407848
1	All Population	44	Population	5	East Asia	3	Both	22	All ages	1	Number	2007	1359303771.5458698	1477340879.8078659	1240785283.386462
1	All Population	44	Population	5	East Asia	3	Both	22	All ages	1	Number	2008	1369247923.1561518	1475043523.758328	1265626705.5068944
1	All Population	44	Population	5	East Asia	3	Both	22	All ages	1	Number	2009	1378935682.0429873	1475225952.3328075	1279919849.2704873
1	All Population	44	Population	5	East Asia	3	Both	22	All ages	1	Number	2010	1387680795.071765	1476544481.2940361	1301530444.616794
1	All Population	44	Population	5	East Asia	3	Both	22	All ages	1	Number	2011	1395438499.215268	1500471768.200478	1295727954.926319
1	All Population	44	Population	5	East Asia	3	Both	22	All ages	1	Number	2012	1403529418.883845	1510785214.444678	1294920356.2589056
1	All Population	44	Population	5	East Asia	3	Both	22	All ages	1	Number	2013	1412318537.7411304	1534959722.3344376	1296301339.2070897
1	All Population	44	Population	5	East Asia	3	Both	22	All ages	1	Number	2014	1421303588.7823486	1545553847.3548203	1292477244.4154558
1	All Population	44	Population	5	East Asia	3	Both	22	All ages	1	Number	2015	1430846550.0452101	1568194637.9298599	1297731317.3288922
1	All Population	44	Population	5	East Asia	3	Both	22	All ages	1	Number	2016	1441245720.7846115	1570612060.2897134	1316447529.7708585
1	All Population	44	Population	5	East Asia	3	Both	22	All ages	1	Number	2017	1451414990.253991	1574729634.0833848	1320572639.5647511
1	All Population	44	Population	5	East Asia	3	Both	22	All ages	1	Number	2018	1460420788.898092	1571366628.0023758	1352982568.7595143
1	All Population	44	Population	5	East Asia	3	Both	22	All ages	1	Number	2019	1468089083.2620583	1572078528.7321603	1355746715.6787846
1	All Population	44	Population	5	East Asia	3	Both	22	All ages	1	Number	2020	1474094264.8371172	1567524787.2686064	1370427326.444338
1	All Population	44	Population	5	East Asia	3	Both	22	All ages	1	Number	2021	1478025007.6619742	1587356113.7496932	1370870491.3673468
1	All Population	44	Population	5	East Asia	3	Both	22	All ages	1	Number	2022	1479843743.6111073	1590843681.3409576	1363144562.2350867
1	All Population	44	Population	5	East Asia	3	Both	22	All ages	1	Number	2023	1480271944.5695426	1596205240.5840755	1350174449.26288
1	All Population	44	Population	100	High-income North America	3	Both	22	All ages	1	Number	1994	294217616.5967984	318283902.661659	270850102.9563243
1	All Population	44	Population	100	High-income North America	3	Both	22	All ages	1	Number	1995	297192600.8531018	324116744.5010321	268753221.03107536
1	All Population	44	Population	100	High-income North America	3	Both	22	All ages	1	Number	1996	300091833.6208997	325334820.769384	274378094.97046745
1	All Population	44	Population	100	High-income North America	3	Both	22	All ages	1	Number	1997	302998291.4052269	325935604.0079061	280007164.04844606
1	All Population	44	Population	100	High-income North America	3	Both	22	All ages	1	Number	1998	305883921.43928766	328231872.8696228	283174307.70169586
1	All Population	44	Population	100	High-income North America	3	Both	22	All ages	1	Number	1999	308791867.9753298	329933240.91295046	288759251.56393576
1	All Population	44	Population	100	High-income North America	3	Both	22	All ages	1	Number	2000	311628316.66283995	331202123.6287338	291678156.84675336
1	All Population	44	Population	100	High-income North America	3	Both	22	All ages	1	Number	2001	315026153.75461775	336376565.99678123	294619093.5175936
1	All Population	44	Population	100	High-income North America	3	Both	22	All ages	1	Number	2002	318309183.54069877	343667154.0888771	294940110.0505267
1	All Population	44	Population	100	High-income North America	3	Both	22	All ages	1	Number	2003	321317675.8703087	347735177.95274836	296214895.15780413
1	All Population	44	Population	100	High-income North America	3	Both	22	All ages	1	Number	2004	324482653.6077334	351421325.464923	297473769.224657
1	All Population	44	Population	100	High-income North America	3	Both	22	All ages	1	Number	2005	327762616.08895046	358963499.2219344	298859451.0681499
1	All Population	44	Population	100	High-income North America	3	Both	22	All ages	1	Number	2006	331055789.2887433	360241191.7738871	302345193.3346426
1	All Population	44	Population	100	High-income North America	3	Both	22	All ages	1	Number	2007	334286000.79346955	360137787.59613806	308622280.6996227
1	All Population	44	Population	100	High-income North America	3	Both	22	All ages	1	Number	2008	337485798.4162559	361982347.8398719	312279332.6705834
1	All Population	44	Population	100	High-income North America	3	Both	22	All ages	1	Number	2009	340355284.63962984	364967919.8321328	315668189.4167175
1	All Population	44	Population	100	High-income North America	3	Both	22	All ages	1	Number	2010	343259138.04371846	364952563.49876916	321739052.4704936
1	All Population	44	Population	100	High-income North America	3	Both	22	All ages	1	Number	2011	346122632.374166	369227971.47786903	323539602.87853265
1	All Population	44	Population	100	High-income North America	3	Both	22	All ages	1	Number	2012	348962918.3903543	375466503.4623589	322475973.40168786
1	All Population	44	Population	100	High-income North America	3	Both	22	All ages	1	Number	2013	351776267.1001181	380539593.4974997	323197581.2723506
1	All Population	44	Population	100	High-income North America	3	Both	22	All ages	1	Number	2014	354645477.8901071	385167485.854704	323067754.2034264
1	All Population	44	Population	100	High-income North America	3	Both	22	All ages	1	Number	2015	357646718.4110179	388819158.46731806	324545183.16600776
1	All Population	44	Population	100	High-income North America	3	Both	22	All ages	1	Number	2016	360454310.44025695	389493673.433911	331271854.12304056
1	All Population	44	Population	100	High-income North America	3	Both	22	All ages	1	Number	2017	363142292.1800287	392569498.76072055	334013145.1038834
1	All Population	44	Population	100	High-income North America	3	Both	22	All ages	1	Number	2018	365406258.0405853	394100368.698648	338253761.0069724
1	All Population	44	Population	100	High-income North America	3	Both	22	All ages	1	Number	2019	367399162.89088523	393601593.34488887	341379538.04758996
1	All Population	44	Population	100	High-income North America	3	Both	22	All ages	1	Number	2020	369018337.3393573	393012972.95692664	345011003.2370419
1	All Population	44	Population	100	High-income North America	3	Both	22	All ages	1	Number	2021	370063463.42993283	394318114.16256195	345349293.24953216
1	All Population	44	Population	100	High-income North America	3	Both	22	All ages	1	Number	2022	371904503.72331053	400688774.0207225	343640298.31304145
1	All Population	44	Population	100	High-income North America	3	Both	22	All ages	1	Number	2023	373878741.67953026	401606682.1122779	345158143.3955065
