# Supplementary material for: Ecological co-burden patterns of GERD and asthma: a multi-method analysis of representative global regions
Source: Front Nutr. 2026 Mar 26;13:1774196. doi: 10.3389/fnut.2026.1774196 (PMC13062313; doi:10.3389/fnut.2026.1774196)
Supplement: Supplementary file 4 [file Data_Sheet_4.csv]

population_group_id	population_group_name	measure_id	measure_name	location_id	location_name	sex_id	sex_name	age_id	age_name	cause_id	cause_name	metric_id	metric_name	year	val	upper	lower
1	All Population	5	Prevalence	100	High-income North America	3	Both	22	All ages	536	Gastroesophageal reflux disease	1	Number	1995	35782383.892609805	40372028.61392393	31319793.319537003
1	All Population	5	Prevalence	5	East Asia	3	Both	22	All ages	515	Asthma	1	Number	1994	35810209.00506699	43659366.29262406	29288326.0329182
1	All Population	5	Prevalence	134	Tropical Latin America	3	Both	22	All ages	536	Gastroesophageal reflux disease	1	Number	1994	24586170.836555075	27982290.60400849	21988139.809336323
1	All Population	5	Prevalence	100	High-income North America	3	Both	22	All ages	536	Gastroesophageal reflux disease	1	Number	1994	35356678.13304564	39839542.60243543	30932877.926083736
1	All Population	5	Prevalence	100	High-income North America	3	Both	22	All ages	515	Asthma	1	Number	1994	26663806.906731125	31749750.05617733	22447981.345307384
1	All Population	5	Prevalence	5	East Asia	3	Both	22	All ages	536	Gastroesophageal reflux disease	1	Number	1994	54651114.62097818	62607413.16165274	47779032.7443642
1	All Population	5	Prevalence	134	Tropical Latin America	3	Both	22	All ages	515	Asthma	1	Number	1994	11661713.097213594	14360317.984349787	9388071.67709208
1	All Population	5	Prevalence	5	East Asia	3	Both	22	All ages	515	Asthma	1	Number	1995	35475247.09654277	43076662.390956186	28997492.6297094
1	All Population	5	Prevalence	100	High-income North America	3	Both	22	All ages	536	Gastroesophageal reflux disease	1	Number	1996	36273726.600290544	40790962.64841439	31756510.006856225
1	All Population	5	Prevalence	5	East Asia	3	Both	22	All ages	536	Gastroesophageal reflux disease	1	Number	1995	55380205.474904254	63668490.27753398	48667992.223386765
1	All Population	5	Prevalence	5	East Asia	3	Both	22	All ages	515	Asthma	1	Number	1996	34337949.43558654	41516622.55108412	28135287.059065983
1	All Population	5	Prevalence	100	High-income North America	3	Both	22	All ages	515	Asthma	1	Number	1995	27061977.912112884	32144890.102478303	22903456.078104287
1	All Population	5	Prevalence	100	High-income North America	3	Both	22	All ages	536	Gastroesophageal reflux disease	1	Number	1997	36841918.28293474	41280714.50379766	32320888.360007048
1	All Population	5	Prevalence	134	Tropical Latin America	3	Both	22	All ages	536	Gastroesophageal reflux disease	1	Number	1995	25270359.819492027	28725292.479987487	22568425.823369645
1	All Population	5	Prevalence	134	Tropical Latin America	3	Both	22	All ages	515	Asthma	1	Number	1995	11788428.085954385	14449937.024886273	9537575.621433135
1	All Population	5	Prevalence	5	East Asia	3	Both	22	All ages	536	Gastroesophageal reflux disease	1	Number	1996	56295189.57223033	64419281.22988808	49352155.34764058
1	All Population	5	Prevalence	5	East Asia	3	Both	22	All ages	515	Asthma	1	Number	1997	32217836.734557822	39026960.25487998	26553072.65991298
1	All Population	5	Prevalence	100	High-income North America	3	Both	22	All ages	536	Gastroesophageal reflux disease	1	Number	1999	38005799.37572381	42697233.45386911	33444209.32267801
1	All Population	5	Prevalence	134	Tropical Latin America	3	Both	22	All ages	536	Gastroesophageal reflux disease	1	Number	1996	25927958.511348948	29477909.722224426	23168353.31220882
1	All Population	5	Prevalence	100	High-income North America	3	Both	22	All ages	515	Asthma	1	Number	1996	27818418.04194493	32910724.24761593	23610892.19315305
1	All Population	5	Prevalence	134	Tropical Latin America	3	Both	22	All ages	515	Asthma	1	Number	1996	11944717.212317549	14579281.298450615	9734813.763535537
1	All Population	5	Prevalence	100	High-income North America	3	Both	22	All ages	536	Gastroesophageal reflux disease	1	Number	1998	37436562.9742222	42004163.91690996	32886745.434042767
1	All Population	5	Prevalence	5	East Asia	3	Both	22	All ages	515	Asthma	1	Number	1998	29810388.391671494	36198476.89751108	24742063.4377466
1	All Population	5	Prevalence	100	High-income North America	3	Both	22	All ages	536	Gastroesophageal reflux disease	1	Number	2000	38503314.77728245	43202264.37512981	33913265.99422285
1	All Population	5	Prevalence	5	East Asia	3	Both	22	All ages	536	Gastroesophageal reflux disease	1	Number	1997	57339901.94767206	65596609.43912421	50268221.10917983
1	All Population	5	Prevalence	5	East Asia	3	Both	22	All ages	515	Asthma	1	Number	1999	27818925.303956542	33846810.24817726	23153722.938299354
1	All Population	5	Prevalence	5	East Asia	3	Both	22	All ages	536	Gastroesophageal reflux disease	1	Number	1998	58446678.43980037	66967111.363703385	51145563.8627252
1	All Population	5	Prevalence	134	Tropical Latin America	3	Both	22	All ages	515	Asthma	1	Number	1998	12373272.692481814	14979105.88359094	10214867.442670524
1	All Population	5	Prevalence	134	Tropical Latin America	3	Both	22	All ages	515	Asthma	1	Number	1997	12152979.532476822	14770663.090294853	9963989.65231503
1	All Population	5	Prevalence	100	High-income North America	3	Both	22	All ages	515	Asthma	1	Number	1997	28984318.89418212	34138376.97789782	24861695.07818746
1	All Population	5	Prevalence	100	High-income North America	3	Both	22	All ages	515	Asthma	1	Number	1998	30275133.449794844	35514914.22514809	26163629.397572957
1	All Population	5	Prevalence	134	Tropical Latin America	3	Both	22	All ages	536	Gastroesophageal reflux disease	1	Number	1997	26577901.508706786	30174419.430329043	23697960.535017025
1	All Population	5	Prevalence	134	Tropical Latin America	3	Both	22	All ages	536	Gastroesophageal reflux disease	1	Number	1998	27233321.44685247	30749912.386099465	24229217.53914405
1	All Population	5	Prevalence	5	East Asia	3	Both	22	All ages	536	Gastroesophageal reflux disease	1	Number	1999	59558682.01987007	68327000.67683424	52234931.87672444
1	All Population	5	Prevalence	5	East Asia	3	Both	22	All ages	515	Asthma	1	Number	2000	26943944.55227568	32805279.999017417	22370083.897857305
1	All Population	5	Prevalence	134	Tropical Latin America	3	Both	22	All ages	515	Asthma	1	Number	1999	12558731.846713578	15151289.26130124	10448371.422179764
1	All Population	5	Prevalence	100	High-income North America	3	Both	22	All ages	536	Gastroesophageal reflux disease	1	Number	2001	38670920.034153946	43390581.927486286	33933832.0289672
1	All Population	5	Prevalence	134	Tropical Latin America	3	Both	22	All ages	536	Gastroesophageal reflux disease	1	Number	1999	27900431.549185146	31344121.489128824	24815657.57041957
1	All Population	5	Prevalence	100	High-income North America	3	Both	22	All ages	515	Asthma	1	Number	1999	31406724.251673445	36709296.738304	27254164.534345634
1	All Population	5	Prevalence	5	East Asia	3	Both	22	All ages	536	Gastroesophageal reflux disease	1	Number	2000	60573222.32400689	69535538.19473056	53099969.20346177
1	All Population	5	Prevalence	5	East Asia	3	Both	22	All ages	515	Asthma	1	Number	2001	27198154.404205248	33031023.40003128	22658438.34942752
1	All Population	5	Prevalence	100	High-income North America	3	Both	22	All ages	536	Gastroesophageal reflux disease	1	Number	2002	38380016.26085069	42925413.7201581	33793927.33935173
1	All Population	5	Prevalence	100	High-income North America	3	Both	22	All ages	515	Asthma	1	Number	2000	32071948.10029638	37397984.13763706	27964721.884007685
1	All Population	5	Prevalence	134	Tropical Latin America	3	Both	22	All ages	515	Asthma	1	Number	2000	12662892.217004811	15233626.95054704	10550729.589718018
1	All Population	5	Prevalence	134	Tropical Latin America	3	Both	22	All ages	515	Asthma	1	Number	2001	12588562.427295271	15206760.678154629	10537304.09902206
1	All Population	5	Prevalence	5	East Asia	3	Both	22	All ages	536	Gastroesophageal reflux disease	1	Number	2001	61540975.27898446	70558191.75065306	53749071.23272653
1	All Population	5	Prevalence	5	East Asia	3	Both	22	All ages	515	Asthma	1	Number	2002	27944816.82545701	33817029.72376869	23460897.556305245
1	All Population	5	Prevalence	100	High-income North America	3	Both	22	All ages	515	Asthma	1	Number	2001	32436211.03049533	37769527.73156999	28300352.864862427
1	All Population	5	Prevalence	134	Tropical Latin America	3	Both	22	All ages	536	Gastroesophageal reflux disease	1	Number	2000	28599321.7183491	31981515.11563692	25419857.84672223
1	All Population	5	Prevalence	5	East Asia	3	Both	22	All ages	536	Gastroesophageal reflux disease	1	Number	2002	62539443.16303807	71493031.12667614	54723786.80865412
1	All Population	5	Prevalence	100	High-income North America	3	Both	22	All ages	536	Gastroesophageal reflux disease	1	Number	2003	37815008.06097452	42303963.15308313	33433434.536242414
1	All Population	5	Prevalence	134	Tropical Latin America	3	Both	22	All ages	515	Asthma	1	Number	2002	12335469.516350342	14730986.830665268	10306228.277460422
1	All Population	5	Prevalence	5	East Asia	3	Both	22	All ages	515	Asthma	1	Number	2003	28920157.728234407	34845267.20440969	24288824.14309548
1	All Population	5	Prevalence	134	Tropical Latin America	3	Both	22	All ages	536	Gastroesophageal reflux disease	1	Number	2001	29329009.538287982	32771475.435971517	26055831.31228647
1	All Population	5	Prevalence	5	East Asia	3	Both	22	All ages	536	Gastroesophageal reflux disease	1	Number	2003	63572254.8124123	72476524.25470684	55776464.51066333
1	All Population	5	Prevalence	134	Tropical Latin America	3	Both	22	All ages	515	Asthma	1	Number	2003	12012742.498080138	14304318.781759031	10048787.163252097
1	All Population	5	Prevalence	134	Tropical Latin America	3	Both	22	All ages	536	Gastroesophageal reflux disease	1	Number	2002	30069923.41378107	33571851.84044867	26726733.77335488
1	All Population	5	Prevalence	100	High-income North America	3	Both	22	All ages	515	Asthma	1	Number	2002	32740747.47445545	38071236.94030205	28558956.731821906
1	All Population	5	Prevalence	100	High-income North America	3	Both	22	All ages	515	Asthma	1	Number	2003	32991800.647711728	38317676.29513544	28820632.281354133
1	All Population	5	Prevalence	100	High-income North America	3	Both	22	All ages	536	Gastroesophageal reflux disease	1	Number	2005	36848322.11636035	41373996.589794174	32448089.32536116
1	All Population	5	Prevalence	5	East Asia	3	Both	22	All ages	536	Gastroesophageal reflux disease	1	Number	2005	65726002.35389134	74894569.71689735	58023246.25464936
1	All Population	5	Prevalence	100	High-income North America	3	Both	22	All ages	536	Gastroesophageal reflux disease	1	Number	2006	36501763.3661958	40791077.39119061	32172294.034572758
1	All Population	5	Prevalence	100	High-income North America	3	Both	22	All ages	536	Gastroesophageal reflux disease	1	Number	2004	37220756.91846129	41688289.52297472	32855528.702527493
1	All Population	5	Prevalence	5	East Asia	3	Both	22	All ages	515	Asthma	1	Number	2005	30497886.99313768	36689405.80096775	25597059.18527596
1	All Population	5	Prevalence	134	Tropical Latin America	3	Both	22	All ages	536	Gastroesophageal reflux disease	1	Number	2003	30815449.494890507	34376213.1406443	27429922.350277293
1	All Population	5	Prevalence	5	East Asia	3	Both	22	All ages	515	Asthma	1	Number	2004	29862300.517623797	35927366.28603355	25074141.2441504
1	All Population	5	Prevalence	134	Tropical Latin America	3	Both	22	All ages	515	Asthma	1	Number	2004	11740635.74830138	13884263.557546798	9810953.428040585
1	All Population	5	Prevalence	5	East Asia	3	Both	22	All ages	536	Gastroesophageal reflux disease	1	Number	2004	64657088.99061373	73681827.94746822	56860092.39270594
1	All Population	5	Prevalence	134	Tropical Latin America	3	Both	22	All ages	515	Asthma	1	Number	2005	11648412.02649131	13889579.018122148	9691357.253188016
1	All Population	5	Prevalence	134	Tropical Latin America	3	Both	22	All ages	536	Gastroesophageal reflux disease	1	Number	2004	31565061.27765324	35183248.93296802	28121686.624483462
1	All Population	5	Prevalence	100	High-income North America	3	Both	22	All ages	515	Asthma	1	Number	2004	33262404.153282885	38636827.01710311	29077842.676066928
1	All Population	5	Prevalence	5	East Asia	3	Both	22	All ages	536	Gastroesophageal reflux disease	1	Number	2006	66393539.84446362	75787262.39557868	58598363.23805204
1	All Population	5	Prevalence	100	High-income North America	3	Both	22	All ages	515	Asthma	1	Number	2005	33571838.845130265	39051162.14897531	29365847.338956267
1	All Population	5	Prevalence	134	Tropical Latin America	3	Both	22	All ages	515	Asthma	1	Number	2006	11708489.19608993	13913973.321953448	9770738.682242068
1	All Population	5	Prevalence	5	East Asia	3	Both	22	All ages	515	Asthma	1	Number	2006	30793634.553685844	36980951.44351151	25822196.13449183
1	All Population	5	Prevalence	134	Tropical Latin America	3	Both	22	All ages	515	Asthma	1	Number	2007	11788377.76939367	13947546.539887594	9865600.29056522
1	All Population	5	Prevalence	5	East Asia	3	Both	22	All ages	536	Gastroesophageal reflux disease	1	Number	2007	66489364.49518369	75614196.0985601	58493994.61521826
1	All Population	5	Prevalence	134	Tropical Latin America	3	Both	22	All ages	536	Gastroesophageal reflux disease	1	Number	2006	33002663.49081825	36784412.56397824	29451581.881813105
1	All Population	5	Prevalence	100	High-income North America	3	Both	22	All ages	515	Asthma	1	Number	2006	33924989.24158768	39436487.25972632	29682610.463076785
1	All Population	5	Prevalence	100	High-income North America	3	Both	22	All ages	536	Gastroesophageal reflux disease	1	Number	2007	36011599.72370256	40179941.84813397	31790298.749055456
1	All Population	5	Prevalence	100	High-income North America	3	Both	22	All ages	536	Gastroesophageal reflux disease	1	Number	2008	35570189.36842185	39933591.25481973	31288336.0124276
1	All Population	5	Prevalence	5	East Asia	3	Both	22	All ages	515	Asthma	1	Number	2007	30971104.856850185	37009438.79540963	25904867.1159722
1	All Population	5	Prevalence	134	Tropical Latin America	3	Both	22	All ages	536	Gastroesophageal reflux disease	1	Number	2005	32317672.00847897	35991341.38602477	28805493.102082927
1	All Population	5	Prevalence	5	East Asia	3	Both	22	All ages	536	Gastroesophageal reflux disease	1	Number	2008	66369121.612254165	75478425.47441065	58301444.60622384
1	All Population	5	Prevalence	134	Tropical Latin America	3	Both	22	All ages	536	Gastroesophageal reflux disease	1	Number	2007	33563872.50416227	37463069.10834776	29968289.60315043
1	All Population	5	Prevalence	100	High-income North America	3	Both	22	All ages	515	Asthma	1	Number	2007	34286832.047644936	39841475.20622221	29983152.67706789
1	All Population	5	Prevalence	134	Tropical Latin America	3	Both	22	All ages	515	Asthma	1	Number	2008	11873717.554764066	13980753.711566754	9958848.789040018
1	All Population	5	Prevalence	5	East Asia	3	Both	22	All ages	536	Gastroesophageal reflux disease	1	Number	2009	66425685.83371509	75613107.46578997	58253344.96070677
1	All Population	5	Prevalence	5	East Asia	3	Both	22	All ages	515	Asthma	1	Number	2008	31115834.48564281	37154864.06470622	26012607.111989062
1	All Population	5	Prevalence	100	High-income North America	3	Both	22	All ages	536	Gastroesophageal reflux disease	1	Number	2009	35329384.63576682	39604704.518967725	31074240.141362365
1	All Population	5	Prevalence	134	Tropical Latin America	3	Both	22	All ages	515	Asthma	1	Number	2009	11947045.373436213	14007995.501772968	10042280.63793621
1	All Population	5	Prevalence	134	Tropical Latin America	3	Both	22	All ages	536	Gastroesophageal reflux disease	1	Number	2008	34069013.48702639	38082027.10175294	30406201.672507733
1	All Population	5	Prevalence	100	High-income North America	3	Both	22	All ages	515	Asthma	1	Number	2008	34657945.597906634	40318704.86454485	30288132.33581251
1	All Population	5	Prevalence	5	East Asia	3	Both	22	All ages	515	Asthma	1	Number	2009	31308528.07002215	37371801.39572328	26227332.704851937
1	All Population	5	Prevalence	134	Tropical Latin America	3	Both	22	All ages	536	Gastroesophageal reflux disease	1	Number	2009	34589869.1528218	38747360.74529521	30853866.642665192
1	All Population	5	Prevalence	100	High-income North America	3	Both	22	All ages	515	Asthma	1	Number	2009	34997134.08460146	40735450.07832776	30560652.045089096
1	All Population	5	Prevalence	100	High-income North America	3	Both	22	All ages	536	Gastroesophageal reflux disease	1	Number	2010	35540663.29504016	39899058.905990176	31218525.012150347
1	All Population	5	Prevalence	5	East Asia	3	Both	22	All ages	515	Asthma	1	Number	2010	31579850.08345576	37701949.90329036	26461273.00836133
1	All Population	5	Prevalence	100	High-income North America	3	Both	22	All ages	515	Asthma	1	Number	2010	35308656.80244133	41081193.14614125	30811411.78099504
1	All Population	5	Prevalence	5	East Asia	3	Both	22	All ages	536	Gastroesophageal reflux disease	1	Number	2010	67043748.20043438	76322357.82844712	58732943.14559844
1	All Population	5	Prevalence	5	East Asia	3	Both	22	All ages	536	Gastroesophageal reflux disease	1	Number	2011	68144874.11101362	77718520.47460063	59818545.00873408
1	All Population	5	Prevalence	100	High-income North America	3	Both	22	All ages	536	Gastroesophageal reflux disease	1	Number	2011	36165895.85584193	40561492.366877325	31730782.805024467
1	All Population	5	Prevalence	5	East Asia	3	Both	22	All ages	515	Asthma	1	Number	2011	31922377.988914076	38168439.465351164	26711279.72025095
1	All Population	5	Prevalence	134	Tropical Latin America	3	Both	22	All ages	536	Gastroesophageal reflux disease	1	Number	2010	35206955.973041154	39520249.74631838	31336192.79752466
1	All Population	5	Prevalence	134	Tropical Latin America	3	Both	22	All ages	515	Asthma	1	Number	2010	11988827.687992228	14023766.334646825	10093526.08079332
1	All Population	5	Prevalence	134	Tropical Latin America	3	Both	22	All ages	515	Asthma	1	Number	2011	12066454.68946933	14087166.283391137	10154707.871984258
1	All Population	5	Prevalence	134	Tropical Latin America	3	Both	22	All ages	536	Gastroesophageal reflux disease	1	Number	2011	35883289.00608999	40297587.86168063	31902023.234349005
1	All Population	5	Prevalence	100	High-income North America	3	Both	22	All ages	515	Asthma	1	Number	2011	35387749.76729412	41278929.00624409	30942581.03412868
1	All Population	5	Prevalence	5	East Asia	3	Both	22	All ages	536	Gastroesophageal reflux disease	1	Number	2013	70627848.30690156	80433621.79382795	62134495.70763685
1	All Population	5	Prevalence	100	High-income North America	3	Both	22	All ages	515	Asthma	1	Number	2012	35173180.640798226	41146920.50912606	30692341.15381728
1	All Population	5	Prevalence	100	High-income North America	3	Both	22	All ages	536	Gastroesophageal reflux disease	1	Number	2012	37022072.161386445	41640107.7301675	32557961.660371244
1	All Population	5	Prevalence	134	Tropical Latin America	3	Both	22	All ages	536	Gastroesophageal reflux disease	1	Number	2012	36532071.84705044	41040571.61468464	32450507.29749989
1	All Population	5	Prevalence	5	East Asia	3	Both	22	All ages	515	Asthma	1	Number	2012	32292798.357671205	38646908.4511322	27087602.301723987
1	All Population	5	Prevalence	134	Tropical Latin America	3	Both	22	All ages	515	Asthma	1	Number	2012	12226455.584530365	14272605.134779569	10263996.82884544
1	All Population	5	Prevalence	100	High-income North America	3	Both	22	All ages	515	Asthma	1	Number	2013	34856949.2770579	40933043.55060232	30267980.94487893
1	All Population	5	Prevalence	5	East Asia	3	Both	22	All ages	536	Gastroesophageal reflux disease	1	Number	2012	69351803.39239627	78977407.20622402	61031571.05277178
1	All Population	5	Prevalence	134	Tropical Latin America	3	Both	22	All ages	536	Gastroesophageal reflux disease	1	Number	2013	37167463.61783706	41759322.60482103	32995755.55843669
1	All Population	5	Prevalence	134	Tropical Latin America	3	Both	22	All ages	515	Asthma	1	Number	2013	12419794.005193956	14509761.79114764	10394802.065706376
1	All Population	5	Prevalence	100	High-income North America	3	Both	22	All ages	536	Gastroesophageal reflux disease	1	Number	2013	38013044.70229586	42912452.00408541	33473642.322085302
1	All Population	5	Prevalence	5	East Asia	3	Both	22	All ages	515	Asthma	1	Number	2013	32709089.95911539	39161103.69130813	27420902.70291396
1	All Population	5	Prevalence	100	High-income North America	3	Both	22	All ages	536	Gastroesophageal reflux disease	1	Number	2014	39044078.78522277	44081041.97029142	34412864.18513194
1	All Population	5	Prevalence	5	East Asia	3	Both	22	All ages	536	Gastroesophageal reflux disease	1	Number	2014	71959633.12405953	81969478.5298306	63150620.81397613
1	All Population	5	Prevalence	134	Tropical Latin America	3	Both	22	All ages	515	Asthma	1	Number	2014	12592086.721602209	14785391.627924465	10525933.194732497
1	All Population	5	Prevalence	100	High-income North America	3	Both	22	All ages	515	Asthma	1	Number	2014	34641611.43396905	40836370.16651419	29911805.781803
1	All Population	5	Prevalence	134	Tropical Latin America	3	Both	22	All ages	536	Gastroesophageal reflux disease	1	Number	2014	37778858.135931686	42443567.90788556	33525055.54782812
1	All Population	5	Prevalence	5	East Asia	3	Both	22	All ages	515	Asthma	1	Number	2014	33230169.520876877	39632619.50488936	27914603.91381164
1	All Population	5	Prevalence	5	East Asia	3	Both	22	All ages	536	Gastroesophageal reflux disease	1	Number	2016	75073515.05339013	85652577.19649625	65750382.61743876
1	All Population	5	Prevalence	134	Tropical Latin America	3	Both	22	All ages	536	Gastroesophageal reflux disease	1	Number	2015	38376386.61421005	43097125.09595312	34045574.60165189
1	All Population	5	Prevalence	100	High-income North America	3	Both	22	All ages	536	Gastroesophageal reflux disease	1	Number	2015	40037018.54757627	45127423.13493052	35335784.98647948
1	All Population	5	Prevalence	100	High-income North America	3	Both	22	All ages	515	Asthma	1	Number	2015	34733627.77468569	40902402.82801063	29889139.97581672
1	All Population	5	Prevalence	5	East Asia	3	Both	22	All ages	536	Gastroesophageal reflux disease	1	Number	2015	73257935.01044117	83729046.94100311	64026918.399721324
1	All Population	5	Prevalence	100	High-income North America	3	Both	22	All ages	536	Gastroesophageal reflux disease	1	Number	2016	41031086.76485862	46249641.864439584	36198398.90371836
1	All Population	5	Prevalence	5	East Asia	3	Both	22	All ages	515	Asthma	1	Number	2016	34773677.66792316	41454716.83747134	29281682.775575276
1	All Population	5	Prevalence	134	Tropical Latin America	3	Both	22	All ages	515	Asthma	1	Number	2015	12699922.326580437	14983171.520374272	10609712.540916825
1	All Population	5	Prevalence	134	Tropical Latin America	3	Both	22	All ages	515	Asthma	1	Number	2016	12722981.049627984	15061647.7760349	10609847.653362
1	All Population	5	Prevalence	5	East Asia	3	Both	22	All ages	515	Asthma	1	Number	2015	33804656.459325634	40365277.17776249	28441679.36424737
1	All Population	5	Prevalence	100	High-income North America	3	Both	22	All ages	536	Gastroesophageal reflux disease	1	Number	2017	42131383.19524352	47469430.742512286	37238276.35040702
1	All Population	5	Prevalence	134	Tropical Latin America	3	Both	22	All ages	536	Gastroesophageal reflux disease	1	Number	2016	38942126.77406763	43618688.77273475	34566421.97406799
1	All Population	5	Prevalence	100	High-income North America	3	Both	22	All ages	515	Asthma	1	Number	2016	35056182.00013744	41313494.00332676	30173519.41583319
1	All Population	5	Prevalence	5	East Asia	3	Both	22	All ages	536	Gastroesophageal reflux disease	1	Number	2017	77603396.87742542	88337886.61981302	68155870.40111262
1	All Population	5	Prevalence	134	Tropical Latin America	3	Both	22	All ages	536	Gastroesophageal reflux disease	1	Number	2017	39491551.53583396	44117003.44053538	35095757.194094874
1	All Population	5	Prevalence	5	East Asia	3	Both	22	All ages	515	Asthma	1	Number	2017	36342206.70451058	43245117.08162531	30571060.08718084
1	All Population	5	Prevalence	134	Tropical Latin America	3	Both	22	All ages	515	Asthma	1	Number	2017	12695662.66587468	15095007.435950078	10536601.008933015
1	All Population	5	Prevalence	100	High-income North America	3	Both	22	All ages	515	Asthma	1	Number	2017	35429510.75250551	41771651.01249083	30506210.405860484
1	All Population	5	Prevalence	5	East Asia	3	Both	22	All ages	536	Gastroesophageal reflux disease	1	Number	2018	80330541.43754505	90998981.2439108	70636460.81606224
1	All Population	5	Prevalence	100	High-income North America	3	Both	22	All ages	536	Gastroesophageal reflux disease	1	Number	2018	43177928.76575463	48533596.15494855	38184261.13149391
1	All Population	5	Prevalence	5	East Asia	3	Both	22	All ages	515	Asthma	1	Number	2018	38286608.79327765	45559864.723665245	32046014.34405709
1	All Population	5	Prevalence	134	Tropical Latin America	3	Both	22	All ages	515	Asthma	1	Number	2018	12643106.548335057	15104587.989677511	10430764.361980991
1	All Population	5	Prevalence	100	High-income North America	3	Both	22	All ages	536	Gastroesophageal reflux disease	1	Number	2019	44068940.89706761	49368560.73058981	38897795.18900779
1	All Population	5	Prevalence	100	High-income North America	3	Both	22	All ages	515	Asthma	1	Number	2018	35805850.8840609	42235844.977921695	30840694.07049746
1	All Population	5	Prevalence	134	Tropical Latin America	3	Both	22	All ages	536	Gastroesophageal reflux disease	1	Number	2018	40025265.60476647	44619831.74886911	35603454.28507536
1	All Population	5	Prevalence	5	East Asia	3	Both	22	All ages	515	Asthma	1	Number	2019	40348997.52726174	47989938.7365419	33742312.42539474
1	All Population	5	Prevalence	100	High-income North America	3	Both	22	All ages	536	Gastroesophageal reflux disease	1	Number	2020	44647336.99656975	50262657.70425487	39429986.15169711
1	All Population	5	Prevalence	5	East Asia	3	Both	22	All ages	536	Gastroesophageal reflux disease	1	Number	2020	84185729.89966746	95214520.39320394	73705070.69501168
1	All Population	5	Prevalence	134	Tropical Latin America	3	Both	22	All ages	536	Gastroesophageal reflux disease	1	Number	2019	40559090.26567064	45137295.05077724	36022677.85042228
1	All Population	5	Prevalence	5	East Asia	3	Both	22	All ages	536	Gastroesophageal reflux disease	1	Number	2019	82731291.44905838	93390078.64943469	72617800.43960662
1	All Population	5	Prevalence	134	Tropical Latin America	3	Both	22	All ages	515	Asthma	1	Number	2019	12596512.82808244	15132512.855122045	10336452.802507823
1	All Population	5	Prevalence	100	High-income North America	3	Both	22	All ages	515	Asthma	1	Number	2019	36186457.05741429	42686475.65790864	31088352.396110423
1	All Population	5	Prevalence	134	Tropical Latin America	3	Both	22	All ages	515	Asthma	1	Number	2020	12571511.580129156	15157961.402044963	10286839.91447217
1	All Population	5	Prevalence	5	East Asia	3	Both	22	All ages	515	Asthma	1	Number	2020	42165209.89153597	50026806.25861786	35193384.53571981
1	All Population	5	Prevalence	134	Tropical Latin America	3	Both	22	All ages	536	Gastroesophageal reflux disease	1	Number	2020	41043250.17187506	45631801.00839783	36512080.29842232
1	All Population	5	Prevalence	100	High-income North America	3	Both	22	All ages	515	Asthma	1	Number	2020	36551107.632129006	43060398.162341125	31374143.17615614
1	All Population	5	Prevalence	100	High-income North America	3	Both	22	All ages	515	Asthma	1	Number	2021	37276753.21383946	43850872.99811032	32020862.322772108
1	All Population	5	Prevalence	5	East Asia	3	Both	22	All ages	536	Gastroesophageal reflux disease	1	Number	2021	84934763.30444045	96323151.17800523	74210909.58460638
1	All Population	5	Prevalence	134	Tropical Latin America	3	Both	22	All ages	536	Gastroesophageal reflux disease	1	Number	2021	41536531.63773659	46114973.09636753	36998802.900352485
1	All Population	5	Prevalence	5	East Asia	3	Both	22	All ages	515	Asthma	1	Number	2021	45307721.34297598	53420291.68548583	37135534.62950121
1	All Population	5	Prevalence	100	High-income North America	3	Both	22	All ages	536	Gastroesophageal reflux disease	1	Number	2021	44952501.328746766	50594881.40771254	39703125.75286138
1	All Population	5	Prevalence	134	Tropical Latin America	3	Both	22	All ages	515	Asthma	1	Number	2021	15460497.076672398	18679298.09077809	12852950.753309594
1	All Population	5	Prevalence	134	Tropical Latin America	3	Both	22	All ages	536	Gastroesophageal reflux disease	1	Number	2022	41991188.94077571	46826130.99427607	37416097.07829766
1	All Population	5	Prevalence	100	High-income North America	3	Both	22	All ages	515	Asthma	1	Number	2022	38566864.757542245	45316458.67562689	33038412.222008605
1	All Population	5	Prevalence	5	East Asia	3	Both	22	All ages	536	Gastroesophageal reflux disease	1	Number	2022	85611818.58552183	96948844.01859432	74899584.19828585
1	All Population	5	Prevalence	134	Tropical Latin America	3	Both	22	All ages	515	Asthma	1	Number	2022	18369018.30814035	22202615.06558971	15304307.68287851
1	All Population	5	Prevalence	5	East Asia	3	Both	22	All ages	536	Gastroesophageal reflux disease	1	Number	2023	84624731.61617407	95783024.96134156	74041911.20815393
1	All Population	5	Prevalence	100	High-income North America	3	Both	22	All ages	515	Asthma	1	Number	2023	40711415.54982407	47790986.61587575	34991910.30866312
1	All Population	5	Prevalence	5	East Asia	3	Both	22	All ages	515	Asthma	1	Number	2022	47901328.3822974	56475641.17617667	38906741.229872
1	All Population	5	Prevalence	134	Tropical Latin America	3	Both	22	All ages	536	Gastroesophageal reflux disease	1	Number	2023	42018549.08147048	46820642.472058624	37424634.00002398
1	All Population	5	Prevalence	100	High-income North America	3	Both	22	All ages	536	Gastroesophageal reflux disease	1	Number	2022	45323533.23803583	50964869.458336	40049152.26547015
1	All Population	5	Prevalence	134	Tropical Latin America	3	Both	22	All ages	515	Asthma	1	Number	2023	18271498.6483692	22057073.645154875	15241440.956575971
1	All Population	5	Prevalence	5	East Asia	3	Both	22	All ages	515	Asthma	1	Number	2023	48182398.38168144	56808333.77532074	39047428.7884473
1	All Population	5	Prevalence	100	High-income North America	3	Both	22	All ages	536	Gastroesophageal reflux disease	1	Number	2023	45448015.6330203	51059874.63764705	40175079.49231725
