# Supplementary material for: Ecological co-burden patterns of GERD and asthma: a multi-method analysis of representative global regions
Source: Front Nutr. 2026 Mar 26;13:1774196. doi: 10.3389/fnut.2026.1774196 (PMC13062313; doi:10.3389/fnut.2026.1774196)
Supplement: Supplementary file 5 [file Data_Sheet_5.csv]

population_group_id	population_group_name	measure_id	measure_name	location_id	location_name	sex_id	sex_name	age_id	age_name	rei_id	rei_name	metric_id	metric_name	year	val	upper	lower
1	All Population	29	Summary exposure value	134	Tropical Latin America	3	Both	22	All ages	82	Unsafe water, sanitation, and handwashing	3	Rate	1994	29.473430936903522	38.57602625152125	18.92503999988589
1	All Population	29	Summary exposure value	134	Tropical Latin America	3	Both	22	All ages	83	Unsafe water source	3	Rate	1994	33.97504963148566	45.05030221968367	24.21556683668854
1	All Population	29	Summary exposure value	134	Tropical Latin America	3	Both	22	All ages	84	Unsafe sanitation	3	Rate	1994	37.956352314650886	42.25677475009369	33.22192460912321
1	All Population	29	Summary exposure value	134	Tropical Latin America	3	Both	22	All ages	85	Air pollution	3	Rate	1994	27.77527003106506	38.249320415893976	18.25759285241513
1	All Population	29	Summary exposure value	134	Tropical Latin America	3	Both	22	All ages	86	Ambient particulate matter pollution	3	Rate	1994	19.66754138526536	34.120828883198676	10.780740282125741
1	All Population	29	Summary exposure value	134	Tropical Latin America	3	Both	22	All ages	87	Household air pollution from solid fuels	3	Rate	1994	12.546276193581441	17.86285180867192	7.92232304766128
1	All Population	29	Summary exposure value	134	Tropical Latin America	3	Both	22	All ages	88	Ambient ozone pollution	3	Rate	1994	5.29542004616801	6.98317297310819	3.70540072639044
1	All Population	29	Summary exposure value	134	Tropical Latin America	3	Both	22	All ages	89	Other environmental risks	3	Rate	1994	36.80902836960803	49.27864008515153	12.4971754941218
1	All Population	29	Summary exposure value	134	Tropical Latin America	3	Both	22	All ages	90	Residential radon	3	Rate	1994	24.88313273096901	45.20282951473022	0.0
1	All Population	29	Summary exposure value	134	Tropical Latin America	3	Both	22	All ages	91	Lead exposure	3	Rate	1994	43.94304191778751	57.73378895343193	6.80989467654918
1	All Population	29	Summary exposure value	134	Tropical Latin America	3	Both	22	All ages	92	Child and maternal malnutrition	3	Rate	1994	7.3570744943429	14.02371426522439	3.1123224674512997
1	All Population	29	Summary exposure value	134	Tropical Latin America	3	Both	22	All ages	93	Suboptimal breastfeeding	3	Rate	1994	55.702598399708755	59.869815581843376	51.75970396011134
1	All Population	29	Summary exposure value	134	Tropical Latin America	3	Both	22	All ages	94	Child underweight	3	Rate	1994	6.360651141742641	8.22538150107799	4.49983745589154
1	All Population	29	Summary exposure value	134	Tropical Latin America	3	Both	22	All ages	95	Iron deficiency	3	Rate	1994	7.1642666011617795	10.39341851613044	4.2780979554880405
1	All Population	29	Summary exposure value	134	Tropical Latin America	3	Both	22	All ages	96	Vitamin A deficiency	3	Rate	1994	15.87563983388797	27.78442292739945	0.0
1	All Population	29	Summary exposure value	134	Tropical Latin America	3	Both	22	All ages	97	Zinc deficiency	3	Rate	1994	21.93973742105543	35.13987549901942	0.0
1	All Population	29	Summary exposure value	134	Tropical Latin America	3	Both	22	All ages	98	Tobacco	3	Rate	1994	29.97214759134025	31.662864307809663	28.11685296123818
1	All Population	29	Summary exposure value	134	Tropical Latin America	3	Both	22	All ages	99	Smoking	3	Rate	1994	26.020510563533577	29.390122444549988	22.951913695545308
1	All Population	29	Summary exposure value	134	Tropical Latin America	3	Both	22	All ages	100	Secondhand smoke	3	Rate	1994	46.46252445980444	49.84963295717213	43.01950004223933
1	All Population	29	Summary exposure value	134	Tropical Latin America	3	Both	22	All ages	102	High alcohol use	3	Rate	1994	7.66603327449082	10.72441009132061	5.27880364498796
1	All Population	29	Summary exposure value	134	Tropical Latin America	3	Both	22	All ages	103	Drug use	3	Rate	1994	0.44309152529778995	0.75837440231538	0.24631503805973
1	All Population	29	Summary exposure value	134	Tropical Latin America	3	Both	22	All ages	104	Metabolic risks	3	Rate	1994	17.50507933327367	20.80562236256629	14.728967561612698
1	All Population	29	Summary exposure value	134	Tropical Latin America	3	Both	22	All ages	105	High fasting plasma glucose	3	Rate	1994	21.93171370502397	43.2424974706937	11.26800076016014
1	All Population	29	Summary exposure value	134	Tropical Latin America	3	Both	22	All ages	107	High systolic blood pressure	3	Rate	1994	28.106604818031677	50.208482109329665	13.64836752561429
1	All Population	29	Summary exposure value	134	Tropical Latin America	3	Both	22	All ages	108	High body-mass index	3	Rate	1994	16.387459753639742	19.08979954155498	14.16080495541608
1	All Population	29	Summary exposure value	134	Tropical Latin America	3	Both	22	All ages	109	Low bone mineral density	3	Rate	1994	22.99211264787005	29.62027616959093	17.10022534689867
1	All Population	29	Summary exposure value	134	Tropical Latin America	3	Both	22	All ages	110	Dietary risks	3	Rate	1994	36.703172230109956	46.32830488828692	26.900464224558778
1	All Population	29	Summary exposure value	134	Tropical Latin America	3	Both	22	All ages	111	Diet low in fruits	3	Rate	1994	30.38253762246782	36.58019577684325	23.81991998740422
1	All Population	29	Summary exposure value	134	Tropical Latin America	3	Both	22	All ages	112	Diet low in vegetables	3	Rate	1994	45.18811040017242	55.954832276519674	24.82200977416423
1	All Population	29	Summary exposure value	134	Tropical Latin America	3	Both	22	All ages	113	Diet low in whole grains	3	Rate	1994	48.22059966661509	61.52023316583224	36.11804824469451
1	All Population	29	Summary exposure value	134	Tropical Latin America	3	Both	22	All ages	114	Diet low in nuts and seeds	3	Rate	1994	52.84491567007776	61.728762166824126	43.324735427070635
1	All Population	29	Summary exposure value	134	Tropical Latin America	3	Both	22	All ages	115	Diet low in milk	3	Rate	1994	62.42968728498657	64.73501122146715	60.594926326784496
1	All Population	29	Summary exposure value	134	Tropical Latin America	3	Both	22	All ages	116	Diet high in red meat	3	Rate	1994	41.56201629172871	62.82538657608192	0.0
1	All Population	29	Summary exposure value	134	Tropical Latin America	3	Both	22	All ages	117	Diet high in processed meat	3	Rate	1994	7.5666508580419	11.27107291889391	4.83404203093804
1	All Population	29	Summary exposure value	134	Tropical Latin America	3	Both	22	All ages	118	Diet high in sugar-sweetened beverages	3	Rate	1994	14.956144386531781	25.46492271419258	6.926869701929619
1	All Population	29	Summary exposure value	134	Tropical Latin America	3	Both	22	All ages	119	Diet low in fiber	3	Rate	1994	26.41952570444141	45.87532203999992	11.34342890656468
1	All Population	29	Summary exposure value	134	Tropical Latin America	3	Both	22	All ages	121	Diet low in seafood omega-3 fatty acids	3	Rate	1994	44.62425041625618	57.06983255571308	30.967192884815343
1	All Population	29	Summary exposure value	134	Tropical Latin America	3	Both	22	All ages	122	Diet low in omega-6 polyunsaturated fatty acids	3	Rate	1994	11.807744091189349	21.28375635716772	5.08195171756158
1	All Population	29	Summary exposure value	134	Tropical Latin America	3	Both	22	All ages	123	Diet high in trans fatty acids	3	Rate	1994	52.232665672166256	70.83542881101296	34.00519163066545
1	All Population	29	Summary exposure value	134	Tropical Latin America	3	Both	22	All ages	124	Diet high in sodium	3	Rate	1994	30.586365759356323	61.59657851322524	2.97567612906088
1	All Population	29	Summary exposure value	134	Tropical Latin America	3	Both	22	All ages	125	Low physical activity	3	Rate	1994	20.06634848502149	24.30556211657439	15.71773665322671
1	All Population	29	Summary exposure value	134	Tropical Latin America	3	Both	22	All ages	126	Occupational risks	3	Rate	1994	3.8949173524356797	8.0577058667493	2.58785139222339
1	All Population	29	Summary exposure value	134	Tropical Latin America	3	Both	22	All ages	127	Occupational carcinogens	3	Rate	1994	1.36317332025329	2.19438504880918	1.04956635870076
1	All Population	29	Summary exposure value	134	Tropical Latin America	3	Both	22	All ages	128	Occupational asthmagens	3	Rate	1994	17.64861036227964	20.38304396217676	15.28983901803351
1	All Population	29	Summary exposure value	134	Tropical Latin America	3	Both	22	All ages	129	Occupational particulate matter, gases, and fumes	3	Rate	1994	10.559525874888621	61.19874748526216	0.0
1	All Population	29	Summary exposure value	134	Tropical Latin America	3	Both	22	All ages	130	Occupational noise	3	Rate	1994	10.08718805279117	10.924287085594129	9.33125877716662
1	All Population	29	Summary exposure value	134	Tropical Latin America	3	Both	22	All ages	132	Occupational ergonomic factors	3	Rate	1994	37.70575858676409	89.12717636707761	0.0
1	All Population	29	Summary exposure value	134	Tropical Latin America	3	Both	22	All ages	134	Sexual violence against children	3	Rate	1994	12.22750664671994	21.47530818820321	6.04200734784359
1	All Population	29	Summary exposure value	134	Tropical Latin America	3	Both	22	All ages	135	Intimate partner violence	3	Rate	1994	14.779978961083179	25.4703669640517	6.83734903309375
1	All Population	29	Summary exposure value	134	Tropical Latin America	3	Both	22	All ages	136	Non-exclusive breastfeeding	3	Rate	1994	49.15928642724473	63.9967267766769	37.54170167638
1	All Population	29	Summary exposure value	134	Tropical Latin America	3	Both	22	All ages	137	Discontinued breastfeeding	3	Rate	1994	69.85202809688187	71.86435392619117	67.75168911359069
1	All Population	29	Summary exposure value	134	Tropical Latin America	3	Both	22	All ages	147	Diet low in calcium	3	Rate	1994	16.07378887706509	22.67874319946456	13.74831443168492
1	All Population	29	Summary exposure value	134	Tropical Latin America	3	Both	22	All ages	150	Occupational exposure to asbestos	3	Rate	1994	1.69085656889016	1.80092582072559	1.5640813284120698
1	All Population	29	Summary exposure value	134	Tropical Latin America	3	Both	22	All ages	151	Occupational exposure to arsenic	3	Rate	1994	0.40435292384464006	0.6813117092655	0.15679198671504
1	All Population	29	Summary exposure value	134	Tropical Latin America	3	Both	22	All ages	152	Occupational exposure to benzene	3	Rate	1994	1.20722001160226	2.31543222242898	0.71745891820545
1	All Population	29	Summary exposure value	134	Tropical Latin America	3	Both	22	All ages	153	Occupational exposure to beryllium	3	Rate	1994	0.10071976321291999	0.105403649618	0.09667693334621
1	All Population	29	Summary exposure value	134	Tropical Latin America	3	Both	22	All ages	154	Occupational exposure to cadmium	3	Rate	1994	0.21749793879573	0.23158367232174	0.20656952472571
1	All Population	29	Summary exposure value	134	Tropical Latin America	3	Both	22	All ages	155	Occupational exposure to chromium	3	Rate	1994	0.51830210708506	0.54722536640344	0.4936115632128
1	All Population	29	Summary exposure value	134	Tropical Latin America	3	Both	22	All ages	156	Occupational exposure to diesel engine exhaust	3	Rate	1994	2.64510458091246	2.7946046875390302	2.50038367090053
1	All Population	29	Summary exposure value	134	Tropical Latin America	3	Both	22	All ages	158	Occupational exposure to formaldehyde	3	Rate	1994	1.26546639633996	1.35245678255394	1.19468583548673
1	All Population	29	Summary exposure value	134	Tropical Latin America	3	Both	22	All ages	159	Occupational exposure to nickel	3	Rate	1994	0.40265755351668997	0.9959428307055601	0.13413191142227998
1	All Population	29	Summary exposure value	134	Tropical Latin America	3	Both	22	All ages	160	Occupational exposure to polycyclic aromatic hydrocarbons	3	Rate	1994	1.0804869930679	1.13792620446847	1.0318405596401599
1	All Population	29	Summary exposure value	134	Tropical Latin America	3	Both	22	All ages	161	Occupational exposure to silica	3	Rate	1994	3.74945743279185	7.94368111597713	2.03297668407835
1	All Population	29	Summary exposure value	134	Tropical Latin America	3	Both	22	All ages	162	Occupational exposure to sulfuric acid	3	Rate	1994	0.9611389565744701	1.63259758028881	0.68731328424524
1	All Population	29	Summary exposure value	134	Tropical Latin America	3	Both	22	All ages	169	All risk factors	3	Rate	1994	23.21335619131418	24.98332512258003	20.14581802639361
1	All Population	29	Summary exposure value	134	Tropical Latin America	3	Both	22	All ages	202	Environmental/occupational risks	3	Rate	1994	29.7327010501261	36.38279326485447	24.36975695347129
1	All Population	29	Summary exposure value	134	Tropical Latin America	3	Both	22	All ages	203	Behavioral risks	3	Rate	1994	20.46675260590624	22.75634591750737	16.991220079786988
1	All Population	29	Summary exposure value	134	Tropical Latin America	3	Both	22	All ages	237	Occupational exposure to trichloroethylene	3	Rate	1994	0.29888489472892	0.31712665572031	0.28444483118416003
1	All Population	29	Summary exposure value	134	Tropical Latin America	3	Both	22	All ages	238	No access to handwashing facility	3	Rate	1994	23.45050452299394	36.2614408420786	9.16485888534403
1	All Population	29	Summary exposure value	134	Tropical Latin America	3	Both	22	All ages	239	Child growth failure	3	Rate	1994	3.7983426835817498	7.5855889615561	1.7863213324623601
1	All Population	29	Summary exposure value	134	Tropical Latin America	3	Both	22	All ages	240	Child wasting	3	Rate	1994	2.33573590244531	3.2828669314610504	1.51541573377491
1	All Population	29	Summary exposure value	134	Tropical Latin America	3	Both	22	All ages	241	Child stunting	3	Rate	1994	10.53810170300984	12.25090279208046	8.864978150990579
1	All Population	29	Summary exposure value	134	Tropical Latin America	3	Both	22	All ages	331	Non-optimal temperature	3	Rate	1994	14.76010613878346	17.81716754387093	12.52255486316085
1	All Population	29	Summary exposure value	134	Tropical Latin America	3	Both	22	All ages	332	Chewing tobacco	3	Rate	1994	0.58328223785888	1.16915808799843	0.23884010575189
1	All Population	29	Summary exposure value	134	Tropical Latin America	3	Both	22	All ages	333	Diet low in legumes	3	Rate	1994	24.686595169914742	35.72575830742956	0.0
1	All Population	29	Summary exposure value	134	Tropical Latin America	3	Both	22	All ages	334	Short gestation	3	Rate	1994	16.30950486553153	17.628283519506248	15.16338564688776
1	All Population	29	Summary exposure value	134	Tropical Latin America	3	Both	22	All ages	335	Low birth weight	3	Rate	1994	11.60316278398434	12.231469999023691	11.08592116416575
1	All Population	29	Summary exposure value	134	Tropical Latin America	3	Both	22	All ages	337	High temperature	3	Rate	1994	17.36036149611871	20.453464606414272	14.50384774199417
1	All Population	29	Summary exposure value	134	Tropical Latin America	3	Both	22	All ages	338	Low temperature	3	Rate	1994	11.76867171568929	13.82270204218452	10.59580668188567
1	All Population	29	Summary exposure value	134	Tropical Latin America	3	Both	22	All ages	339	Low birth weight and short gestation	3	Rate	1994	13.78412415160725	15.24965876139078	12.40648691630798
1	All Population	29	Summary exposure value	134	Tropical Latin America	3	Both	22	All ages	341	Kidney dysfunction	3	Rate	1994	2.49390632498921	3.9270478826451503	1.6539757057202498
1	All Population	29	Summary exposure value	134	Tropical Latin America	3	Both	22	All ages	363	Bullying victimization	3	Rate	1994	7.43285520160071	14.420109871166071	3.47840756500681
1	All Population	29	Summary exposure value	134	Tropical Latin America	3	Both	22	All ages	367	High LDL cholesterol	3	Rate	1994	48.48624707242693	60.9317123617654	37.388325519867
1	All Population	29	Summary exposure value	134	Tropical Latin America	3	Both	22	All ages	82	Unsafe water, sanitation, and handwashing	3	Rate	1996	27.735879741294127	36.689786138495165	17.85854566819997
1	All Population	29	Summary exposure value	134	Tropical Latin America	3	Both	22	All ages	83	Unsafe water source	3	Rate	1996	32.51840550319171	43.49279597173849	22.42190710123111
1	All Population	29	Summary exposure value	134	Tropical Latin America	3	Both	22	All ages	84	Unsafe sanitation	3	Rate	1996	36.69509147125794	41.20214608700163	31.9652063899817
1	All Population	29	Summary exposure value	134	Tropical Latin America	3	Both	22	All ages	85	Air pollution	3	Rate	1996	26.91922745762377	36.769019315233834	17.59131945695162
1	All Population	29	Summary exposure value	134	Tropical Latin America	3	Both	22	All ages	86	Ambient particulate matter pollution	3	Rate	1996	20.08536787184905	33.29094936266553	11.52784132621512
1	All Population	29	Summary exposure value	134	Tropical Latin America	3	Both	22	All ages	87	Household air pollution from solid fuels	3	Rate	1996	11.19740116023478	16.52950723061006	6.78096383341857
1	All Population	29	Summary exposure value	134	Tropical Latin America	3	Both	22	All ages	88	Ambient ozone pollution	3	Rate	1996	5.16627545608179	6.91263455196613	3.62398409060998
1	All Population	29	Summary exposure value	134	Tropical Latin America	3	Both	22	All ages	89	Other environmental risks	3	Rate	1996	37.05806021308799	49.4800368916879	12.46200397400785
1	All Population	29	Summary exposure value	134	Tropical Latin America	3	Both	22	All ages	90	Residential radon	3	Rate	1996	24.85538462485731	45.099477372765	0.0
1	All Population	29	Summary exposure value	134	Tropical Latin America	3	Both	22	All ages	91	Lead exposure	3	Rate	1996	44.29945917066572	57.823850003629985	6.84694853137439
1	All Population	29	Summary exposure value	134	Tropical Latin America	3	Both	22	All ages	92	Child and maternal malnutrition	3	Rate	1996	7.34702100483174	14.018636011750049	3.0897783031434702
1	All Population	29	Summary exposure value	134	Tropical Latin America	3	Both	22	All ages	93	Suboptimal breastfeeding	3	Rate	1996	54.57477476724725	58.70193057202944	50.75261330034927
1	All Population	29	Summary exposure value	134	Tropical Latin America	3	Both	22	All ages	94	Child underweight	3	Rate	1996	5.90169793567424	7.636702233018811	4.18224571163923
1	All Population	29	Summary exposure value	134	Tropical Latin America	3	Both	22	All ages	95	Iron deficiency	3	Rate	1996	6.95142122865228	10.01920052062717	4.27982723278091
1	All Population	29	Summary exposure value	134	Tropical Latin America	3	Both	22	All ages	96	Vitamin A deficiency	3	Rate	1996	15.532822489053999	27.35050961682709	0.0
1	All Population	29	Summary exposure value	134	Tropical Latin America	3	Both	22	All ages	97	Zinc deficiency	3	Rate	1996	21.36166591235911	34.55619937615114	0.0
1	All Population	29	Summary exposure value	134	Tropical Latin America	3	Both	22	All ages	98	Tobacco	3	Rate	1996	28.69244625513126	30.23731099764822	26.943488878247727
1	All Population	29	Summary exposure value	134	Tropical Latin America	3	Both	22	All ages	99	Smoking	3	Rate	1996	25.12221483889483	28.300554147260073	22.212655634071872
1	All Population	29	Summary exposure value	134	Tropical Latin America	3	Both	22	All ages	100	Secondhand smoke	3	Rate	1996	44.80082598687279	47.91830373830591	41.45698410773959
1	All Population	29	Summary exposure value	134	Tropical Latin America	3	Both	22	All ages	102	High alcohol use	3	Rate	1996	8.052982409715261	11.141367866679209	5.5739023770009295
1	All Population	29	Summary exposure value	134	Tropical Latin America	3	Both	22	All ages	103	Drug use	3	Rate	1996	0.44456432691873	0.7612051755090901	0.24496031852919
1	All Population	29	Summary exposure value	134	Tropical Latin America	3	Both	22	All ages	104	Metabolic risks	3	Rate	1996	17.909347574464178	21.19009855320839	15.28559445557456
1	All Population	29	Summary exposure value	134	Tropical Latin America	3	Both	22	All ages	105	High fasting plasma glucose	3	Rate	1996	20.980776945555498	41.40881179400786	11.21758410175304
1	All Population	29	Summary exposure value	134	Tropical Latin America	3	Both	22	All ages	107	High systolic blood pressure	3	Rate	1996	28.1582424024522	48.839621833297834	14.263195925635449
1	All Population	29	Summary exposure value	134	Tropical Latin America	3	Both	22	All ages	108	High body-mass index	3	Rate	1996	17.03286349816	19.57087245037313	14.71286371826753
1	All Population	29	Summary exposure value	134	Tropical Latin America	3	Both	22	All ages	109	Low bone mineral density	3	Rate	1996	22.774079979576182	29.41842458529481	16.831808239386568
1	All Population	29	Summary exposure value	134	Tropical Latin America	3	Both	22	All ages	110	Dietary risks	3	Rate	1996	36.35595178711531	45.880198797099	26.98079919990906
1	All Population	29	Summary exposure value	134	Tropical Latin America	3	Both	22	All ages	111	Diet low in fruits	3	Rate	1996	29.24667518975846	35.45509519553743	22.54574998038742
1	All Population	29	Summary exposure value	134	Tropical Latin America	3	Both	22	All ages	112	Diet low in vegetables	3	Rate	1996	43.768445022054294	53.57903795251401	24.558310498260692
1	All Population	29	Summary exposure value	134	Tropical Latin America	3	Both	22	All ages	113	Diet low in whole grains	3	Rate	1996	47.487052255247406	61.101394052259	35.72945986424953
1	All Population	29	Summary exposure value	134	Tropical Latin America	3	Both	22	All ages	114	Diet low in nuts and seeds	3	Rate	1996	51.36988293267781	60.55975520997596	42.20737590797639
1	All Population	29	Summary exposure value	134	Tropical Latin America	3	Both	22	All ages	115	Diet low in milk	3	Rate	1996	61.51986066367067	63.89455896119445	59.48253135417224
1	All Population	29	Summary exposure value	134	Tropical Latin America	3	Both	22	All ages	116	Diet high in red meat	3	Rate	1996	43.16608081084978	63.3562790202224	0.0
1	All Population	29	Summary exposure value	134	Tropical Latin America	3	Both	22	All ages	117	Diet high in processed meat	3	Rate	1996	7.58664186913844	11.03033708974461	4.9818654798028
1	All Population	29	Summary exposure value	134	Tropical Latin America	3	Both	22	All ages	118	Diet high in sugar-sweetened beverages	3	Rate	1996	15.864777870940419	26.26566683910143	8.0855386913182
1	All Population	29	Summary exposure value	134	Tropical Latin America	3	Both	22	All ages	119	Diet low in fiber	3	Rate	1996	25.26417187602325	43.361418628224754	10.85103976702273
1	All Population	29	Summary exposure value	134	Tropical Latin America	3	Both	22	All ages	121	Diet low in seafood omega-3 fatty acids	3	Rate	1996	42.98356971988484	55.781641736443554	29.45081868562147
1	All Population	29	Summary exposure value	134	Tropical Latin America	3	Both	22	All ages	122	Diet low in omega-6 polyunsaturated fatty acids	3	Rate	1996	11.65550653348615	20.4153267640968	4.5217047259671395
1	All Population	29	Summary exposure value	134	Tropical Latin America	3	Both	22	All ages	123	Diet high in trans fatty acids	3	Rate	1996	52.26120265307892	70.256818047968	34.33067307634062
1	All Population	29	Summary exposure value	134	Tropical Latin America	3	Both	22	All ages	124	Diet high in sodium	3	Rate	1996	30.669727061740694	62.152580629177045	2.94978307090052
1	All Population	29	Summary exposure value	134	Tropical Latin America	3	Both	22	All ages	125	Low physical activity	3	Rate	1996	20.129358458205658	24.442909039826972	15.868543342928639
1	All Population	29	Summary exposure value	134	Tropical Latin America	3	Both	22	All ages	126	Occupational risks	3	Rate	1996	3.92940990048078	8.0984477601083	2.62686963932362
1	All Population	29	Summary exposure value	134	Tropical Latin America	3	Both	22	All ages	127	Occupational carcinogens	3	Rate	1996	1.37397048219425	2.20246055705536	1.05520635910681
1	All Population	29	Summary exposure value	134	Tropical Latin America	3	Both	22	All ages	128	Occupational asthmagens	3	Rate	1996	17.9074325147675	20.576725258165958	15.457334255518191
1	All Population	29	Summary exposure value	134	Tropical Latin America	3	Both	22	All ages	129	Occupational particulate matter, gases, and fumes	3	Rate	1996	10.545052296760101	61.42210564759708	0.0
1	All Population	29	Summary exposure value	134	Tropical Latin America	3	Both	22	All ages	130	Occupational noise	3	Rate	1996	10.131401710217231	10.92040558340246	9.41140109467332
1	All Population	29	Summary exposure value	134	Tropical Latin America	3	Both	22	All ages	132	Occupational ergonomic factors	3	Rate	1996	38.06819618531967	89.75716390551365	0.0
1	All Population	29	Summary exposure value	134	Tropical Latin America	3	Both	22	All ages	134	Sexual violence against children	3	Rate	1996	12.273293523838271	20.9643509153112	6.27636880327859
1	All Population	29	Summary exposure value	134	Tropical Latin America	3	Both	22	All ages	135	Intimate partner violence	3	Rate	1996	14.54951055982412	23.48868255287613	6.919142721086111
1	All Population	29	Summary exposure value	134	Tropical Latin America	3	Both	22	All ages	136	Non-exclusive breastfeeding	3	Rate	1996	48.12953080799761	62.7619789696985	36.75638749038068
1	All Population	29	Summary exposure value	134	Tropical Latin America	3	Both	22	All ages	137	Discontinued breastfeeding	3	Rate	1996	68.49618945216449	70.52189932094419	66.13804017628485
1	All Population	29	Summary exposure value	134	Tropical Latin America	3	Both	22	All ages	147	Diet low in calcium	3	Rate	1996	15.32151042221016	21.07593447055283	13.096328554923339
1	All Population	29	Summary exposure value	134	Tropical Latin America	3	Both	22	All ages	150	Occupational exposure to asbestos	3	Rate	1996	1.65745373604659	1.7612273072050302	1.5463089624636102
1	All Population	29	Summary exposure value	134	Tropical Latin America	3	Both	22	All ages	151	Occupational exposure to arsenic	3	Rate	1996	0.40587689817014	0.68903314021094	0.15965449353291
1	All Population	29	Summary exposure value	134	Tropical Latin America	3	Both	22	All ages	152	Occupational exposure to benzene	3	Rate	1996	1.22968577787515	2.38978411495544	0.72670963624507
1	All Population	29	Summary exposure value	134	Tropical Latin America	3	Both	22	All ages	153	Occupational exposure to beryllium	3	Rate	1996	0.10211031248888999	0.10569733223889	0.09853429707514
1	All Population	29	Summary exposure value	134	Tropical Latin America	3	Both	22	All ages	154	Occupational exposure to cadmium	3	Rate	1996	0.21878354003849002	0.23079875800264	0.20975867725679997
1	All Population	29	Summary exposure value	134	Tropical Latin America	3	Both	22	All ages	155	Occupational exposure to chromium	3	Rate	1996	0.52443930446861	0.54975656993821	0.5023600598240999
1	All Population	29	Summary exposure value	134	Tropical Latin America	3	Both	22	All ages	156	Occupational exposure to diesel engine exhaust	3	Rate	1996	2.71003521803145	2.84817960335436	2.5722026428420497
1	All Population	29	Summary exposure value	134	Tropical Latin America	3	Both	22	All ages	158	Occupational exposure to formaldehyde	3	Rate	1996	1.26099836556134	1.3325812274306899	1.19367945039658
1	All Population	29	Summary exposure value	134	Tropical Latin America	3	Both	22	All ages	159	Occupational exposure to nickel	3	Rate	1996	0.40299703928478997	0.98646778634532	0.13410457442025
1	All Population	29	Summary exposure value	134	Tropical Latin America	3	Both	22	All ages	160	Occupational exposure to polycyclic aromatic hydrocarbons	3	Rate	1996	1.09664386619794	1.14262888933932	1.05443711289315
1	All Population	29	Summary exposure value	134	Tropical Latin America	3	Both	22	All ages	161	Occupational exposure to silica	3	Rate	1996	3.78090089101605	7.9418778654862505	2.04392913587309
1	All Population	29	Summary exposure value	134	Tropical Latin America	3	Both	22	All ages	162	Occupational exposure to sulfuric acid	3	Rate	1996	0.96517059211907	1.6417993258370698	0.6927657576415199
1	All Population	29	Summary exposure value	134	Tropical Latin America	3	Both	22	All ages	82	Unsafe water, sanitation, and handwashing	3	Rate	1997	26.897903821184272	35.96924686649546	17.60730253936997
1	All Population	29	Summary exposure value	134	Tropical Latin America	3	Both	22	All ages	83	Unsafe water source	3	Rate	1997	31.899324437966957	42.60801112837035	22.25613793277757
1	All Population	29	Summary exposure value	134	Tropical Latin America	3	Both	22	All ages	84	Unsafe sanitation	3	Rate	1997	35.81400741877107	40.11339643373939	31.23076297496294
1	All Population	29	Summary exposure value	134	Tropical Latin America	3	Both	22	All ages	85	Air pollution	3	Rate	1997	26.43481443946736	35.76408363320397	17.69298509483935
1	All Population	29	Summary exposure value	134	Tropical Latin America	3	Both	22	All ages	86	Ambient particulate matter pollution	3	Rate	1997	20.26803482851535	31.92633762238225	12.11212133470011
1	All Population	29	Summary exposure value	134	Tropical Latin America	3	Both	22	All ages	87	Household air pollution from solid fuels	3	Rate	1997	10.54615680104552	15.81394521042677	6.26969674273761
1	All Population	29	Summary exposure value	134	Tropical Latin America	3	Both	22	All ages	88	Ambient ozone pollution	3	Rate	1997	5.08953887905539	6.84796348622342	3.55543532379123
1	All Population	29	Summary exposure value	134	Tropical Latin America	3	Both	22	All ages	89	Other environmental risks	3	Rate	1997	37.15886996361503	49.444987380094055	12.42996375136778
1	All Population	29	Summary exposure value	134	Tropical Latin America	3	Both	22	All ages	90	Residential radon	3	Rate	1997	24.84148756700613	45.04856147215854	0.0
1	All Population	29	Summary exposure value	134	Tropical Latin America	3	Both	22	All ages	91	Lead exposure	3	Rate	1997	44.440876050940645	57.88060495116465	6.8365955134798995
1	All Population	29	Summary exposure value	134	Tropical Latin America	3	Both	22	All ages	92	Child and maternal malnutrition	3	Rate	1997	7.340969673987701	14.03127353689059	3.05977109310157
1	All Population	29	Summary exposure value	134	Tropical Latin America	3	Both	22	All ages	93	Suboptimal breastfeeding	3	Rate	1997	54.03810703038121	58.22348689510889	50.07294695277073
1	All Population	29	Summary exposure value	134	Tropical Latin America	3	Both	22	All ages	94	Child underweight	3	Rate	1997	5.6621165462786305	7.3254871039344	4.0099980723671695
1	All Population	29	Summary exposure value	134	Tropical Latin America	3	Both	22	All ages	95	Iron deficiency	3	Rate	1997	6.84132884012541	9.75702752076239	4.30240743236802
1	All Population	29	Summary exposure value	134	Tropical Latin America	3	Both	22	All ages	96	Vitamin A deficiency	3	Rate	1997	15.251787108468632	27.148094893478298	0.0
1	All Population	29	Summary exposure value	134	Tropical Latin America	3	Both	22	All ages	97	Zinc deficiency	3	Rate	1997	21.05885158293465	34.20652051418692	0.0
1	All Population	29	Summary exposure value	134	Tropical Latin America	3	Both	22	All ages	98	Tobacco	3	Rate	1997	28.04165205983432	29.487217214281493	26.31756892038573
1	All Population	29	Summary exposure value	134	Tropical Latin America	3	Both	22	All ages	99	Smoking	3	Rate	1997	24.579902399020078	27.60582661174929	21.89570472404706
1	All Population	29	Summary exposure value	134	Tropical Latin America	3	Both	22	All ages	100	Secondhand smoke	3	Rate	1997	43.981208370454425	47.129134600578446	40.651778414595455
1	All Population	29	Summary exposure value	134	Tropical Latin America	3	Both	22	All ages	102	High alcohol use	3	Rate	1997	8.25867943623361	11.30901815791167	5.81770964764759
1	All Population	29	Summary exposure value	134	Tropical Latin America	3	Both	22	All ages	103	Drug use	3	Rate	1997	0.44707584932389005	0.77338095061202	0.24284744790784998
1	All Population	29	Summary exposure value	134	Tropical Latin America	3	Both	22	All ages	104	Metabolic risks	3	Rate	1997	18.14101211698512	21.625765934611373	15.48752128021623
1	All Population	29	Summary exposure value	134	Tropical Latin America	3	Both	22	All ages	105	High fasting plasma glucose	3	Rate	1997	20.547358984093687	40.218110952321254	11.0588753238687
1	All Population	29	Summary exposure value	134	Tropical Latin America	3	Both	22	All ages	107	High systolic blood pressure	3	Rate	1997	28.42101415134784	49.8081856336702	14.81222217797642
1	All Population	29	Summary exposure value	134	Tropical Latin America	3	Both	22	All ages	108	High body-mass index	3	Rate	1997	17.38045131804551	19.94388538012543	15.039172422106532
1	All Population	29	Summary exposure value	134	Tropical Latin America	3	Both	22	All ages	109	Low bone mineral density	3	Rate	1997	22.637801491319422	29.34525322886526	16.714265208398942
1	All Population	29	Summary exposure value	134	Tropical Latin America	3	Both	22	All ages	110	Dietary risks	3	Rate	1997	36.20939743841332	45.87628170990238	26.92319201420369
1	All Population	29	Summary exposure value	134	Tropical Latin America	3	Both	22	All ages	111	Diet low in fruits	3	Rate	1997	28.73334527359999	34.91558260604921	21.968882576873
1	All Population	29	Summary exposure value	134	Tropical Latin America	3	Both	22	All ages	112	Diet low in vegetables	3	Rate	1997	43.08785805723826	52.54391427728664	24.39582257444124
1	All Population	29	Summary exposure value	134	Tropical Latin America	3	Both	22	All ages	113	Diet low in whole grains	3	Rate	1997	47.07909632429273	60.6120778139577	35.73779076908226
1	All Population	29	Summary exposure value	134	Tropical Latin America	3	Both	22	All ages	114	Diet low in nuts and seeds	3	Rate	1997	50.5996109829005	59.82452944191942	41.2256979926244
1	All Population	29	Summary exposure value	134	Tropical Latin America	3	Both	22	All ages	115	Diet low in milk	3	Rate	1997	61.068396194813864	63.55114493125	59.053454661445606
1	All Population	29	Summary exposure value	134	Tropical Latin America	3	Both	22	All ages	116	Diet high in red meat	3	Rate	1997	43.901930145083625	63.65654136197979	0.0
1	All Population	29	Summary exposure value	134	Tropical Latin America	3	Both	22	All ages	117	Diet high in processed meat	3	Rate	1997	7.58635181350973	10.936236243181211	5.08672671484868
1	All Population	29	Summary exposure value	134	Tropical Latin America	3	Both	22	All ages	118	Diet high in sugar-sweetened beverages	3	Rate	1997	16.36334216629388	26.929713102813764	8.81226749298113
1	All Population	29	Summary exposure value	134	Tropical Latin America	3	Both	22	All ages	119	Diet low in fiber	3	Rate	1997	24.58042991688466	42.98237171629578	10.54152022804017
1	All Population	29	Summary exposure value	134	Tropical Latin America	3	Both	22	All ages	121	Diet low in seafood omega-3 fatty acids	3	Rate	1997	42.173851544958026	54.9707993018225	29.389702800969207
1	All Population	29	Summary exposure value	134	Tropical Latin America	3	Both	22	All ages	122	Diet low in omega-6 polyunsaturated fatty acids	3	Rate	1997	11.564108409755711	21.501123256850548	4.6982321073298
1	All Population	29	Summary exposure value	134	Tropical Latin America	3	Both	22	All ages	123	Diet high in trans fatty acids	3	Rate	1997	52.25038400717933	69.73831062629459	33.593836405082264
1	All Population	29	Summary exposure value	134	Tropical Latin America	3	Both	22	All ages	124	Diet high in sodium	3	Rate	1997	30.731717943007396	62.32044255949857	3.0090280477722002
1	All Population	29	Summary exposure value	134	Tropical Latin America	3	Both	22	All ages	125	Low physical activity	3	Rate	1997	20.199497795722422	24.35101002661251	16.110694486816328
1	All Population	29	Summary exposure value	134	Tropical Latin America	3	Both	22	All ages	126	Occupational risks	3	Rate	1997	3.96122674933108	8.130893819512949	2.66644688982715
1	All Population	29	Summary exposure value	134	Tropical Latin America	3	Both	22	All ages	127	Occupational carcinogens	3	Rate	1997	1.3828451263634	2.2162368384863798	1.0616182651119699
1	All Population	29	Summary exposure value	134	Tropical Latin America	3	Both	22	All ages	128	Occupational asthmagens	3	Rate	1997	18.15035855573626	20.856348640997442	15.68940122002959
1	All Population	29	Summary exposure value	134	Tropical Latin America	3	Both	22	All ages	129	Occupational particulate matter, gases, and fumes	3	Rate	1997	10.54198000892598	61.55247178192376	0.0
1	All Population	29	Summary exposure value	134	Tropical Latin America	3	Both	22	All ages	130	Occupational noise	3	Rate	1997	10.16004242257336	10.92364117005839	9.454175559754741
1	All Population	29	Summary exposure value	134	Tropical Latin America	3	Both	22	All ages	132	Occupational ergonomic factors	3	Rate	1997	38.40156716970057	90.31470377297175	0.0
1	All Population	29	Summary exposure value	134	Tropical Latin America	3	Both	22	All ages	134	Sexual violence against children	3	Rate	1997	12.3015798021822	20.46462521683432	6.320852098007331
1	All Population	29	Summary exposure value	134	Tropical Latin America	3	Both	22	All ages	135	Intimate partner violence	3	Rate	1997	14.426157126105599	22.38031882426171	7.0611132612770895
1	All Population	29	Summary exposure value	134	Tropical Latin America	3	Both	22	All ages	136	Non-exclusive breastfeeding	3	Rate	1997	47.61841188049064	62.15124552580451	36.26150423205417
1	All Population	29	Summary exposure value	134	Tropical Latin America	3	Both	22	All ages	137	Discontinued breastfeeding	3	Rate	1997	67.81452318671171	70.00052652462718	65.32541706478744
1	All Population	29	Summary exposure value	134	Tropical Latin America	3	Both	22	All ages	147	Diet low in calcium	3	Rate	1997	14.948419625853928	20.308598388209308	12.734524224349439
1	All Population	29	Summary exposure value	134	Tropical Latin America	3	Both	22	All ages	150	Occupational exposure to asbestos	3	Rate	1997	1.6739295524819902	1.77544965323416	1.56605716495223
1	All Population	29	Summary exposure value	134	Tropical Latin America	3	Both	22	All ages	151	Occupational exposure to arsenic	3	Rate	1997	0.40800703532826	0.69431744865751	0.16226675758208
1	All Population	29	Summary exposure value	134	Tropical Latin America	3	Both	22	All ages	152	Occupational exposure to benzene	3	Rate	1997	1.24258921166535	2.4219576904721802	0.73380821894903
1	All Population	29	Summary exposure value	134	Tropical Latin America	3	Both	22	All ages	153	Occupational exposure to beryllium	3	Rate	1997	0.10316064960044	0.10614553208310999	0.09998061385969
1	All Population	29	Summary exposure value	134	Tropical Latin America	3	Both	22	All ages	154	Occupational exposure to cadmium	3	Rate	1997	0.22015495527010998	0.23132061032897	0.21169750441314
1	All Population	29	Summary exposure value	134	Tropical Latin America	3	Both	22	All ages	155	Occupational exposure to chromium	3	Rate	1997	0.52912013883439	0.5534219887628801	0.50860177721291
1	All Population	29	Summary exposure value	134	Tropical Latin America	3	Both	22	All ages	156	Occupational exposure to diesel engine exhaust	3	Rate	1997	2.75066835619475	2.87738876234334	2.61667250105562
1	All Population	29	Summary exposure value	134	Tropical Latin America	3	Both	22	All ages	158	Occupational exposure to formaldehyde	3	Rate	1997	1.2614871226717201	1.32453120858173	1.19901832472263
1	All Population	29	Summary exposure value	134	Tropical Latin America	3	Both	22	All ages	159	Occupational exposure to nickel	3	Rate	1997	0.40473128030743	0.98268561486539	0.13439220541461
1	All Population	29	Summary exposure value	134	Tropical Latin America	3	Both	22	All ages	160	Occupational exposure to polycyclic aromatic hydrocarbons	3	Rate	1997	1.10798735011602	1.14799762675597	1.0704328498225901
1	All Population	29	Summary exposure value	134	Tropical Latin America	3	Both	22	All ages	161	Occupational exposure to silica	3	Rate	1997	3.8109087417929803	7.92427993762849	2.06616389984134
1	All Population	29	Summary exposure value	134	Tropical Latin America	3	Both	22	All ages	162	Occupational exposure to sulfuric acid	3	Rate	1997	0.969380183917	1.6512116000378803	0.69725087671821
1	All Population	29	Summary exposure value	134	Tropical Latin America	3	Both	22	All ages	169	All risk factors	3	Rate	1997	23.45166026743832	25.14227546834082	20.36793504145818
1	All Population	29	Summary exposure value	134	Tropical Latin America	3	Both	22	All ages	202	Environmental/occupational risks	3	Rate	1997	27.99748897957738	34.22178406717118	22.78841230511745
1	All Population	29	Summary exposure value	134	Tropical Latin America	3	Both	22	All ages	203	Behavioral risks	3	Rate	1997	20.47353586560412	22.77214342916397	17.00846018104758
1	All Population	29	Summary exposure value	134	Tropical Latin America	3	Both	22	All ages	237	Occupational exposure to trichloroethylene	3	Rate	1997	0.30671383787312	0.32229580342008	0.2935141254061
1	All Population	29	Summary exposure value	134	Tropical Latin America	3	Both	22	All ages	238	No access to handwashing facility	3	Rate	1997	21.31351291685722	32.792957720582	7.84453847068877
1	All Population	29	Summary exposure value	134	Tropical Latin America	3	Both	22	All ages	239	Child growth failure	3	Rate	1997	3.36506162007567	6.7745843613204695	1.5510556597766199
1	All Population	29	Summary exposure value	134	Tropical Latin America	3	Both	22	All ages	240	Child wasting	3	Rate	1997	2.2587483730888502	3.16922697019658	1.45875782031497
1	All Population	29	Summary exposure value	134	Tropical Latin America	3	Both	22	All ages	241	Child stunting	3	Rate	1997	9.39158869230441	11.0250828725575	7.852863875178009
1	All Population	29	Summary exposure value	134	Tropical Latin America	3	Both	22	All ages	331	Non-optimal temperature	3	Rate	1997	15.127507930665379	18.45991554288106	12.829732511374258
1	All Population	29	Summary exposure value	134	Tropical Latin America	3	Both	22	All ages	332	Chewing tobacco	3	Rate	1997	0.57856230835897	1.1899493174642801	0.23753660807242002
1	All Population	29	Summary exposure value	134	Tropical Latin America	3	Both	22	All ages	333	Diet low in legumes	3	Rate	1997	22.676826432088053	33.21912236965731	0.0
1	All Population	29	Summary exposure value	134	Tropical Latin America	3	Both	22	All ages	334	Short gestation	3	Rate	1997	16.09436499754317	17.40316257217705	15.022550537739349
1	All Population	29	Summary exposure value	134	Tropical Latin America	3	Both	22	All ages	335	Low birth weight	3	Rate	1997	11.41315607803441	12.0262844295268	10.92213061872061
1	All Population	29	Summary exposure value	134	Tropical Latin America	3	Both	22	All ages	337	High temperature	3	Rate	1997	17.3211001193775	20.53386268210367	14.27539172923907
1	All Population	29	Summary exposure value	134	Tropical Latin America	3	Both	22	All ages	338	Low temperature	3	Rate	1997	11.56473194230907	13.72759605486059	10.41813050554503
1	All Population	29	Summary exposure value	134	Tropical Latin America	3	Both	22	All ages	339	Low birth weight and short gestation	3	Rate	1997	13.55165787150957	15.13601676188204	12.288780679477899
1	All Population	29	Summary exposure value	134	Tropical Latin America	3	Both	22	All ages	341	Kidney dysfunction	3	Rate	1997	2.57119028805718	4.04445610102204	1.69620435821656
1	All Population	29	Summary exposure value	134	Tropical Latin America	3	Both	22	All ages	363	Bullying victimization	3	Rate	1997	7.508050862021929	14.66354552394797	3.5341660067787397
1	All Population	29	Summary exposure value	134	Tropical Latin America	3	Both	22	All ages	367	High LDL cholesterol	3	Rate	1997	48.08117979282629	59.979224375592736	37.12091727198925
1	All Population	29	Summary exposure value	134	Tropical Latin America	3	Both	22	All ages	169	All risk factors	3	Rate	1996	23.08293131840041	24.79340878815605	20.020181632832628
1	All Population	29	Summary exposure value	134	Tropical Latin America	3	Both	22	All ages	202	Environmental/occupational risks	3	Rate	1996	28.76776424691339	35.24738677879272	23.86128647767701
1	All Population	29	Summary exposure value	134	Tropical Latin America	3	Both	22	All ages	203	Behavioral risks	3	Rate	1996	20.48113354748522	22.84641656579858	16.99347077553562
1	All Population	29	Summary exposure value	134	Tropical Latin America	3	Both	22	All ages	237	Occupational exposure to trichloroethylene	3	Rate	1996	0.30349413525097	0.31987969985417997	0.28955491636872
1	All Population	29	Summary exposure value	134	Tropical Latin America	3	Both	22	All ages	238	No access to handwashing facility	3	Rate	1996	22.005088815652122	34.00296848941201	8.27277572773197
1	All Population	29	Summary exposure value	134	Tropical Latin America	3	Both	22	All ages	239	Child growth failure	3	Rate	1996	3.5120195812401405	7.059886796977829	1.6341485627521202
1	All Population	29	Summary exposure value	134	Tropical Latin America	3	Both	22	All ages	240	Child wasting	3	Rate	1996	2.2875183071002803	3.20238028047337	1.47557294536932
1	All Population	29	Summary exposure value	134	Tropical Latin America	3	Both	22	All ages	241	Child stunting	3	Rate	1996	9.77779870786026	11.40658784449679	8.18002957653024
1	All Population	29	Summary exposure value	134	Tropical Latin America	3	Both	22	All ages	331	Non-optimal temperature	3	Rate	1996	15.521552090987559	18.921403983209032	13.15899589811394
1	All Population	29	Summary exposure value	134	Tropical Latin America	3	Both	22	All ages	332	Chewing tobacco	3	Rate	1996	0.58008073209429	1.18562855432537	0.23527651083655
1	All Population	29	Summary exposure value	134	Tropical Latin America	3	Both	22	All ages	333	Diet low in legumes	3	Rate	1996	23.36795809485293	33.963388922438746	0.0
1	All Population	29	Summary exposure value	134	Tropical Latin America	3	Both	22	All ages	334	Short gestation	3	Rate	1996	16.20295083163153	17.49820536735309	14.974325431387719
1	All Population	29	Summary exposure value	134	Tropical Latin America	3	Both	22	All ages	335	Low birth weight	3	Rate	1996	11.49705705547901	12.13995726423227	10.955978785422559
1	All Population	29	Summary exposure value	134	Tropical Latin America	3	Both	22	All ages	337	High temperature	3	Rate	1996	16.000797339526727	19.434955872747	12.692700858828049
1	All Population	29	Summary exposure value	134	Tropical Latin America	3	Both	22	All ages	338	Low temperature	3	Rate	1996	13.12551146349204	15.264693113952852	11.99726209719798
1	All Population	29	Summary exposure value	134	Tropical Latin America	3	Both	22	All ages	339	Low birth weight and short gestation	3	Rate	1996	13.65757007329792	15.08081736086882	12.38318038893489
1	All Population	29	Summary exposure value	134	Tropical Latin America	3	Both	22	All ages	341	Kidney dysfunction	3	Rate	1996	2.5259288795298	3.98035518932253	1.67066193674729
1	All Population	29	Summary exposure value	134	Tropical Latin America	3	Both	22	All ages	363	Bullying victimization	3	Rate	1996	7.52191725150274	14.6065761916547	3.53717446927321
1	All Population	29	Summary exposure value	134	Tropical Latin America	3	Both	22	All ages	367	High LDL cholesterol	3	Rate	1996	48.225347064080246	60.264041391742964	37.31879272234371
1	All Population	29	Summary exposure value	134	Tropical Latin America	3	Both	22	All ages	82	Unsafe water, sanitation, and handwashing	3	Rate	1995	28.60254133051846	37.37388148257757	18.53428840524001
1	All Population	29	Summary exposure value	134	Tropical Latin America	3	Both	22	All ages	83	Unsafe water source	3	Rate	1995	33.23168385188232	44.32593704156806	23.45527473108942
1	All Population	29	Summary exposure value	134	Tropical Latin America	3	Both	22	All ages	84	Unsafe sanitation	3	Rate	1995	37.356021820006276	41.778953456554206	32.69950643075655
1	All Population	29	Summary exposure value	134	Tropical Latin America	3	Both	22	All ages	85	Air pollution	3	Rate	1995	27.41952087154423	38.310114637581435	17.2638675699271
1	All Population	29	Summary exposure value	134	Tropical Latin America	3	Both	22	All ages	86	Ambient particulate matter pollution	3	Rate	1995	19.963378696988592	36.21642386731063	10.30514262047914
1	All Population	29	Summary exposure value	134	Tropical Latin America	3	Both	22	All ages	87	Household air pollution from solid fuels	3	Rate	1995	11.862266700185101	17.27886530933619	7.39805735439575
1	All Population	29	Summary exposure value	134	Tropical Latin America	3	Both	22	All ages	88	Ambient ozone pollution	3	Rate	1995	5.22201289786207	7.0152236794701	3.50457267559788
1	All Population	29	Summary exposure value	134	Tropical Latin America	3	Both	22	All ages	89	Other environmental risks	3	Rate	1995	36.96162728295618	49.41405751725081	12.482573817466
1	All Population	29	Summary exposure value	134	Tropical Latin America	3	Both	22	All ages	90	Residential radon	3	Rate	1995	24.86898660003111	45.15078137706619	0.0
1	All Population	29	Summary exposure value	134	Tropical Latin America	3	Both	22	All ages	91	Lead exposure	3	Rate	1995	44.16267248090423	57.81914249141361	6.8384382239266
1	All Population	29	Summary exposure value	134	Tropical Latin America	3	Both	22	All ages	92	Child and maternal malnutrition	3	Rate	1995	7.352987158317401	14.00183950366075	3.10488955234876
1	All Population	29	Summary exposure value	134	Tropical Latin America	3	Both	22	All ages	93	Suboptimal breastfeeding	3	Rate	1995	55.14713703048814	59.33177675183615	51.20420658087096
1	All Population	29	Summary exposure value	134	Tropical Latin America	3	Both	22	All ages	94	Child underweight	3	Rate	1995	6.13361344383002	7.934282082485419	4.33653537162104
1	All Population	29	Summary exposure value	134	Tropical Latin America	3	Both	22	All ages	95	Iron deficiency	3	Rate	1995	7.05780403986522	10.20892514473554	4.25459375369143
1	All Population	29	Summary exposure value	134	Tropical Latin America	3	Both	22	All ages	96	Vitamin A deficiency	3	Rate	1995	15.738513794521749	27.76964389874043	0.0
1	All Population	29	Summary exposure value	134	Tropical Latin America	3	Both	22	All ages	97	Zinc deficiency	3	Rate	1995	21.656226603131127	34.92973746220839	0.0
1	All Population	29	Summary exposure value	134	Tropical Latin America	3	Both	22	All ages	98	Tobacco	3	Rate	1995	29.338380211108927	31.04366361410707	27.483867679582257
1	All Population	29	Summary exposure value	134	Tropical Latin America	3	Both	22	All ages	99	Smoking	3	Rate	1995	25.613024859386663	29.04515076940018	22.290285829664498
1	All Population	29	Summary exposure value	134	Tropical Latin America	3	Both	22	All ages	100	Secondhand smoke	3	Rate	1995	45.62049099767623	48.879676273795134	42.32020331804413
1	All Population	29	Summary exposure value	134	Tropical Latin America	3	Both	22	All ages	102	High alcohol use	3	Rate	1995	7.85656156417575	11.03261708641768	5.41420100438045
1	All Population	29	Summary exposure value	134	Tropical Latin America	3	Both	22	All ages	103	Drug use	3	Rate	1995	0.44348715139670997	0.75724586112833	0.24695903315327
1	All Population	29	Summary exposure value	134	Tropical Latin America	3	Both	22	All ages	104	Metabolic risks	3	Rate	1995	17.70487756803879	21.01455929885708	15.01661173822986
1	All Population	29	Summary exposure value	134	Tropical Latin America	3	Both	22	All ages	105	High fasting plasma glucose	3	Rate	1995	21.458779733007997	42.30591221123929	11.22783171118493
1	All Population	29	Summary exposure value	134	Tropical Latin America	3	Both	22	All ages	107	High systolic blood pressure	3	Rate	1995	28.12843506923604	49.48111537005839	13.98272925076259
1	All Population	29	Summary exposure value	134	Tropical Latin America	3	Both	22	All ages	108	High body-mass index	3	Rate	1995	16.705821318988228	19.19588327790554	14.432325238902749
1	All Population	29	Summary exposure value	134	Tropical Latin America	3	Both	22	All ages	109	Low bone mineral density	3	Rate	1995	22.93265791707864	29.50876586776923	16.98734436791191
1	All Population	29	Summary exposure value	134	Tropical Latin America	3	Both	22	All ages	110	Dietary risks	3	Rate	1995	36.534641761584865	46.13706009094497	26.926236132495653
1	All Population	29	Summary exposure value	134	Tropical Latin America	3	Both	22	All ages	111	Diet low in fruits	3	Rate	1995	29.82368335800249	36.088667874610145	23.12179097081156
1	All Population	29	Summary exposure value	134	Tropical Latin America	3	Both	22	All ages	112	Diet low in vegetables	3	Rate	1995	44.50174484888304	54.78415077737117	24.638732628419397
1	All Population	29	Summary exposure value	134	Tropical Latin America	3	Both	22	All ages	113	Diet low in whole grains	3	Rate	1995	47.87074149234721	61.37355205449031	35.89045109902987
1	All Population	29	Summary exposure value	134	Tropical Latin America	3	Both	22	All ages	114	Diet low in nuts and seeds	3	Rate	1995	52.156289155763744	60.96837778990049	43.24458727855623
1	All Population	29	Summary exposure value	134	Tropical Latin America	3	Both	22	All ages	115	Diet low in milk	3	Rate	1995	61.98607210046112	64.2914873524309	59.97717533166178
1	All Population	29	Summary exposure value	134	Tropical Latin America	3	Both	22	All ages	116	Diet high in red meat	3	Rate	1995	42.36537460678994	63.396137667398655	0.0
1	All Population	29	Summary exposure value	134	Tropical Latin America	3	Both	22	All ages	117	Diet high in processed meat	3	Rate	1995	7.57124663078638	11.18882143635762	4.88797628763856
1	All Population	29	Summary exposure value	134	Tropical Latin America	3	Both	22	All ages	118	Diet high in sugar-sweetened beverages	3	Rate	1995	15.37483275540714	25.67743123810032	7.53584369658651
1	All Population	29	Summary exposure value	134	Tropical Latin America	3	Both	22	All ages	119	Diet low in fiber	3	Rate	1995	25.89727216192973	44.74734231465204	11.04146260724219
1	All Population	29	Summary exposure value	134	Tropical Latin America	3	Both	22	All ages	121	Diet low in seafood omega-3 fatty acids	3	Rate	1995	43.880623365461965	56.60448449650567	30.740010185298072
1	All Population	29	Summary exposure value	134	Tropical Latin America	3	Both	22	All ages	122	Diet low in omega-6 polyunsaturated fatty acids	3	Rate	1995	11.772886841343249	20.89032721581752	4.76037088849653
1	All Population	29	Summary exposure value	134	Tropical Latin America	3	Both	22	All ages	123	Diet high in trans fatty acids	3	Rate	1995	52.25778121754841	69.84648922228926	34.227422674116994
1	All Population	29	Summary exposure value	134	Tropical Latin America	3	Both	22	All ages	124	Diet high in sodium	3	Rate	1995	30.636001451634883	62.238569572108645	2.93769637254647
1	All Population	29	Summary exposure value	134	Tropical Latin America	3	Both	22	All ages	125	Low physical activity	3	Rate	1995	20.09250188736284	24.322531279918692	15.733791076281282
1	All Population	29	Summary exposure value	134	Tropical Latin America	3	Both	22	All ages	126	Occupational risks	3	Rate	1995	3.9064688797210603	8.07456556097717	2.60131663046859
1	All Population	29	Summary exposure value	134	Tropical Latin America	3	Both	22	All ages	127	Occupational carcinogens	3	Rate	1995	1.3668967685831	2.19314454048029	1.05057533696908
1	All Population	29	Summary exposure value	134	Tropical Latin America	3	Both	22	All ages	128	Occupational asthmagens	3	Rate	1995	17.73680181942079	20.47019085287212	15.31316227568805
1	All Population	29	Summary exposure value	134	Tropical Latin America	3	Both	22	All ages	129	Occupational particulate matter, gases, and fumes	3	Rate	1995	10.55206576041865	61.301291165932405	0.0
1	All Population	29	Summary exposure value	134	Tropical Latin America	3	Both	22	All ages	130	Occupational noise	3	Rate	1995	10.10815675761872	10.92148306233636	9.37093842192484
1	All Population	29	Summary exposure value	134	Tropical Latin America	3	Both	22	All ages	132	Occupational ergonomic factors	3	Rate	1995	37.826772157413416	89.29188880604858	0.0
1	All Population	29	Summary exposure value	134	Tropical Latin America	3	Both	22	All ages	134	Sexual violence against children	3	Rate	1995	12.248233039057139	21.35698016347407	6.115977614776471
1	All Population	29	Summary exposure value	134	Tropical Latin America	3	Both	22	All ages	135	Intimate partner violence	3	Rate	1995	14.66974638437547	24.736310581279337	6.924765885662219
1	All Population	29	Summary exposure value	134	Tropical Latin America	3	Both	22	All ages	136	Non-exclusive breastfeeding	3	Rate	1995	48.66445056914285	63.37016031244175	37.18336364381549
1	All Population	29	Summary exposure value	134	Tropical Latin America	3	Both	22	All ages	137	Discontinued breastfeeding	3	Rate	1995	69.189443063715	71.36342127675468	67.01246917455732
1	All Population	29	Summary exposure value	134	Tropical Latin America	3	Both	22	All ages	147	Diet low in calcium	3	Rate	1995	15.70984894718928	21.82304654674045	13.44585993056813
1	All Population	29	Summary exposure value	134	Tropical Latin America	3	Both	22	All ages	150	Occupational exposure to asbestos	3	Rate	1995	1.6722687545981	1.78113995714427	1.5571922757476602
1	All Population	29	Summary exposure value	134	Tropical Latin America	3	Both	22	All ages	151	Occupational exposure to arsenic	3	Rate	1995	0.40466153141461	0.68415501239694	0.15774505692862
1	All Population	29	Summary exposure value	134	Tropical Latin America	3	Both	22	All ages	152	Occupational exposure to benzene	3	Rate	1995	1.21682957494875	2.35257829520467	0.72242575323183
1	All Population	29	Summary exposure value	134	Tropical Latin America	3	Both	22	All ages	153	Occupational exposure to beryllium	3	Rate	1995	0.10129101234045	0.10546894967737999	0.09744231530698
1	All Population	29	Summary exposure value	134	Tropical Latin America	3	Both	22	All ages	154	Occupational exposure to cadmium	3	Rate	1995	0.21789075981021	0.23101679856688	0.2080541260652
1	All Population	29	Summary exposure value	134	Tropical Latin America	3	Both	22	All ages	155	Occupational exposure to chromium	3	Rate	1995	0.52074738965769	0.54855124374577	0.49778464179323
1	All Population	29	Summary exposure value	134	Tropical Latin America	3	Both	22	All ages	156	Occupational exposure to diesel engine exhaust	3	Rate	1995	2.6744207532585	2.82266699697036	2.52975773887806
1	All Population	29	Summary exposure value	134	Tropical Latin America	3	Both	22	All ages	158	Occupational exposure to formaldehyde	3	Rate	1995	1.26190615129637	1.3445664226913698	1.19089944786383
1	All Population	29	Summary exposure value	134	Tropical Latin America	3	Both	22	All ages	159	Occupational exposure to nickel	3	Rate	1995	0.40230812697611	0.9905986741546999	0.13369539261172
1	All Population	29	Summary exposure value	134	Tropical Latin America	3	Both	22	All ages	160	Occupational exposure to polycyclic aromatic hydrocarbons	3	Rate	1995	1.08719521805402	1.14008563841821	1.04102484761764
1	All Population	29	Summary exposure value	134	Tropical Latin America	3	Both	22	All ages	161	Occupational exposure to silica	3	Rate	1995	3.76064454935843	7.93873190128622	2.03709687418268
1	All Population	29	Summary exposure value	134	Tropical Latin America	3	Both	22	All ages	162	Occupational exposure to sulfuric acid	3	Rate	1995	0.9621716093427801	1.63406917070298	0.6893809673212501
1	All Population	29	Summary exposure value	134	Tropical Latin America	3	Both	22	All ages	82	Unsafe water, sanitation, and handwashing	3	Rate	2000	24.562611533268168	32.893484314657876	16.67798255766336
1	All Population	29	Summary exposure value	134	Tropical Latin America	3	Both	22	All ages	83	Unsafe water source	3	Rate	2000	30.45564569234131	40.39449352954152	20.48919426060569
1	All Population	29	Summary exposure value	134	Tropical Latin America	3	Both	22	All ages	84	Unsafe sanitation	3	Rate	2000	33.01752362251773	36.96054080435786	28.96577075755009
1	All Population	29	Summary exposure value	134	Tropical Latin America	3	Both	22	All ages	85	Air pollution	3	Rate	2000	25.27137699780945	35.1053156039747	15.62494681146289
1	All Population	29	Summary exposure value	134	Tropical Latin America	3	Both	22	All ages	86	Ambient particulate matter pollution	3	Rate	2000	20.97877426180083	34.11952182971782	11.16748450284589
1	All Population	29	Summary exposure value	134	Tropical Latin America	3	Both	22	All ages	87	Household air pollution from solid fuels	3	Rate	2000	8.79210039418624	13.97701220983312	5.11647502402815
1	All Population	29	Summary exposure value	134	Tropical Latin America	3	Both	22	All ages	88	Ambient ozone pollution	3	Rate	2000	4.8018253520825604	6.53329851311249	3.2405195040144696
1	All Population	29	Summary exposure value	134	Tropical Latin America	3	Both	22	All ages	89	Other environmental risks	3	Rate	2000	37.280348260633275	49.14194839339957	12.27085169393337
1	All Population	29	Summary exposure value	134	Tropical Latin America	3	Both	22	All ages	90	Residential radon	3	Rate	2000	24.801744951106013	44.90015685094282	0.0
1	All Population	29	Summary exposure value	134	Tropical Latin America	3	Both	22	All ages	91	Lead exposure	3	Rate	2000	44.52299110803417	57.280477628066265	6.7277138229778
1	All Population	29	Summary exposure value	134	Tropical Latin America	3	Both	22	All ages	92	Child and maternal malnutrition	3	Rate	2000	7.32950185178989	14.05066976201256	2.98691529092706
1	All Population	29	Summary exposure value	134	Tropical Latin America	3	Both	22	All ages	93	Suboptimal breastfeeding	3	Rate	2000	52.570766320865204	56.76734096194114	48.707116151260486
1	All Population	29	Summary exposure value	134	Tropical Latin America	3	Both	22	All ages	94	Child underweight	3	Rate	2000	5.06348203331817	6.569542470863681	3.5903035685978004
1	All Population	29	Summary exposure value	134	Tropical Latin America	3	Both	22	All ages	95	Iron deficiency	3	Rate	2000	6.55801783340117	9.277091648476429	4.24735423572379
1	All Population	29	Summary exposure value	134	Tropical Latin America	3	Both	22	All ages	96	Vitamin A deficiency	3	Rate	2000	13.6755004256913	24.46210687339235	0.0
1	All Population	29	Summary exposure value	134	Tropical Latin America	3	Both	22	All ages	97	Zinc deficiency	3	Rate	2000	20.17583921233225	33.43620143155638	0.0
1	All Population	29	Summary exposure value	134	Tropical Latin America	3	Both	22	All ages	98	Tobacco	3	Rate	2000	26.05810467552208	27.600167913516387	24.41903767778329
1	All Population	29	Summary exposure value	134	Tropical Latin America	3	Both	22	All ages	99	Smoking	3	Rate	2000	22.813579065166838	25.865643703408598	20.00843430917357
1	All Population	29	Summary exposure value	134	Tropical Latin America	3	Both	22	All ages	100	Secondhand smoke	3	Rate	2000	41.39307337829458	44.38166190103749	38.48938581613197
1	All Population	29	Summary exposure value	134	Tropical Latin America	3	Both	22	All ages	102	High alcohol use	3	Rate	2000	8.79923568212579	12.18530290989395	6.17695082244982
1	All Population	29	Summary exposure value	134	Tropical Latin America	3	Both	22	All ages	103	Drug use	3	Rate	2000	0.4552388773102	0.80538251936974	0.24091959230558
1	All Population	29	Summary exposure value	134	Tropical Latin America	3	Both	22	All ages	104	Metabolic risks	3	Rate	2000	18.93657533724102	22.618736419301282	16.40423976935102
1	All Population	29	Summary exposure value	134	Tropical Latin America	3	Both	22	All ages	105	High fasting plasma glucose	3	Rate	2000	19.389605123738722	36.84484366006649	10.66559307250537
1	All Population	29	Summary exposure value	134	Tropical Latin America	3	Both	22	All ages	107	High systolic blood pressure	3	Rate	2000	29.144051304841167	47.60160461717356	16.39819633319678
1	All Population	29	Summary exposure value	134	Tropical Latin America	3	Both	22	All ages	108	High body-mass index	3	Rate	2000	18.54850723163896	20.90823501291331	16.213768913171002
1	All Population	29	Summary exposure value	134	Tropical Latin America	3	Both	22	All ages	109	Low bone mineral density	3	Rate	2000	22.32853467342654	29.226631634073968	16.26914557567907
1	All Population	29	Summary exposure value	134	Tropical Latin America	3	Both	22	All ages	110	Dietary risks	3	Rate	2000	35.854424755776584	45.63974383112804	26.654499066442348
1	All Population	29	Summary exposure value	134	Tropical Latin America	3	Both	22	All ages	111	Diet low in fruits	3	Rate	2000	27.63373769224949	33.838562385057905	22.112134113845137
1	All Population	29	Summary exposure value	134	Tropical Latin America	3	Both	22	All ages	112	Diet low in vegetables	3	Rate	2000	41.26405976299256	50.92791490788077	23.376055003709702
1	All Population	29	Summary exposure value	134	Tropical Latin America	3	Both	22	All ages	113	Diet low in whole grains	3	Rate	2000	45.86984599476545	59.553379281064636	34.74037904468086
1	All Population	29	Summary exposure value	134	Tropical Latin America	3	Both	22	All ages	114	Diet low in nuts and seeds	3	Rate	2000	48.480114588905884	58.15690236269864	37.98036094336819
1	All Population	29	Summary exposure value	134	Tropical Latin America	3	Both	22	All ages	115	Diet low in milk	3	Rate	2000	59.86330424363901	62.37582814734154	57.789747815029024
1	All Population	29	Summary exposure value	134	Tropical Latin America	3	Both	22	All ages	116	Diet high in red meat	3	Rate	2000	45.70862489081563	65.74036389829698	0.0
1	All Population	29	Summary exposure value	134	Tropical Latin America	3	Both	22	All ages	117	Diet high in processed meat	3	Rate	2000	7.441897208232751	10.704068034725351	5.17858345296312
1	All Population	29	Summary exposure value	134	Tropical Latin America	3	Both	22	All ages	118	Diet high in sugar-sweetened beverages	3	Rate	2000	17.95134558011376	27.60213735013381	10.45508877406954
1	All Population	29	Summary exposure value	134	Tropical Latin America	3	Both	22	All ages	119	Diet low in fiber	3	Rate	2000	22.65324467737506	39.76748624655442	8.77041292920005
1	All Population	29	Summary exposure value	134	Tropical Latin America	3	Both	22	All ages	121	Diet low in seafood omega-3 fatty acids	3	Rate	2000	40.36436695665507	54.26580671192216	27.47529763190345
1	All Population	29	Summary exposure value	134	Tropical Latin America	3	Both	22	All ages	122	Diet low in omega-6 polyunsaturated fatty acids	3	Rate	2000	11.6320839852959	21.78017417174349	4.41926393863106
1	All Population	29	Summary exposure value	134	Tropical Latin America	3	Both	22	All ages	123	Diet high in trans fatty acids	3	Rate	2000	52.2987488682761	71.05934548536312	34.98043499794135
1	All Population	29	Summary exposure value	134	Tropical Latin America	3	Both	22	All ages	124	Diet high in sodium	3	Rate	2000	30.83155232124034	64.20744379648602	3.11316115693853
1	All Population	29	Summary exposure value	134	Tropical Latin America	3	Both	22	All ages	125	Low physical activity	3	Rate	2000	20.578701916064247	24.4645029406215	16.60129957956146
1	All Population	29	Summary exposure value	134	Tropical Latin America	3	Both	22	All ages	126	Occupational risks	3	Rate	2000	4.09444855796449	8.26383073126896	2.82674207629971
1	All Population	29	Summary exposure value	134	Tropical Latin America	3	Both	22	All ages	127	Occupational carcinogens	3	Rate	2000	1.41887428416387	2.27477411982338	1.09097545674649
1	All Population	29	Summary exposure value	134	Tropical Latin America	3	Both	22	All ages	128	Occupational asthmagens	3	Rate	2000	19.165939297498973	22.08561334229634	16.397922750832432
1	All Population	29	Summary exposure value	134	Tropical Latin America	3	Both	22	All ages	129	Occupational particulate matter, gases, and fumes	3	Rate	2000	10.563021565720291	62.2096957819305	0.0
1	All Population	29	Summary exposure value	134	Tropical Latin America	3	Both	22	All ages	130	Occupational noise	3	Rate	2000	10.284276258301329	10.95640741600165	9.61841703809088
1	All Population	29	Summary exposure value	134	Tropical Latin America	3	Both	22	All ages	132	Occupational ergonomic factors	3	Rate	2000	39.77866036385579	91.90003651928826	0.0
1	All Population	29	Summary exposure value	134	Tropical Latin America	3	Both	22	All ages	134	Sexual violence against children	3	Rate	2000	12.42234142348586	19.76229169155374	6.56644443690609
1	All Population	29	Summary exposure value	134	Tropical Latin America	3	Both	22	All ages	135	Intimate partner violence	3	Rate	2000	14.063048043432211	20.260060834055558	7.63087064812812
1	All Population	29	Summary exposure value	134	Tropical Latin America	3	Both	22	All ages	136	Non-exclusive breastfeeding	3	Rate	2000	46.13041368684895	59.515175541565114	34.70259251111535
1	All Population	29	Summary exposure value	134	Tropical Latin America	3	Both	22	All ages	137	Discontinued breastfeeding	3	Rate	2000	65.79648003016186	68.82007793826888	63.17836405268309
1	All Population	29	Summary exposure value	134	Tropical Latin America	3	Both	22	All ages	147	Diet low in calcium	3	Rate	2000	13.96590623940235	18.18477642147421	11.83697196964423
1	All Population	29	Summary exposure value	134	Tropical Latin America	3	Both	22	All ages	150	Occupational exposure to asbestos	3	Rate	2000	1.7967475393685501	1.9097925068143298	1.6779995205235
1	All Population	29	Summary exposure value	134	Tropical Latin America	3	Both	22	All ages	151	Occupational exposure to arsenic	3	Rate	2000	0.4184432027976	0.71160046532866	0.16858197756673998
1	All Population	29	Summary exposure value	134	Tropical Latin America	3	Both	22	All ages	152	Occupational exposure to benzene	3	Rate	2000	1.28334943664785	2.5383118525036203	0.7544883242643
1	All Population	29	Summary exposure value	134	Tropical Latin America	3	Both	22	All ages	153	Occupational exposure to beryllium	3	Rate	2000	0.10732567453196999	0.10952161906708001	0.10514357601266999
1	All Population	29	Summary exposure value	134	Tropical Latin America	3	Both	22	All ages	154	Occupational exposure to cadmium	3	Rate	2000	0.22642557290194998	0.23488259202562	0.21859892181867002
1	All Population	29	Summary exposure value	134	Tropical Latin America	3	Both	22	All ages	155	Occupational exposure to chromium	3	Rate	2000	0.54752696513035	0.5648784018102999	0.5305607834314
1	All Population	29	Summary exposure value	134	Tropical Latin America	3	Both	22	All ages	156	Occupational exposure to diesel engine exhaust	3	Rate	2000	2.89327984055419	2.98651027681466	2.7865819281831303
1	All Population	29	Summary exposure value	134	Tropical Latin America	3	Both	22	All ages	158	Occupational exposure to formaldehyde	3	Rate	2000	1.2699502277566599	1.32333096521919	1.2152563870042101
1	All Population	29	Summary exposure value	134	Tropical Latin America	3	Both	22	All ages	159	Occupational exposure to nickel	3	Rate	2000	0.41452942689065003	0.9908198250357899	0.13725018529855001
1	All Population	29	Summary exposure value	134	Tropical Latin America	3	Both	22	All ages	160	Occupational exposure to polycyclic aromatic hydrocarbons	3	Rate	2000	1.15069948571562	1.18475788468388	1.12009482202275
1	All Population	29	Summary exposure value	134	Tropical Latin America	3	Both	22	All ages	161	Occupational exposure to silica	3	Rate	2000	3.94200629019262	8.09201685759304	2.1245210853636
1	All Population	29	Summary exposure value	134	Tropical Latin America	3	Both	22	All ages	162	Occupational exposure to sulfuric acid	3	Rate	2000	0.9879040006325	1.67958276187392	0.7133549342776699
1	All Population	29	Summary exposure value	134	Tropical Latin America	3	Both	22	All ages	169	All risk factors	3	Rate	2000	24.19419112317625	25.919367065947092	20.96826993625679
1	All Population	29	Summary exposure value	134	Tropical Latin America	3	Both	22	All ages	202	Environmental/occupational risks	3	Rate	2000	26.63805325739505	32.81273332888919	20.65566006755725
1	All Population	29	Summary exposure value	134	Tropical Latin America	3	Both	22	All ages	203	Behavioral risks	3	Rate	2000	20.35993781079057	22.65752958739376	16.92383346425337
1	All Population	29	Summary exposure value	134	Tropical Latin America	3	Both	22	All ages	237	Occupational exposure to trichloroethylene	3	Rate	2000	0.31885459270869	0.33025091289101	0.30889695044849
1	All Population	29	Summary exposure value	134	Tropical Latin America	3	Both	22	All ages	238	No access to handwashing facility	3	Rate	2000	19.28668742937413	30.30142820457354	7.12657077787536
1	All Population	29	Summary exposure value	134	Tropical Latin America	3	Both	22	All ages	239	Child growth failure	3	Rate	2000	3.0001188290322798	6.01561477410066	1.332214198944
1	All Population	29	Summary exposure value	134	Tropical Latin America	3	Both	22	All ages	240	Child wasting	3	Rate	2000	2.18482611264489	3.0680566935052203	1.42965794093884
1	All Population	29	Summary exposure value	134	Tropical Latin America	3	Both	22	All ages	241	Child stunting	3	Rate	2000	8.428653765783519	9.991622205836501	7.01156044931092
1	All Population	29	Summary exposure value	134	Tropical Latin America	3	Both	22	All ages	331	Non-optimal temperature	3	Rate	2000	14.324805243833568	17.5518963455976	12.175854437179021
1	All Population	29	Summary exposure value	134	Tropical Latin America	3	Both	22	All ages	332	Chewing tobacco	3	Rate	2000	0.57493267832599	1.24613373168464	0.23243759881229
1	All Population	29	Summary exposure value	134	Tropical Latin America	3	Both	22	All ages	333	Diet low in legumes	3	Rate	2000	20.59418461421568	30.57494632554444	0.0
1	All Population	29	Summary exposure value	134	Tropical Latin America	3	Both	22	All ages	334	Short gestation	3	Rate	2000	15.949979364840061	17.17276478466697	14.89730366806932
1	All Population	29	Summary exposure value	134	Tropical Latin America	3	Both	22	All ages	335	Low birth weight	3	Rate	2000	11.2490693762093	11.843580120757979	10.69021135402731
1	All Population	29	Summary exposure value	134	Tropical Latin America	3	Both	22	All ages	337	High temperature	3	Rate	2000	15.017230846720182	18.192865615215382	11.98273245777934
1	All Population	29	Summary exposure value	134	Tropical Latin America	3	Both	22	All ages	338	Low temperature	3	Rate	2000	12.58323687486932	14.896171047306389	11.39872795154987
1	All Population	29	Summary exposure value	134	Tropical Latin America	3	Both	22	All ages	339	Low birth weight and short gestation	3	Rate	2000	13.351812551512909	14.828714555875791	12.091337225719439
1	All Population	29	Summary exposure value	134	Tropical Latin America	3	Both	22	All ages	341	Kidney dysfunction	3	Rate	2000	2.70722162787296	4.24386320672482	1.77247966676807
1	All Population	29	Summary exposure value	134	Tropical Latin America	3	Both	22	All ages	363	Bullying victimization	3	Rate	2000	7.32044808316672	14.22952209690614	3.47337288209736
1	All Population	29	Summary exposure value	134	Tropical Latin America	3	Both	22	All ages	367	High LDL cholesterol	3	Rate	2000	47.59218330559175	59.361372012029015	37.700860567063835
1	All Population	29	Summary exposure value	134	Tropical Latin America	3	Both	22	All ages	169	All risk factors	3	Rate	1995	23.11633248160603	24.85890615826024	20.023395435264398
1	All Population	29	Summary exposure value	134	Tropical Latin America	3	Both	22	All ages	202	Environmental/occupational risks	3	Rate	1995	29.15468724241876	36.1676607827044	23.731441980800668
1	All Population	29	Summary exposure value	134	Tropical Latin America	3	Both	22	All ages	203	Behavioral risks	3	Rate	1995	20.4806355021835	22.80209498261353	16.975922325090508
1	All Population	29	Summary exposure value	134	Tropical Latin America	3	Both	22	All ages	237	Occupational exposure to trichloroethylene	3	Rate	1995	0.30084371347784	0.31852543050158	0.28648130036908004
1	All Population	29	Summary exposure value	134	Tropical Latin America	3	Both	22	All ages	238	No access to handwashing facility	3	Rate	1995	22.72969739158497	35.03422690611036	8.697146370687971
1	All Population	29	Summary exposure value	134	Tropical Latin America	3	Both	22	All ages	239	Child growth failure	3	Rate	1995	3.6566558146045396	7.32799002642089	1.71876204261481
1	All Population	29	Summary exposure value	134	Tropical Latin America	3	Both	22	All ages	240	Child wasting	3	Rate	1995	2.3129381187836198	3.2338688717042	1.48698807066395
1	All Population	29	Summary exposure value	134	Tropical Latin America	3	Both	22	All ages	241	Child stunting	3	Rate	1995	10.16201844176839	11.807986241776321	8.53103066776722
1	All Population	29	Summary exposure value	134	Tropical Latin America	3	Both	22	All ages	331	Non-optimal temperature	3	Rate	1995	14.52791935508458	17.808773106343008	12.22778456590165
1	All Population	29	Summary exposure value	134	Tropical Latin America	3	Both	22	All ages	332	Chewing tobacco	3	Rate	1995	0.58186888348143	1.15841566600739	0.23802118545592
1	All Population	29	Summary exposure value	134	Tropical Latin America	3	Both	22	All ages	333	Diet low in legumes	3	Rate	1995	24.058600306850337	34.867327780653476	0.0
1	All Population	29	Summary exposure value	134	Tropical Latin America	3	Both	22	All ages	334	Short gestation	3	Rate	1995	16.31921397111078	17.63131224024978	15.199202516004009
1	All Population	29	Summary exposure value	134	Tropical Latin America	3	Both	22	All ages	335	Low birth weight	3	Rate	1995	11.56689952058763	12.16536743575304	11.03464203866211
1	All Population	29	Summary exposure value	134	Tropical Latin America	3	Both	22	All ages	337	High temperature	3	Rate	1995	17.14241795806086	20.42873922962675	14.022767905022851
1	All Population	29	Summary exposure value	134	Tropical Latin America	3	Both	22	All ages	338	Low temperature	3	Rate	1995	11.48599055941348	13.657888670866791	10.32046732270449
1	All Population	29	Summary exposure value	134	Tropical Latin America	3	Both	22	All ages	339	Low birth weight and short gestation	3	Rate	1995	13.750455133901129	15.25243339160036	12.40001462834703
1	All Population	29	Summary exposure value	134	Tropical Latin America	3	Both	22	All ages	341	Kidney dysfunction	3	Rate	1995	2.50067972689012	3.9418356214418604	1.65723284675863
1	All Population	29	Summary exposure value	134	Tropical Latin America	3	Both	22	All ages	363	Bullying victimization	3	Rate	1995	7.49104001726457	14.513827517637079	3.50377161024395
1	All Population	29	Summary exposure value	134	Tropical Latin America	3	Both	22	All ages	367	High LDL cholesterol	3	Rate	1995	48.35304391352168	60.4270553351795	37.417829178432896
1	All Population	29	Summary exposure value	100	High-income North America	3	Both	22	All ages	98	Tobacco	3	Rate	1996	29.16492617925822	30.747009345037867	27.81755010171874
1	All Population	29	Summary exposure value	100	High-income North America	3	Both	22	All ages	99	Smoking	3	Rate	1996	30.58320590489356	33.030385251689246	28.65033285642823
1	All Population	29	Summary exposure value	100	High-income North America	3	Both	22	All ages	100	Secondhand smoke	3	Rate	1996	33.22239105986812	35.43175258621753	31.19079715261659
1	All Population	29	Summary exposure value	100	High-income North America	3	Both	22	All ages	102	High alcohol use	3	Rate	1996	13.88989460416519	18.49427174605689	10.06960045178538
1	All Population	29	Summary exposure value	100	High-income North America	3	Both	22	All ages	103	Drug use	3	Rate	1996	1.33436054314731	1.82066543666412	1.06894429782104
1	All Population	29	Summary exposure value	100	High-income North America	3	Both	22	All ages	104	Metabolic risks	3	Rate	1996	29.22877621219067	31.091479866959983	27.44801460354821
1	All Population	29	Summary exposure value	100	High-income North America	3	Both	22	All ages	105	High fasting plasma glucose	3	Rate	1996	12.67206002370272	18.25017187152945	9.72339011142684
1	All Population	29	Summary exposure value	100	High-income North America	3	Both	22	All ages	107	High systolic blood pressure	3	Rate	1996	21.99264786142953	26.6335850844924	17.524158199453648
1	All Population	29	Summary exposure value	100	High-income North America	3	Both	22	All ages	108	High body-mass index	3	Rate	1996	33.0822677421493	34.96236042491714	31.023569120321998
1	All Population	29	Summary exposure value	100	High-income North America	3	Both	22	All ages	109	Low bone mineral density	3	Rate	1996	18.07996025003915	24.36173280367282	13.12693342784752
1	All Population	29	Summary exposure value	100	High-income North America	3	Both	22	All ages	110	Dietary risks	3	Rate	1996	34.96977309983873	45.907232963682645	25.483944098000226
1	All Population	29	Summary exposure value	100	High-income North America	3	Both	22	All ages	111	Diet low in fruits	3	Rate	1996	28.39462268817276	32.87379244954559	22.93477700892164
1	All Population	29	Summary exposure value	100	High-income North America	3	Both	22	All ages	112	Diet low in vegetables	3	Rate	1996	22.55176550267936	26.11026062499916	14.360457938300819
1	All Population	29	Summary exposure value	100	High-income North America	3	Both	22	All ages	113	Diet low in whole grains	3	Rate	1996	48.21549705362498	59.57446588135724	38.73445447259648
1	All Population	29	Summary exposure value	100	High-income North America	3	Both	22	All ages	114	Diet low in nuts and seeds	3	Rate	1996	12.115866567514539	19.87719132936537	5.93224289764817
1	All Population	29	Summary exposure value	100	High-income North America	3	Both	22	All ages	115	Diet low in milk	3	Rate	1996	41.52339396145757	48.4050225028341	33.35545687479731
1	All Population	29	Summary exposure value	100	High-income North America	3	Both	22	All ages	116	Diet high in red meat	3	Rate	1996	43.09644722961506	61.51199629961717	0.0
1	All Population	29	Summary exposure value	100	High-income North America	3	Both	22	All ages	117	Diet high in processed meat	3	Rate	1996	41.820381561576795	51.08649119482956	32.672844657542
1	All Population	29	Summary exposure value	100	High-income North America	3	Both	22	All ages	118	Diet high in sugar-sweetened beverages	3	Rate	1996	33.08480551114898	48.138851976731914	18.63551965475683
1	All Population	29	Summary exposure value	100	High-income North America	3	Both	22	All ages	119	Diet low in fiber	3	Rate	1996	26.736917855055797	34.721128728502	14.256871024261
1	All Population	29	Summary exposure value	100	High-income North America	3	Both	22	All ages	121	Diet low in seafood omega-3 fatty acids	3	Rate	1996	36.71509048335681	48.42852558864687	25.81348523278672
1	All Population	29	Summary exposure value	100	High-income North America	3	Both	22	All ages	122	Diet low in omega-6 polyunsaturated fatty acids	3	Rate	1996	29.99645105509437	39.40584522461554	18.82813964645689
1	All Population	29	Summary exposure value	100	High-income North America	3	Both	22	All ages	123	Diet high in trans fatty acids	3	Rate	1996	87.63634132935707	99.08895319171461	66.79429105158773
1	All Population	29	Summary exposure value	100	High-income North America	3	Both	22	All ages	124	Diet high in sodium	3	Rate	1996	24.11320611465904	56.79130884154626	1.12775268891785
1	All Population	29	Summary exposure value	100	High-income North America	3	Both	22	All ages	125	Low physical activity	3	Rate	1996	17.76764250524753	21.982501911462	13.87043303200364
1	All Population	29	Summary exposure value	100	High-income North America	3	Both	22	All ages	126	Occupational risks	3	Rate	1996	3.45246388328744	8.66518566471235	2.26541393954912
1	All Population	29	Summary exposure value	100	High-income North America	3	Both	22	All ages	127	Occupational carcinogens	3	Rate	1996	1.03488084651402	2.216105100173	0.47893475062316004
1	All Population	29	Summary exposure value	100	High-income North America	3	Both	22	All ages	128	Occupational asthmagens	3	Rate	1996	17.24118815273101	19.30506160340899	15.295787969787469
1	All Population	29	Summary exposure value	100	High-income North America	3	Both	22	All ages	129	Occupational particulate matter, gases, and fumes	3	Rate	1996	9.1198981912077	69.84476843992876	0.0
1	All Population	29	Summary exposure value	100	High-income North America	3	Both	22	All ages	130	Occupational noise	3	Rate	1996	7.1234639919003	7.6792577663704105	6.752488347378691
1	All Population	29	Summary exposure value	100	High-income North America	3	Both	22	All ages	132	Occupational ergonomic factors	3	Rate	1996	36.38877816132945	89.78969289645188	0.0
1	All Population	29	Summary exposure value	100	High-income North America	3	Both	22	All ages	134	Sexual violence against children	3	Rate	1996	17.2577619897436	19.58269307190939	11.2198893204566
1	All Population	29	Summary exposure value	100	High-income North America	3	Both	22	All ages	135	Intimate partner violence	3	Rate	1996	24.31471637178993	30.465248396911843	15.03693840336534
1	All Population	29	Summary exposure value	100	High-income North America	3	Both	22	All ages	136	Non-exclusive breastfeeding	3	Rate	1996	62.299225090809664	67.54768900100441	57.18805805658158
1	All Population	29	Summary exposure value	100	High-income North America	3	Both	22	All ages	137	Discontinued breastfeeding	3	Rate	1996	87.21732551731229	88.82110736242555	85.6322100380422
1	All Population	29	Summary exposure value	100	High-income North America	3	Both	22	All ages	147	Diet low in calcium	3	Rate	1996	7.73026447723562	9.3282003179038	6.28835533742296
1	All Population	29	Summary exposure value	100	High-income North America	3	Both	22	All ages	150	Occupational exposure to asbestos	3	Rate	1996	5.45144514195437	5.7520268265624	5.10215553384813
1	All Population	29	Summary exposure value	100	High-income North America	3	Both	22	All ages	151	Occupational exposure to arsenic	3	Rate	1996	0.5160037759557501	1.25119590679099	0.0
1	All Population	29	Summary exposure value	100	High-income North America	3	Both	22	All ages	152	Occupational exposure to benzene	3	Rate	1996	1.06562379076328	3.32158242898338	0.0784128360331
1	All Population	29	Summary exposure value	100	High-income North America	3	Both	22	All ages	153	Occupational exposure to beryllium	3	Rate	1996	0.027145463930290003	0.027469101245050004	0.0268237363846
1	All Population	29	Summary exposure value	100	High-income North America	3	Both	22	All ages	154	Occupational exposure to cadmium	3	Rate	1996	0.0625361893949	0.06504854958103	0.05999986799944
1	All Population	29	Summary exposure value	100	High-income North America	3	Both	22	All ages	155	Occupational exposure to chromium	3	Rate	1996	0.15503178989365	0.16010056338215	0.14994278308824
1	All Population	29	Summary exposure value	100	High-income North America	3	Both	22	All ages	156	Occupational exposure to diesel engine exhaust	3	Rate	1996	0.73255960290197	0.75590975812698	0.70651842952387
1	All Population	29	Summary exposure value	100	High-income North America	3	Both	22	All ages	158	Occupational exposure to formaldehyde	3	Rate	1996	0.29909018768071	0.31184611031314	0.28657077906685
1	All Population	29	Summary exposure value	100	High-income North America	3	Both	22	All ages	159	Occupational exposure to nickel	3	Rate	1996	0.42065312220859	1.7231070919037799	0.0
1	All Population	29	Summary exposure value	100	High-income North America	3	Both	22	All ages	160	Occupational exposure to polycyclic aromatic hydrocarbons	3	Rate	1996	0.31524554532083	0.32456946625834	0.30614898360419
1	All Population	29	Summary exposure value	100	High-income North America	3	Both	22	All ages	161	Occupational exposure to silica	3	Rate	1996	3.66069403543305	11.219682864316791	0.61149107848864
1	All Population	29	Summary exposure value	100	High-income North America	3	Both	22	All ages	162	Occupational exposure to sulfuric acid	3	Rate	1996	0.76305057849093	2.49812462068217	0.15917721303947
1	All Population	29	Summary exposure value	100	High-income North America	3	Both	22	All ages	169	All risk factors	3	Rate	1996	25.13059474065502	26.99182497329865	21.65379133744728
1	All Population	29	Summary exposure value	100	High-income North America	3	Both	22	All ages	202	Environmental/occupational risks	3	Rate	1996	22.27529728643635	30.259875976034973	16.33983499387563
1	All Population	29	Summary exposure value	100	High-income North America	3	Both	22	All ages	203	Behavioral risks	3	Rate	1996	25.91385817756838	28.27073582390025	22.160134561579888
1	All Population	29	Summary exposure value	100	High-income North America	3	Both	22	All ages	237	Occupational exposure to trichloroethylene	3	Rate	1996	0.09074157365358	0.09367911839739	0.08833009621139999
1	All Population	29	Summary exposure value	100	High-income North America	3	Both	22	All ages	238	No access to handwashing facility	3	Rate	1996	1.8817394972758799	3.27663706097192	0.6863845711444599
1	All Population	29	Summary exposure value	100	High-income North America	3	Both	22	All ages	239	Child growth failure	3	Rate	1996	1.20645460174063	2.41501300497093	0.5291739372986201
1	All Population	29	Summary exposure value	100	High-income North America	3	Both	22	All ages	240	Child wasting	3	Rate	1996	3.04265266045745	3.97641293711214	2.05659275410789
1	All Population	29	Summary exposure value	100	High-income North America	3	Both	22	All ages	241	Child stunting	3	Rate	1996	3.10589587584201	3.6535710815997	2.52957461963032
1	All Population	29	Summary exposure value	100	High-income North America	3	Both	22	All ages	331	Non-optimal temperature	3	Rate	1996	28.79823744931855	30.37571878993609	26.96481090028442
1	All Population	29	Summary exposure value	100	High-income North America	3	Both	22	All ages	332	Chewing tobacco	3	Rate	1996	2.21099553787035	3.15129288999514	1.52316036882368
1	All Population	29	Summary exposure value	100	High-income North America	3	Both	22	All ages	333	Diet low in legumes	3	Rate	1996	38.780843040997	53.406712220313025	0.0
1	All Population	29	Summary exposure value	100	High-income North America	3	Both	22	All ages	334	Short gestation	3	Rate	1996	35.53765969136285	39.07853064234537	32.14495090752177
1	All Population	29	Summary exposure value	100	High-income North America	3	Both	22	All ages	335	Low birth weight	3	Rate	1996	14.88045527224417	16.14476779010683	13.75878125466595
1	All Population	29	Summary exposure value	100	High-income North America	3	Both	22	All ages	337	High temperature	3	Rate	1996	23.58570585626935	27.385481006846156	20.03311414926964
1	All Population	29	Summary exposure value	100	High-income North America	3	Both	22	All ages	338	Low temperature	3	Rate	1996	27.300737631168932	28.816190010751818	25.240220289522107
1	All Population	29	Summary exposure value	100	High-income North America	3	Both	22	All ages	339	Low birth weight and short gestation	3	Rate	1996	19.832660554960118	21.97036774932693	17.57619986501854
1	All Population	29	Summary exposure value	100	High-income North America	3	Both	22	All ages	341	Kidney dysfunction	3	Rate	1996	2.9318165101943	5.16154213424055	1.7902158352844402
1	All Population	29	Summary exposure value	100	High-income North America	3	Both	22	All ages	363	Bullying victimization	3	Rate	1996	7.763619680107089	14.957370777421719	3.5846793004051802
1	All Population	29	Summary exposure value	100	High-income North America	3	Both	22	All ages	367	High LDL cholesterol	3	Rate	1996	53.75968516186966	61.336544636714095	46.82177688343107
1	All Population	29	Summary exposure value	100	High-income North America	3	Both	22	All ages	380	Particulate matter pollution	3	Rate	1996	16.67874822267991	24.40313896853397	10.57740592051786
1	All Population	29	Summary exposure value	100	High-income North America	3	Both	22	All ages	381	Sexual violence against children and bullying	3	Rate	1996	15.83198810680713	18.51747289250154	10.32921224157825
1	All Population	29	Summary exposure value	100	High-income North America	3	Both	22	All ages	404	Nitrogen dioxide pollution	3	Rate	1996	65.06131473436791	98.75598932035872	0.0
1	All Population	29	Summary exposure value	134	Tropical Latin America	3	Both	22	All ages	82	Unsafe water, sanitation, and handwashing	3	Rate	1999	25.330973960480442	33.85699004891395	17.23294714179843
1	All Population	29	Summary exposure value	134	Tropical Latin America	3	Both	22	All ages	83	Unsafe water source	3	Rate	1999	30.84347131957706	40.71539828264435	21.167111522900612
1	All Population	29	Summary exposure value	134	Tropical Latin America	3	Both	22	All ages	84	Unsafe sanitation	3	Rate	1999	34.02342286010515	38.2271414987018	29.800743399835238
1	All Population	29	Summary exposure value	134	Tropical Latin America	3	Both	22	All ages	85	Air pollution	3	Rate	1999	25.596848975257956	34.397938088871086	16.538905515571408
1	All Population	29	Summary exposure value	134	Tropical Latin America	3	Both	22	All ages	86	Ambient particulate matter pollution	3	Rate	1999	20.73376000264014	31.674703461948102	12.49560978158496
1	All Population	29	Summary exposure value	134	Tropical Latin America	3	Both	22	All ages	87	Household air pollution from solid fuels	3	Rate	1999	9.33155035107583	14.658217617426688	5.50533848463364
1	All Population	29	Summary exposure value	134	Tropical Latin America	3	Both	22	All ages	88	Ambient ozone pollution	3	Rate	1999	5.2959029382681395	6.94030143014932	3.67659009934512
1	All Population	29	Summary exposure value	134	Tropical Latin America	3	Both	22	All ages	89	Other environmental risks	3	Rate	1999	37.258069358683386	49.32318816713075	12.332675902562611
1	All Population	29	Summary exposure value	134	Tropical Latin America	3	Both	22	All ages	90	Residential radon	3	Rate	1999	24.81476828015862	44.949636720357525	0.0
1	All Population	29	Summary exposure value	134	Tropical Latin America	3	Both	22	All ages	91	Lead exposure	3	Rate	1999	44.5365096790733	57.57626027796903	6.774815008751061
1	All Population	29	Summary exposure value	134	Tropical Latin America	3	Both	22	All ages	92	Child and maternal malnutrition	3	Rate	1999	7.33242155909461	14.04228217997843	3.00798029718983
1	All Population	29	Summary exposure value	134	Tropical Latin America	3	Both	22	All ages	93	Suboptimal breastfeeding	3	Rate	1999	53.04810777630464	57.10879749955089	49.18571974951471
1	All Population	29	Summary exposure value	134	Tropical Latin America	3	Both	22	All ages	94	Child underweight	3	Rate	1999	5.24346145899598	6.794982428207829	3.71060545351862
1	All Population	29	Summary exposure value	134	Tropical Latin America	3	Both	22	All ages	95	Iron deficiency	3	Rate	1999	6.63888862074866	9.41127319231026	4.29148881052008
1	All Population	29	Summary exposure value	134	Tropical Latin America	3	Both	22	All ages	96	Vitamin A deficiency	3	Rate	1999	14.3647875633128	25.24808257798486	0.0
1	All Population	29	Summary exposure value	134	Tropical Latin America	3	Both	22	All ages	97	Zinc deficiency	3	Rate	1999	20.48954493825597	33.590393718090624	0.0
1	All Population	29	Summary exposure value	134	Tropical Latin America	3	Both	22	All ages	98	Tobacco	3	Rate	1999	26.730093628179503	28.19453427970899	25.097324864304323
1	All Population	29	Summary exposure value	134	Tropical Latin America	3	Both	22	All ages	99	Smoking	3	Rate	1999	23.40948717472573	26.34025725530463	20.73861191779093
1	All Population	29	Summary exposure value	134	Tropical Latin America	3	Both	22	All ages	100	Secondhand smoke	3	Rate	1999	42.30135695443865	45.23147551058247	39.280727149991066
1	All Population	29	Summary exposure value	134	Tropical Latin America	3	Both	22	All ages	102	High alcohol use	3	Rate	1999	8.64401036878483	11.88210298597269	6.07415205606807
1	All Population	29	Summary exposure value	134	Tropical Latin America	3	Both	22	All ages	103	Drug use	3	Rate	1999	0.45320349756697004	0.8003555038970701	0.24074061583384998
1	All Population	29	Summary exposure value	134	Tropical Latin America	3	Both	22	All ages	104	Metabolic risks	3	Rate	1999	18.6555022709479	22.28288611687349	16.09933105963151
1	All Population	29	Summary exposure value	134	Tropical Latin America	3	Both	22	All ages	105	High fasting plasma glucose	3	Rate	1999	19.747527730464682	38.11412383904871	10.86727036368676
1	All Population	29	Summary exposure value	134	Tropical Latin America	3	Both	22	All ages	107	High systolic blood pressure	3	Rate	1999	28.92883052952354	48.09923444786911	15.80558654095277
1	All Population	29	Summary exposure value	134	Tropical Latin America	3	Both	22	All ages	108	High body-mass index	3	Rate	1999	18.139113084153948	20.43094635614057	15.699544482033689
1	All Population	29	Summary exposure value	134	Tropical Latin America	3	Both	22	All ages	109	Low bone mineral density	3	Rate	1999	22.4163773716295	29.24448691816506	16.43776940493273
1	All Population	29	Summary exposure value	134	Tropical Latin America	3	Both	22	All ages	110	Dietary risks	3	Rate	1999	35.972687017703144	45.73093539471935	26.814029152073687
1	All Population	29	Summary exposure value	134	Tropical Latin America	3	Both	22	All ages	111	Diet low in fruits	3	Rate	1999	27.962309267718638	34.28396495705322	21.97317104142168
1	All Population	29	Summary exposure value	134	Tropical Latin America	3	Both	22	All ages	112	Diet low in vegetables	3	Rate	1999	41.888813806375666	51.896421535767345	23.76826282995755
1	All Population	29	Summary exposure value	134	Tropical Latin America	3	Both	22	All ages	113	Diet low in whole grains	3	Rate	1999	46.30243730281775	60.03654613114833	34.81944791234657
1	All Population	29	Summary exposure value	134	Tropical Latin America	3	Both	22	All ages	114	Diet low in nuts and seeds	3	Rate	1999	49.234120401219336	58.992882277954614	39.42795795515256
1	All Population	29	Summary exposure value	134	Tropical Latin America	3	Both	22	All ages	115	Diet low in milk	3	Rate	1999	60.27141389249254	62.80571825152646	58.293465243964015
1	All Population	29	Summary exposure value	134	Tropical Latin America	3	Both	22	All ages	116	Diet high in red meat	3	Rate	1999	45.161231863884886	64.93450736618463	0.0
1	All Population	29	Summary exposure value	134	Tropical Latin America	3	Both	22	All ages	117	Diet high in processed meat	3	Rate	1999	7.498833097455029	10.852585150451011	5.26440774601512
1	All Population	29	Summary exposure value	134	Tropical Latin America	3	Both	22	All ages	118	Diet high in sugar-sweetened beverages	3	Rate	1999	17.36320770507622	27.414406079736953	9.79415962311819
1	All Population	29	Summary exposure value	134	Tropical Latin America	3	Both	22	All ages	119	Diet low in fiber	3	Rate	1999	23.34603456717689	40.672014810261345	9.5385063965866
1	All Population	29	Summary exposure value	134	Tropical Latin America	3	Both	22	All ages	121	Diet low in seafood omega-3 fatty acids	3	Rate	1999	40.947028301452484	54.549309756958955	28.23161509420245
1	All Population	29	Summary exposure value	134	Tropical Latin America	3	Both	22	All ages	122	Diet low in omega-6 polyunsaturated fatty acids	3	Rate	1999	11.60937538119904	22.21588190926375	4.347145701968181
1	All Population	29	Summary exposure value	134	Tropical Latin America	3	Both	22	All ages	123	Diet high in trans fatty acids	3	Rate	1999	52.23951177463514	71.02556016781982	34.466514654561195
1	All Population	29	Summary exposure value	134	Tropical Latin America	3	Both	22	All ages	124	Diet high in sodium	3	Rate	1999	30.812039007049602	63.62972871036363	3.11677782018087
1	All Population	29	Summary exposure value	134	Tropical Latin America	3	Both	22	All ages	125	Low physical activity	3	Rate	1999	20.440616102766242	24.368151916007392	16.608704135314
1	All Population	29	Summary exposure value	134	Tropical Latin America	3	Both	22	All ages	126	Occupational risks	3	Rate	1999	4.03588901190571	8.20555103082442	2.76634984192146
1	All Population	29	Summary exposure value	134	Tropical Latin America	3	Both	22	All ages	127	Occupational carcinogens	3	Rate	1999	1.4016608640950101	2.24869756584933	1.07476208840601
1	All Population	29	Summary exposure value	134	Tropical Latin America	3	Both	22	All ages	128	Occupational asthmagens	3	Rate	1999	18.73888512609935	21.64339677670333	16.138916001967342
1	All Population	29	Summary exposure value	134	Tropical Latin America	3	Both	22	All ages	129	Occupational particulate matter, gases, and fumes	3	Rate	1999	10.5496421290699	61.96098827660607	0.0
1	All Population	29	Summary exposure value	134	Tropical Latin America	3	Both	22	All ages	130	Occupational noise	3	Rate	1999	10.23486176872559	10.93842702724613	9.556553217366611
1	All Population	29	Summary exposure value	134	Tropical Latin America	3	Both	22	All ages	132	Occupational ergonomic factors	3	Rate	1999	39.17615482604687	91.32998299728105	0.0
1	All Population	29	Summary exposure value	134	Tropical Latin America	3	Both	22	All ages	134	Sexual violence against children	3	Rate	1999	12.37546542661503	19.71187585825511	6.51966661746886
1	All Population	29	Summary exposure value	134	Tropical Latin America	3	Both	22	All ages	135	Intimate partner violence	3	Rate	1999	14.18389336812494	20.687965758862358	7.4796917079285405
1	All Population	29	Summary exposure value	134	Tropical Latin America	3	Both	22	All ages	136	Non-exclusive breastfeeding	3	Rate	1999	46.62333702636367	60.471572433927754	35.3163534304346
1	All Population	29	Summary exposure value	134	Tropical Latin America	3	Both	22	All ages	137	Discontinued breastfeeding	3	Rate	1999	66.46807521626287	69.04043086706493	63.89773406904553
1	All Population	29	Summary exposure value	134	Tropical Latin America	3	Both	22	All ages	147	Diet low in calcium	3	Rate	1999	14.297814941198911	18.8742867665535	12.129543193405661
1	All Population	29	Summary exposure value	134	Tropical Latin America	3	Both	22	All ages	150	Occupational exposure to asbestos	3	Rate	1999	1.7577247079146	1.86582839918192	1.6428561809734101
1	All Population	29	Summary exposure value	134	Tropical Latin America	3	Both	22	All ages	151	Occupational exposure to arsenic	3	Rate	1999	0.41324707455031	0.7038898011908801	0.16570417494906
1	All Population	29	Summary exposure value	134	Tropical Latin America	3	Both	22	All ages	152	Occupational exposure to benzene	3	Rate	1999	1.26502245446671	2.49040319891021	0.74477596790653
1	All Population	29	Summary exposure value	134	Tropical Latin America	3	Both	22	All ages	153	Occupational exposure to beryllium	3	Rate	1999	0.10550440592882	0.10793081890994999	0.10309062165138
1	All Population	29	Summary exposure value	134	Tropical Latin America	3	Both	22	All ages	154	Occupational exposure to cadmium	3	Rate	1999	0.22340235275055997	0.23239625898091001	0.21506881138661002
1	All Population	29	Summary exposure value	134	Tropical Latin America	3	Both	22	All ages	155	Occupational exposure to chromium	3	Rate	1999	0.53920616575885	0.5582727499168401	0.52136068778293
1	All Population	29	Summary exposure value	134	Tropical Latin America	3	Both	22	All ages	156	Occupational exposure to diesel engine exhaust	3	Rate	1999	2.83416016067179	2.93781451007708	2.71372341258376
1	All Population	29	Summary exposure value	134	Tropical Latin America	3	Both	22	All ages	158	Occupational exposure to formaldehyde	3	Rate	1999	1.2615682469073901	1.31694792899377	1.20484401746905
1	All Population	29	Summary exposure value	134	Tropical Latin America	3	Both	22	All ages	159	Occupational exposure to nickel	3	Rate	1999	0.40946767886512003	0.98044677717605	0.13569382897174
1	All Population	29	Summary exposure value	134	Tropical Latin America	3	Both	22	All ages	160	Occupational exposure to polycyclic aromatic hydrocarbons	3	Rate	1999	1.13193058544392	1.1695176288279798	1.0974567595070701
1	All Population	29	Summary exposure value	134	Tropical Latin America	3	Both	22	All ages	161	Occupational exposure to silica	3	Rate	1999	3.8808515668492096	7.98609431661113	2.09800571747219
1	All Population	29	Summary exposure value	134	Tropical Latin America	3	Both	22	All ages	162	Occupational exposure to sulfuric acid	3	Rate	1999	0.9784562834521701	1.66602864905704	0.70761314542226
1	All Population	29	Summary exposure value	134	Tropical Latin America	3	Both	22	All ages	169	All risk factors	3	Rate	1999	23.94023341793087	25.688858805246216	20.76099984927938
1	All Population	29	Summary exposure value	134	Tropical Latin America	3	Both	22	All ages	202	Environmental/occupational risks	3	Rate	1999	27.224853226343583	33.05368181220947	21.53307054052293
1	All Population	29	Summary exposure value	134	Tropical Latin America	3	Both	22	All ages	203	Behavioral risks	3	Rate	1999	20.416675275284472	22.71382455129741	16.98546053581325
1	All Population	29	Summary exposure value	134	Tropical Latin America	3	Both	22	All ages	237	Occupational exposure to trichloroethylene	3	Rate	1999	0.31355140956221	0.32736575558966	0.30277096664918
1	All Population	29	Summary exposure value	134	Tropical Latin America	3	Both	22	All ages	238	No access to handwashing facility	3	Rate	1999	19.97557967974997	31.43842232604036	7.1914626058336
1	All Population	29	Summary exposure value	134	Tropical Latin America	3	Both	22	All ages	239	Child growth failure	3	Rate	1999	3.10912720141626	6.242585873989849	1.39508201662024
1	All Population	29	Summary exposure value	134	Tropical Latin America	3	Both	22	All ages	240	Child wasting	3	Rate	1999	2.20724694742735	3.1002419907523797	1.43765662368995
1	All Population	29	Summary exposure value	134	Tropical Latin America	3	Both	22	All ages	241	Child stunting	3	Rate	1999	8.71119316199425	10.29280818452707	7.263552834482841
1	All Population	29	Summary exposure value	134	Tropical Latin America	3	Both	22	All ages	331	Non-optimal temperature	3	Rate	1999	15.26777270456301	18.47777163808009	13.05539588338572
1	All Population	29	Summary exposure value	134	Tropical Latin America	3	Both	22	All ages	332	Chewing tobacco	3	Rate	1999	0.57593813885572	1.2480217328824201	0.23266556691278
1	All Population	29	Summary exposure value	134	Tropical Latin America	3	Both	22	All ages	333	Diet low in legumes	3	Rate	1999	21.30277025983648	31.526465245775608	0.0
1	All Population	29	Summary exposure value	134	Tropical Latin America	3	Both	22	All ages	334	Short gestation	3	Rate	1999	15.965960570649191	17.25919563387196	14.85466287845604
1	All Population	29	Summary exposure value	134	Tropical Latin America	3	Both	22	All ages	335	Low birth weight	3	Rate	1999	11.28461648906566	11.89487026461528	10.74947342550096
1	All Population	29	Summary exposure value	134	Tropical Latin America	3	Both	22	All ages	337	High temperature	3	Rate	1999	16.11540634477052	19.39377056552494	12.82372893094627
1	All Population	29	Summary exposure value	134	Tropical Latin America	3	Both	22	All ages	338	Low temperature	3	Rate	1999	13.03398979257215	15.118771092194011	11.904903048881101
1	All Population	29	Summary exposure value	134	Tropical Latin America	3	Both	22	All ages	339	Low birth weight and short gestation	3	Rate	1999	13.394461238735001	14.93091497653188	12.02222994587098
1	All Population	29	Summary exposure value	134	Tropical Latin America	3	Both	22	All ages	341	Kidney dysfunction	3	Rate	1999	2.67449206656892	4.1930489225984	1.75446889148527
1	All Population	29	Summary exposure value	134	Tropical Latin America	3	Both	22	All ages	363	Bullying victimization	3	Rate	1999	7.38943743779633	14.437234820173888	3.4861506048422397
1	All Population	29	Summary exposure value	134	Tropical Latin America	3	Both	22	All ages	367	High LDL cholesterol	3	Rate	1999	47.74230759991558	59.83743761898657	37.362527676387444
1	All Population	29	Summary exposure value	134	Tropical Latin America	3	Both	22	All ages	82	Unsafe water, sanitation, and handwashing	3	Rate	2001	23.73839113880624	31.820297081060424	16.15614304024665
1	All Population	29	Summary exposure value	134	Tropical Latin America	3	Both	22	All ages	83	Unsafe water source	3	Rate	2001	30.038217114710957	40.49164362524807	20.166107046215583
1	All Population	29	Summary exposure value	134	Tropical Latin America	3	Both	22	All ages	84	Unsafe sanitation	3	Rate	2001	31.91818671671548	35.85853144641893	27.96073988471448
1	All Population	29	Summary exposure value	134	Tropical Latin America	3	Both	22	All ages	85	Air pollution	3	Rate	2001	24.921994659955622	33.63233886003409	16.09521754862886
1	All Population	29	Summary exposure value	134	Tropical Latin America	3	Both	22	All ages	86	Ambient particulate matter pollution	3	Rate	2001	21.09296086223594	31.580930771835643	12.92775028995726
1	All Population	29	Summary exposure value	134	Tropical Latin America	3	Both	22	All ages	87	Household air pollution from solid fuels	3	Rate	2001	8.29793272213077	13.31670814960969	4.8405127774773
1	All Population	29	Summary exposure value	134	Tropical Latin America	3	Both	22	All ages	88	Ambient ozone pollution	3	Rate	2001	5.26693877971767	7.32295366468483	3.58609489593964
1	All Population	29	Summary exposure value	134	Tropical Latin America	3	Both	22	All ages	89	Other environmental risks	3	Rate	2001	37.30223054076004	49.0320580387977	12.19673043526306
1	All Population	29	Summary exposure value	134	Tropical Latin America	3	Both	22	All ages	90	Residential radon	3	Rate	2001	24.78875220845261	44.86088322708708	0.0
1	All Population	29	Summary exposure value	134	Tropical Latin America	3	Both	22	All ages	91	Lead exposure	3	Rate	2001	44.48977522531721	56.919637324054136	6.67711406922937
1	All Population	29	Summary exposure value	134	Tropical Latin America	3	Both	22	All ages	92	Child and maternal malnutrition	3	Rate	2001	7.3269205154133	14.042093337060171	3.00241564165143
1	All Population	29	Summary exposure value	134	Tropical Latin America	3	Both	22	All ages	93	Suboptimal breastfeeding	3	Rate	2001	52.120961518906775	56.289272065347376	48.161364461313276
1	All Population	29	Summary exposure value	134	Tropical Latin America	3	Both	22	All ages	94	Child underweight	3	Rate	2001	4.90912127646573	6.3740979047824995	3.48926389813475
1	All Population	29	Summary exposure value	134	Tropical Latin America	3	Both	22	All ages	95	Iron deficiency	3	Rate	2001	6.487786818197851	9.14383639358447	4.35668051862339
1	All Population	29	Summary exposure value	134	Tropical Latin America	3	Both	22	All ages	96	Vitamin A deficiency	3	Rate	2001	12.9932276616682	23.13521824490577	0.0
1	All Population	29	Summary exposure value	134	Tropical Latin America	3	Both	22	All ages	97	Zinc deficiency	3	Rate	2001	19.877321658030887	32.83408575148766	0.0
1	All Population	29	Summary exposure value	134	Tropical Latin America	3	Both	22	All ages	98	Tobacco	3	Rate	2001	25.326074230636443	26.81974914451528	23.80089410725009
1	All Population	29	Summary exposure value	134	Tropical Latin America	3	Both	22	All ages	99	Smoking	3	Rate	2001	22.083192856155932	24.71582203358087	19.63125417737696
1	All Population	29	Summary exposure value	134	Tropical Latin America	3	Both	22	All ages	100	Secondhand smoke	3	Rate	2001	40.45884402855417	43.49325952118664	37.70038264767772
1	All Population	29	Summary exposure value	134	Tropical Latin America	3	Both	22	All ages	102	High alcohol use	3	Rate	2001	8.92475148333346	12.30593107835007	6.25874990776866
1	All Population	29	Summary exposure value	134	Tropical Latin America	3	Both	22	All ages	103	Drug use	3	Rate	2001	0.45669096188194	0.8068103141013601	0.24484234443178
1	All Population	29	Summary exposure value	134	Tropical Latin America	3	Both	22	All ages	104	Metabolic risks	3	Rate	2001	19.237690475952522	22.93640108831396	16.67893841527178
1	All Population	29	Summary exposure value	134	Tropical Latin America	3	Both	22	All ages	105	High fasting plasma glucose	3	Rate	2001	19.06569861159664	35.66837278647747	10.55877249150144
1	All Population	29	Summary exposure value	134	Tropical Latin America	3	Both	22	All ages	107	High systolic blood pressure	3	Rate	2001	29.3711206521577	46.24332765566359	17.19824748263956
1	All Population	29	Summary exposure value	134	Tropical Latin America	3	Both	22	All ages	108	High body-mass index	3	Rate	2001	18.97946238499517	21.137757820307577	16.60349325053976
1	All Population	29	Summary exposure value	134	Tropical Latin America	3	Both	22	All ages	109	Low bone mineral density	3	Rate	2001	22.20731356661087	29.016700513137963	16.27702755943728
1	All Population	29	Summary exposure value	134	Tropical Latin America	3	Both	22	All ages	110	Dietary risks	3	Rate	2001	35.752031098917854	45.69290770990983	26.500785480677802
1	All Population	29	Summary exposure value	134	Tropical Latin America	3	Both	22	All ages	111	Diet low in fruits	3	Rate	2001	27.38786518216384	33.44026226785034	22.04191601151007
1	All Population	29	Summary exposure value	134	Tropical Latin America	3	Both	22	All ages	112	Diet low in vegetables	3	Rate	2001	40.69331576061243	50.073404672552115	23.11027715205983
1	All Population	29	Summary exposure value	134	Tropical Latin America	3	Both	22	All ages	113	Diet low in whole grains	3	Rate	2001	45.42749354498223	58.96242830930196	34.53400282949908
1	All Population	29	Summary exposure value	134	Tropical Latin America	3	Both	22	All ages	114	Diet low in nuts and seeds	3	Rate	2001	47.746346524285585	57.35512842972796	36.91051046978018
1	All Population	29	Summary exposure value	134	Tropical Latin America	3	Both	22	All ages	115	Diet low in milk	3	Rate	2001	59.4613177015385	61.975775218622644	57.33957670666817
1	All Population	29	Summary exposure value	134	Tropical Latin America	3	Both	22	All ages	116	Diet high in red meat	3	Rate	2001	46.15732868760983	66.54094489220547	0.0
1	All Population	29	Summary exposure value	134	Tropical Latin America	3	Both	22	All ages	117	Diet high in processed meat	3	Rate	2001	7.387255501052289	10.575336890628439	5.193026068388059
1	All Population	29	Summary exposure value	134	Tropical Latin America	3	Both	22	All ages	118	Diet high in sugar-sweetened beverages	3	Rate	2001	18.54161002253501	27.80921612480952	11.13950026083459
1	All Population	29	Summary exposure value	134	Tropical Latin America	3	Both	22	All ages	119	Diet low in fiber	3	Rate	2001	21.95033838026923	39.21580358187295	8.81152545667118
1	All Population	29	Summary exposure value	134	Tropical Latin America	3	Both	22	All ages	121	Diet low in seafood omega-3 fatty acids	3	Rate	2001	39.84704098003467	53.654382390296774	26.89544848836868
1	All Population	29	Summary exposure value	134	Tropical Latin America	3	Both	22	All ages	122	Diet low in omega-6 polyunsaturated fatty acids	3	Rate	2001	11.71708476920494	21.43116506492849	4.6851179032352
1	All Population	29	Summary exposure value	134	Tropical Latin America	3	Both	22	All ages	123	Diet high in trans fatty acids	3	Rate	2001	52.110568306044705	70.50440518821513	35.61557843250653
1	All Population	29	Summary exposure value	134	Tropical Latin America	3	Both	22	All ages	124	Diet high in sodium	3	Rate	2001	30.83906477734621	64.4011701462084	3.2685461549253803
1	All Population	29	Summary exposure value	134	Tropical Latin America	3	Both	22	All ages	125	Low physical activity	3	Rate	2001	20.77081934070874	24.63334620997284	16.80985844419396
1	All Population	29	Summary exposure value	134	Tropical Latin America	3	Both	22	All ages	126	Occupational risks	3	Rate	2001	4.1310506135934695	8.303544783183291	2.86509074479926
1	All Population	29	Summary exposure value	134	Tropical Latin America	3	Both	22	All ages	127	Occupational carcinogens	3	Rate	2001	1.4259625747064	2.28695108623632	1.09880470289676
1	All Population	29	Summary exposure value	134	Tropical Latin America	3	Both	22	All ages	128	Occupational asthmagens	3	Rate	2001	19.4778502680433	22.3770166084496	16.66373921540564
1	All Population	29	Summary exposure value	134	Tropical Latin America	3	Both	22	All ages	129	Occupational particulate matter, gases, and fumes	3	Rate	2001	10.58062207015976	62.47023745373652	0.0
1	All Population	29	Summary exposure value	134	Tropical Latin America	3	Both	22	All ages	130	Occupational noise	3	Rate	2001	10.33959409686832	10.98420683632752	9.68981986832194
1	All Population	29	Summary exposure value	134	Tropical Latin America	3	Both	22	All ages	132	Occupational ergonomic factors	3	Rate	2001	40.12176094031542	92.16664856482814	0.0
1	All Population	29	Summary exposure value	134	Tropical Latin America	3	Both	22	All ages	134	Sexual violence against children	3	Rate	2001	12.47682531232192	19.54920644794854	6.642029037495489
1	All Population	29	Summary exposure value	134	Tropical Latin America	3	Both	22	All ages	135	Intimate partner violence	3	Rate	2001	13.93394456351776	19.825124763020778	7.74909207551735
1	All Population	29	Summary exposure value	134	Tropical Latin America	3	Both	22	All ages	136	Non-exclusive breastfeeding	3	Rate	2001	45.68223276115898	58.70648446342962	34.35064906877628
1	All Population	29	Summary exposure value	134	Tropical Latin America	3	Both	22	All ages	137	Discontinued breastfeeding	3	Rate	2001	65.14736919923897	68.20178821064955	62.39341026111626
1	All Population	29	Summary exposure value	134	Tropical Latin America	3	Both	22	All ages	147	Diet low in calcium	3	Rate	2001	13.64908761227371	17.58041060286864	11.60060247702247
1	All Population	29	Summary exposure value	134	Tropical Latin America	3	Both	22	All ages	150	Occupational exposure to asbestos	3	Rate	2001	1.7989633912021301	1.9173173119534301	1.68335165917144
1	All Population	29	Summary exposure value	134	Tropical Latin America	3	Both	22	All ages	151	Occupational exposure to arsenic	3	Rate	2001	0.42112898398486004	0.71608450142307	0.170268778467
1	All Population	29	Summary exposure value	134	Tropical Latin America	3	Both	22	All ages	152	Occupational exposure to benzene	3	Rate	2001	1.29354887790018	2.5800347534731998	0.75795109779054
1	All Population	29	Summary exposure value	134	Tropical Latin America	3	Both	22	All ages	153	Occupational exposure to beryllium	3	Rate	2001	0.10849930504157	0.11036884015361	0.10663884569641999
1	All Population	29	Summary exposure value	134	Tropical Latin America	3	Both	22	All ages	154	Occupational exposure to cadmium	3	Rate	2001	0.2280634824754	0.23560308197527	0.22034172862893997
1	All Population	29	Summary exposure value	134	Tropical Latin America	3	Both	22	All ages	155	Occupational exposure to chromium	3	Rate	2001	0.55241352830577	0.56914421822726	0.53675207989048
1	All Population	29	Summary exposure value	134	Tropical Latin America	3	Both	22	All ages	156	Occupational exposure to diesel engine exhaust	3	Rate	2001	2.9313676541077	3.01925313181627	2.8390220334392002
1	All Population	29	Summary exposure value	134	Tropical Latin America	3	Both	22	All ages	158	Occupational exposure to formaldehyde	3	Rate	2001	1.2697728812933602	1.31800582949574	1.22323070807282
1	All Population	29	Summary exposure value	134	Tropical Latin America	3	Both	22	All ages	159	Occupational exposure to nickel	3	Rate	2001	0.41709747542962	0.9945837022883199	0.1375380865588
1	All Population	29	Summary exposure value	134	Tropical Latin America	3	Both	22	All ages	160	Occupational exposure to polycyclic aromatic hydrocarbons	3	Rate	2001	1.16237485249804	1.192380879001	1.13617562161567
1	All Population	29	Summary exposure value	134	Tropical Latin America	3	Both	22	All ages	161	Occupational exposure to silica	3	Rate	2001	3.97864254132487	8.14892047821135	2.1384711068620903
1	All Population	29	Summary exposure value	134	Tropical Latin America	3	Both	22	All ages	162	Occupational exposure to sulfuric acid	3	Rate	2001	0.9900006951081499	1.67870131585814	0.71219546474182
1	All Population	29	Summary exposure value	134	Tropical Latin America	3	Both	22	All ages	169	All risk factors	3	Rate	2001	24.46028643416885	26.159006024978098	21.16360174998859
1	All Population	29	Summary exposure value	134	Tropical Latin America	3	Both	22	All ages	202	Environmental/occupational risks	3	Rate	2001	25.91874855672507	31.640057392505078	20.65592334497937
1	All Population	29	Summary exposure value	134	Tropical Latin America	3	Both	22	All ages	203	Behavioral risks	3	Rate	2001	20.276930343541068	22.55448141183078	16.922105606663
1	All Population	29	Summary exposure value	134	Tropical Latin America	3	Both	22	All ages	237	Occupational exposure to trichloroethylene	3	Rate	2001	0.32205996891538	0.33282163669952003	0.31262040974174
1	All Population	29	Summary exposure value	134	Tropical Latin America	3	Both	22	All ages	238	No access to handwashing facility	3	Rate	2001	18.599366420200262	29.914604670000937	6.86537347352051
1	All Population	29	Summary exposure value	134	Tropical Latin America	3	Both	22	All ages	239	Child growth failure	3	Rate	2001	2.90748582757309	5.82064801409919	1.27658707370951
1	All Population	29	Summary exposure value	134	Tropical Latin America	3	Both	22	All ages	240	Child wasting	3	Rate	2001	2.16750538181206	3.03620291200601	1.4195433035393
1	All Population	29	Summary exposure value	134	Tropical Latin America	3	Both	22	All ages	241	Child stunting	3	Rate	2001	8.19772801606306	9.69328231672597	6.77717225764064
1	All Population	29	Summary exposure value	134	Tropical Latin America	3	Both	22	All ages	331	Non-optimal temperature	3	Rate	2001	14.55026819480565	17.736344874721798	12.1137067447362
1	All Population	29	Summary exposure value	134	Tropical Latin America	3	Both	22	All ages	332	Chewing tobacco	3	Rate	2001	0.57406272279422	1.25831313582267	0.23523195299025002
1	All Population	29	Summary exposure value	134	Tropical Latin America	3	Both	22	All ages	333	Diet low in legumes	3	Rate	2001	19.97333017022691	29.547921543805312	0.0
1	All Population	29	Summary exposure value	134	Tropical Latin America	3	Both	22	All ages	334	Short gestation	3	Rate	2001	16.14212686152695	17.43291370184547	15.03098970760627
1	All Population	29	Summary exposure value	134	Tropical Latin America	3	Both	22	All ages	335	Low birth weight	3	Rate	2001	11.32871858702549	11.954775530576601	10.80112155094068
1	All Population	29	Summary exposure value	134	Tropical Latin America	3	Both	22	All ages	337	High temperature	3	Rate	2001	15.97753793133323	19.38314478379337	12.769146474700749
1	All Population	29	Summary exposure value	134	Tropical Latin America	3	Both	22	All ages	338	Low temperature	3	Rate	2001	11.49285209768344	13.96055605125933	10.26242545028949
1	All Population	29	Summary exposure value	134	Tropical Latin America	3	Both	22	All ages	339	Low birth weight and short gestation	3	Rate	2001	13.464380365836078	14.90691529019294	12.21240159716582
1	All Population	29	Summary exposure value	134	Tropical Latin America	3	Both	22	All ages	341	Kidney dysfunction	3	Rate	2001	2.72973749163853	4.285679404301139	1.7871629414204198
1	All Population	29	Summary exposure value	134	Tropical Latin America	3	Both	22	All ages	363	Bullying victimization	3	Rate	2001	7.27696109948036	14.089475841758889	3.46379051341241
1	All Population	29	Summary exposure value	134	Tropical Latin America	3	Both	22	All ages	367	High LDL cholesterol	3	Rate	2001	47.44566812304646	58.733264870772615	37.91588283564672
1	All Population	29	Summary exposure value	134	Tropical Latin America	3	Both	22	All ages	82	Unsafe water, sanitation, and handwashing	3	Rate	1998	26.09775968255972	34.8261558217516	17.10130318010477
1	All Population	29	Summary exposure value	134	Tropical Latin America	3	Both	22	All ages	83	Unsafe water source	3	Rate	1998	31.319237520219673	41.47084129089547	22.24977179410435
1	All Population	29	Summary exposure value	134	Tropical Latin America	3	Both	22	All ages	84	Unsafe sanitation	3	Rate	1998	34.93434437640159	39.203984480655194	30.42048350534121
1	All Population	29	Summary exposure value	134	Tropical Latin America	3	Both	22	All ages	85	Air pollution	3	Rate	1998	25.99316057413153	34.55766291319415	17.39629456154956
1	All Population	29	Summary exposure value	134	Tropical Latin America	3	Both	22	All ages	86	Ambient particulate matter pollution	3	Rate	1998	20.490891337500532	30.445078617222183	12.67361491165047
1	All Population	29	Summary exposure value	134	Tropical Latin America	3	Both	22	All ages	87	Household air pollution from solid fuels	3	Rate	1998	9.92014528413017	15.18610708071364	5.8838191146781
1	All Population	29	Summary exposure value	134	Tropical Latin America	3	Both	22	All ages	88	Ambient ozone pollution	3	Rate	1998	5.45904586885137	7.22841302795926	3.84646572761457
1	All Population	29	Summary exposure value	134	Tropical Latin America	3	Both	22	All ages	89	Other environmental risks	3	Rate	1998	37.213818147277074	49.32067682200867	12.38476703232767
1	All Population	29	Summary exposure value	134	Tropical Latin America	3	Both	22	All ages	90	Residential radon	3	Rate	1998	24.828107155427322	44.99926258940161	0.0
1	All Population	29	Summary exposure value	134	Tropical Latin America	3	Both	22	All ages	91	Lead exposure	3	Rate	1998	44.50159914220777	57.85726228058658	6.80923288395535
1	All Population	29	Summary exposure value	134	Tropical Latin America	3	Both	22	All ages	92	Child and maternal malnutrition	3	Rate	1998	7.33581243309113	14.03714832478203	3.0320072653333496
1	All Population	29	Summary exposure value	134	Tropical Latin America	3	Both	22	All ages	93	Suboptimal breastfeeding	3	Rate	1998	53.5325280424819	57.68073708362335	49.6552080993717
1	All Population	29	Summary exposure value	134	Tropical Latin America	3	Both	22	All ages	94	Child underweight	3	Rate	1998	5.43639471183887	7.03732816886283	3.8523566583833198
1	All Population	29	Summary exposure value	134	Tropical Latin America	3	Both	22	All ages	95	Iron deficiency	3	Rate	1998	6.735252210265711	9.55728594000869	4.32773652339582
1	All Population	29	Summary exposure value	134	Tropical Latin America	3	Both	22	All ages	96	Vitamin A deficiency	3	Rate	1998	14.94983583919971	26.30340261458299	0.0
1	All Population	29	Summary exposure value	134	Tropical Latin America	3	Both	22	All ages	97	Zinc deficiency	3	Rate	1998	20.77187868425057	33.80538243612245	0.0
1	All Population	29	Summary exposure value	134	Tropical Latin America	3	Both	22	All ages	98	Tobacco	3	Rate	1998	27.391329257316638	28.83707946955702	25.78825099718256
1	All Population	29	Summary exposure value	134	Tropical Latin America	3	Both	22	All ages	99	Smoking	3	Rate	1998	24.00143174541966	26.993772227160502	21.2862804923821
1	All Population	29	Summary exposure value	134	Tropical Latin America	3	Both	22	All ages	100	Secondhand smoke	3	Rate	1998	43.16360167051679	46.114167725875696	39.95918733212785
1	All Population	29	Summary exposure value	134	Tropical Latin America	3	Both	22	All ages	102	High alcohol use	3	Rate	1998	8.45935426871531	11.53168255223024	5.95536056489241
1	All Population	29	Summary exposure value	134	Tropical Latin America	3	Both	22	All ages	103	Drug use	3	Rate	1998	0.45021611146496	0.78841481975011	0.24062026481136
1	All Population	29	Summary exposure value	134	Tropical Latin America	3	Both	22	All ages	104	Metabolic risks	3	Rate	1998	18.39029975819246	21.94242829260164	15.74735465276703
1	All Population	29	Summary exposure value	134	Tropical Latin America	3	Both	22	All ages	105	High fasting plasma glucose	3	Rate	1998	20.14078147701231	38.73928657372423	11.07710489035223
1	All Population	29	Summary exposure value	134	Tropical Latin America	3	Both	22	All ages	107	High systolic blood pressure	3	Rate	1998	28.66889438820484	48.89881672153078	15.21203185514356
1	All Population	29	Summary exposure value	134	Tropical Latin America	3	Both	22	All ages	108	High body-mass index	3	Rate	1998	17.74917472020747	20.148171613685058	15.36021857899699
1	All Population	29	Summary exposure value	134	Tropical Latin America	3	Both	22	All ages	109	Low bone mineral density	3	Rate	1998	22.51832395949095	29.27905240285864	16.58819695618391
1	All Population	29	Summary exposure value	134	Tropical Latin America	3	Both	22	All ages	110	Dietary risks	3	Rate	1998	36.08571612852137	45.81483693029063	26.784169996595843
1	All Population	29	Summary exposure value	134	Tropical Latin America	3	Both	22	All ages	111	Diet low in fruits	3	Rate	1998	28.311813489292497	34.570192376912026	21.78835915187706
1	All Population	29	Summary exposure value	134	Tropical Latin America	3	Both	22	All ages	112	Diet low in vegetables	3	Rate	1998	42.47333173756686	52.41426264875	24.05773180064713
1	All Population	29	Summary exposure value	134	Tropical Latin America	3	Both	22	All ages	113	Diet low in whole grains	3	Rate	1998	46.70194018442116	61.013224480922986	35.45169600343653
1	All Population	29	Summary exposure value	134	Tropical Latin America	3	Both	22	All ages	114	Diet low in nuts and seeds	3	Rate	1998	49.892176694305576	59.25230890153437	40.74341385594449
1	All Population	29	Summary exposure value	134	Tropical Latin America	3	Both	22	All ages	115	Diet low in milk	3	Rate	1998	60.657048840322645	63.18221559965325	58.73373583710284
1	All Population	29	Summary exposure value	134	Tropical Latin America	3	Both	22	All ages	116	Diet high in red meat	3	Rate	1998	44.57371796552234	64.52869359970238	0.0
1	All Population	29	Summary exposure value	134	Tropical Latin America	3	Both	22	All ages	117	Diet high in processed meat	3	Rate	1998	7.5573042850325	10.77860256284753	5.20547706733927
1	All Population	29	Summary exposure value	134	Tropical Latin America	3	Both	22	All ages	118	Diet high in sugar-sweetened beverages	3	Rate	1998	16.86542089391427	27.241080163301078	9.44619377849505
1	All Population	29	Summary exposure value	134	Tropical Latin America	3	Both	22	All ages	119	Diet low in fiber	3	Rate	1998	23.96162806259689	41.3458048226248	9.86794355050497
1	All Population	29	Summary exposure value	134	Tropical Latin America	3	Both	22	All ages	121	Diet low in seafood omega-3 fatty acids	3	Rate	1998	41.48469678154686	54.67330503645298	28.47932726283081
1	All Population	29	Summary exposure value	134	Tropical Latin America	3	Both	22	All ages	122	Diet low in omega-6 polyunsaturated fatty acids	3	Rate	1998	11.55586241270451	21.64627223902206	4.58066274121815
1	All Population	29	Summary exposure value	134	Tropical Latin America	3	Both	22	All ages	123	Diet high in trans fatty acids	3	Rate	1998	52.223675946058755	70.07068428358906	33.701473054627265
1	All Population	29	Summary exposure value	134	Tropical Latin America	3	Both	22	All ages	124	Diet high in sodium	3	Rate	1998	30.783260409006957	63.044072889418665	3.05329162868486
1	All Population	29	Summary exposure value	134	Tropical Latin America	3	Both	22	All ages	125	Low physical activity	3	Rate	1998	20.31560369167389	24.470175131171658	16.29553652543013
1	All Population	29	Summary exposure value	134	Tropical Latin America	3	Both	22	All ages	126	Occupational risks	3	Rate	1998	3.99184370140534	8.160112306314069	2.71194006572845
1	All Population	29	Summary exposure value	134	Tropical Latin America	3	Both	22	All ages	127	Occupational carcinogens	3	Rate	1998	1.3902536841106201	2.2294918507985098	1.06582749190623
1	All Population	29	Summary exposure value	134	Tropical Latin America	3	Both	22	All ages	128	Occupational asthmagens	3	Rate	1998	18.39999913916155	21.115363134501138	15.923764021986331
1	All Population	29	Summary exposure value	134	Tropical Latin America	3	Both	22	All ages	129	Occupational particulate matter, gases, and fumes	3	Rate	1998	10.54307957429203	61.74912331321296	0.0
1	All Population	29	Summary exposure value	134	Tropical Latin America	3	Both	22	All ages	130	Occupational noise	3	Rate	1998	10.19404706081829	10.92805661144486	9.50216201524122
1	All Population	29	Summary exposure value	134	Tropical Latin America	3	Both	22	All ages	132	Occupational ergonomic factors	3	Rate	1998	38.71229986754173	90.7715782721642	0.0
1	All Population	29	Summary exposure value	134	Tropical Latin America	3	Both	22	All ages	134	Sexual violence against children	3	Rate	1998	12.3347825867427	20.1477048372616	6.33197264113021
1	All Population	29	Summary exposure value	134	Tropical Latin America	3	Both	22	All ages	135	Intimate partner violence	3	Rate	1998	14.303093576538961	21.203995308231	7.27799614762549
1	All Population	29	Summary exposure value	134	Tropical Latin America	3	Both	22	All ages	136	Non-exclusive breastfeeding	3	Rate	1998	47.11082051979673	61.30573100270429	35.85093574431966
1	All Population	29	Summary exposure value	134	Tropical Latin America	3	Both	22	All ages	137	Discontinued breastfeeding	3	Rate	1998	67.14016083492567	69.67119150239334	64.74372028093877
1	All Population	29	Summary exposure value	134	Tropical Latin America	3	Both	22	All ages	147	Diet low in calcium	3	Rate	1998	14.61298157469615	19.57064088887276	12.407216273508471
1	All Population	29	Summary exposure value	134	Tropical Latin America	3	Both	22	All ages	150	Occupational exposure to asbestos	3	Rate	1998	1.7157037697784898	1.81323686120411	1.60638010307911
1	All Population	29	Summary exposure value	134	Tropical Latin America	3	Both	22	All ages	151	Occupational exposure to arsenic	3	Rate	1998	0.40972708879942	0.69782043344787	0.16312550745474
1	All Population	29	Summary exposure value	134	Tropical Latin America	3	Both	22	All ages	152	Occupational exposure to benzene	3	Rate	1998	1.2517551729113598	2.4487702273986702	0.73894580201521
1	All Population	29	Summary exposure value	134	Tropical Latin America	3	Both	22	All ages	153	Occupational exposure to beryllium	3	Rate	1998	0.10410121592256999	0.10676343918610001	0.10130340075130001
1	All Population	29	Summary exposure value	134	Tropical Latin America	3	Both	22	All ages	154	Occupational exposure to cadmium	3	Rate	1998	0.22129235506542	0.23120763050386	0.21251424901816002
1	All Population	29	Summary exposure value	134	Tropical Latin America	3	Both	22	All ages	155	Occupational exposure to chromium	3	Rate	1998	0.53305132876098	0.5539038505833	0.5145098965264999
1	All Population	29	Summary exposure value	134	Tropical Latin America	3	Both	22	All ages	156	Occupational exposure to diesel engine exhaust	3	Rate	1998	2.78678060003615	2.901149230135	2.65820525053273
1	All Population	29	Summary exposure value	134	Tropical Latin America	3	Both	22	All ages	158	Occupational exposure to formaldehyde	3	Rate	1998	1.25917117202231	1.32294573434585	1.2038017015331999
1	All Population	29	Summary exposure value	134	Tropical Latin America	3	Both	22	All ages	159	Occupational exposure to nickel	3	Rate	1998	0.40615285974045	0.9777769464336099	0.13488851876351
1	All Population	29	Summary exposure value	134	Tropical Latin America	3	Both	22	All ages	160	Occupational exposure to polycyclic aromatic hydrocarbons	3	Rate	1998	1.11766564874155	1.15622494622809	1.08060439420259
1	All Population	29	Summary exposure value	134	Tropical Latin America	3	Both	22	All ages	161	Occupational exposure to silica	3	Rate	1998	3.8370870339745897	7.92955199839296	2.08064842627707
1	All Population	29	Summary exposure value	134	Tropical Latin America	3	Both	22	All ages	162	Occupational exposure to sulfuric acid	3	Rate	1998	0.97189474334655	1.65558937075358	0.7015612872757999
1	All Population	29	Summary exposure value	134	Tropical Latin America	3	Both	22	All ages	169	All risk factors	3	Rate	1998	23.92788907689343	25.67460646867456	20.79872397240513
1	All Population	29	Summary exposure value	134	Tropical Latin America	3	Both	22	All ages	202	Environmental/occupational risks	3	Rate	1998	27.634181523485278	34.04096168460304	22.41439474583018
1	All Population	29	Summary exposure value	134	Tropical Latin America	3	Both	22	All ages	203	Behavioral risks	3	Rate	1998	20.453536900095582	22.7488640894607	17.00975072364307
1	All Population	29	Summary exposure value	134	Tropical Latin America	3	Both	22	All ages	237	Occupational exposure to trichloroethylene	3	Rate	1998	0.30949833795386	0.32446848312513	0.29705242640576
1	All Population	29	Summary exposure value	134	Tropical Latin America	3	Both	22	All ages	238	No access to handwashing facility	3	Rate	1998	20.64652094756596	32.39233505653088	7.43331370838996
1	All Population	29	Summary exposure value	134	Tropical Latin America	3	Both	22	All ages	239	Child growth failure	3	Rate	1998	3.22680840266382	6.48376438656698	1.46151416716595
1	All Population	29	Summary exposure value	134	Tropical Latin America	3	Both	22	All ages	240	Child wasting	3	Rate	1998	2.23126450260583	3.1346230323547997	1.44721889146486
1	All Population	29	Summary exposure value	134	Tropical Latin America	3	Both	22	All ages	241	Child stunting	3	Rate	1998	9.02172836002313	10.639242205392	7.54528556176927
1	All Population	29	Summary exposure value	134	Tropical Latin America	3	Both	22	All ages	331	Non-optimal temperature	3	Rate	1998	17.55076578945326	20.6332994335175	14.834630968490131
1	All Population	29	Summary exposure value	134	Tropical Latin America	3	Both	22	All ages	332	Chewing tobacco	3	Rate	1998	0.57703877202222	1.22501597805838	0.24000096756925998
1	All Population	29	Summary exposure value	134	Tropical Latin America	3	Both	22	All ages	333	Diet low in legumes	3	Rate	1998	21.99206652684855	32.37713823328463	0.0
1	All Population	29	Summary exposure value	134	Tropical Latin America	3	Both	22	All ages	334	Short gestation	3	Rate	1998	16.01323843689737	17.24877366685173	14.94333634554478
1	All Population	29	Summary exposure value	134	Tropical Latin America	3	Both	22	All ages	335	Low birth weight	3	Rate	1998	11.342392818044281	11.98983679472406	10.85711795084475
1	All Population	29	Summary exposure value	134	Tropical Latin America	3	Both	22	All ages	337	High temperature	3	Rate	1998	19.50557845063683	22.80193536439025	16.436892066718208
1	All Population	29	Summary exposure value	134	Tropical Latin America	3	Both	22	All ages	338	Low temperature	3	Rate	1998	11.44397983788421	13.471888144121491	10.3855340948419
1	All Population	29	Summary exposure value	134	Tropical Latin America	3	Both	22	All ages	339	Low birth weight and short gestation	3	Rate	1998	13.460064065911078	14.845123566384991	12.21589853738747
1	All Population	29	Summary exposure value	134	Tropical Latin America	3	Both	22	All ages	341	Kidney dysfunction	3	Rate	1998	2.6261604499723203	4.1233519292876695	1.72722983921203
1	All Population	29	Summary exposure value	134	Tropical Latin America	3	Both	22	All ages	363	Bullying victimization	3	Rate	1998	7.4580070105821505	14.618424364183449	3.51127776596747
1	All Population	29	Summary exposure value	134	Tropical Latin America	3	Both	22	All ages	367	High LDL cholesterol	3	Rate	1998	47.91486560449858	60.10035432512999	37.17715985159542
1	All Population	29	Summary exposure value	134	Tropical Latin America	3	Both	22	All ages	82	Unsafe water, sanitation, and handwashing	3	Rate	2002	22.9079646910296	30.71898543749304	15.3315401289947
1	All Population	29	Summary exposure value	134	Tropical Latin America	3	Both	22	All ages	83	Unsafe water source	3	Rate	2002	29.63622585995444	39.603456157387676	19.706618141604153
1	All Population	29	Summary exposure value	134	Tropical Latin America	3	Both	22	All ages	84	Unsafe sanitation	3	Rate	2002	30.77770312406302	34.72214941349685	26.88129086394247
1	All Population	29	Summary exposure value	134	Tropical Latin America	3	Both	22	All ages	85	Air pollution	3	Rate	2002	24.643499674852478	32.51829682736092	16.72831536276648
1	All Population	29	Summary exposure value	134	Tropical Latin America	3	Both	22	All ages	86	Ambient particulate matter pollution	3	Rate	2002	21.29344771515202	30.33965622404019	14.21393179186168
1	All Population	29	Summary exposure value	134	Tropical Latin America	3	Both	22	All ages	87	Household air pollution from solid fuels	3	Rate	2002	7.83859448137743	12.77112912562397	4.574354639196191
1	All Population	29	Summary exposure value	134	Tropical Latin America	3	Both	22	All ages	88	Ambient ozone pollution	3	Rate	2002	5.66500664519158	7.371808704084589	3.95191696663417
1	All Population	29	Summary exposure value	134	Tropical Latin America	3	Both	22	All ages	89	Other environmental risks	3	Rate	2002	37.3109557834508	48.905270404681	12.10899877196784
1	All Population	29	Summary exposure value	134	Tropical Latin America	3	Both	22	All ages	90	Residential radon	3	Rate	2002	24.7760486480609	44.83684557100332	0.0
1	All Population	29	Summary exposure value	134	Tropical Latin America	3	Both	22	All ages	91	Lead exposure	3	Rate	2002	44.41563193193941	56.57273471058889	6.6231203625269295
1	All Population	29	Summary exposure value	134	Tropical Latin America	3	Both	22	All ages	92	Child and maternal malnutrition	3	Rate	2002	7.326019243404271	14.042767847109491	3.01941178664773
1	All Population	29	Summary exposure value	134	Tropical Latin America	3	Both	22	All ages	93	Suboptimal breastfeeding	3	Rate	2002	51.68238779489553	55.874196111186194	47.76204308460228
1	All Population	29	Summary exposure value	134	Tropical Latin America	3	Both	22	All ages	94	Child underweight	3	Rate	2002	4.77164879857004	6.19949091133122	3.39424962965974
1	All Population	29	Summary exposure value	134	Tropical Latin America	3	Both	22	All ages	95	Iron deficiency	3	Rate	2002	6.419856606568911	8.88293829471238	4.4495478908433
1	All Population	29	Summary exposure value	134	Tropical Latin America	3	Both	22	All ages	96	Vitamin A deficiency	3	Rate	2002	12.28809863713535	22.48496933425964	0.0
1	All Population	29	Summary exposure value	134	Tropical Latin America	3	Both	22	All ages	97	Zinc deficiency	3	Rate	2002	19.581335549873728	32.32213068636125	0.0
1	All Population	29	Summary exposure value	134	Tropical Latin America	3	Both	22	All ages	98	Tobacco	3	Rate	2002	24.5309940191351	25.88049016218898	23.07398703307086
1	All Population	29	Summary exposure value	134	Tropical Latin America	3	Both	22	All ages	99	Smoking	3	Rate	2002	21.21480044504234	23.50180578238743	18.987733793154
1	All Population	29	Summary exposure value	134	Tropical Latin America	3	Both	22	All ages	100	Secondhand smoke	3	Rate	2002	39.498300294676866	42.38225972643448	36.783202487825214
1	All Population	29	Summary exposure value	134	Tropical Latin America	3	Both	22	All ages	102	High alcohol use	3	Rate	2002	9.03867246364892	12.32929300104182	6.3885480614901
1	All Population	29	Summary exposure value	134	Tropical Latin America	3	Both	22	All ages	103	Drug use	3	Rate	2002	0.45835835099266	0.8044903442612401	0.24737182750636
1	All Population	29	Summary exposure value	134	Tropical Latin America	3	Both	22	All ages	104	Metabolic risks	3	Rate	2002	19.565175976819578	23.06439959216767	16.97542408027742
1	All Population	29	Summary exposure value	134	Tropical Latin America	3	Both	22	All ages	105	High fasting plasma glucose	3	Rate	2002	18.771222695897748	34.39783657766509	10.51834952622606
1	All Population	29	Summary exposure value	134	Tropical Latin America	3	Both	22	All ages	107	High systolic blood pressure	3	Rate	2002	29.5750320640436	46.70401454909866	18.01919581166959
1	All Population	29	Summary exposure value	134	Tropical Latin America	3	Both	22	All ages	108	High body-mass index	3	Rate	2002	19.44329957664273	21.38418197029367	17.113562001063308
1	All Population	29	Summary exposure value	134	Tropical Latin America	3	Both	22	All ages	109	Low bone mineral density	3	Rate	2002	22.10569595839831	28.80464175142586	16.284419248821568
1	All Population	29	Summary exposure value	134	Tropical Latin America	3	Both	22	All ages	110	Dietary risks	3	Rate	2002	35.64997314526671	45.41672450042504	26.23060576915282
1	All Population	29	Summary exposure value	134	Tropical Latin America	3	Both	22	All ages	111	Diet low in fruits	3	Rate	2002	27.162780986594758	33.33584122370732	22.03551991970827
1	All Population	29	Summary exposure value	134	Tropical Latin America	3	Both	22	All ages	112	Diet low in vegetables	3	Rate	2002	40.11169401361927	49.30123743247395	22.83385361876007
1	All Population	29	Summary exposure value	134	Tropical Latin America	3	Both	22	All ages	113	Diet low in whole grains	3	Rate	2002	44.97947557944043	58.555079439007926	34.4566973440838
1	All Population	29	Summary exposure value	134	Tropical Latin America	3	Both	22	All ages	114	Diet low in nuts and seeds	3	Rate	2002	46.93512439893311	56.92301290016999	35.61340254060398
1	All Population	29	Summary exposure value	134	Tropical Latin America	3	Both	22	All ages	115	Diet low in milk	3	Rate	2002	59.01858263194942	61.47385927133927	56.917269341487945
1	All Population	29	Summary exposure value	134	Tropical Latin America	3	Both	22	All ages	116	Diet high in red meat	3	Rate	2002	46.54918092797547	66.6007289977727	0.0
1	All Population	29	Summary exposure value	134	Tropical Latin America	3	Both	22	All ages	117	Diet high in processed meat	3	Rate	2002	7.34336787169821	10.14758743226389	5.0904686819717
1	All Population	29	Summary exposure value	134	Tropical Latin America	3	Both	22	All ages	118	Diet high in sugar-sweetened beverages	3	Rate	2002	19.20741549912332	28.039146095744698	11.85506025260147
1	All Population	29	Summary exposure value	134	Tropical Latin America	3	Both	22	All ages	119	Diet low in fiber	3	Rate	2002	21.1856007359661	39.170567792582474	8.2997809810036
1	All Population	29	Summary exposure value	134	Tropical Latin America	3	Both	22	All ages	121	Diet low in seafood omega-3 fatty acids	3	Rate	2002	39.31211698886714	53.43077741434878	26.02951479436712
1	All Population	29	Summary exposure value	134	Tropical Latin America	3	Both	22	All ages	122	Diet low in omega-6 polyunsaturated fatty acids	3	Rate	2002	11.80522137674967	21.60166926325773	4.49260382793865
1	All Population	29	Summary exposure value	134	Tropical Latin America	3	Both	22	All ages	123	Diet high in trans fatty acids	3	Rate	2002	51.78838455214107	70.0900330443212	35.223678801327665
1	All Population	29	Summary exposure value	134	Tropical Latin America	3	Both	22	All ages	124	Diet high in sodium	3	Rate	2002	30.849320436989103	64.34907642381889	3.2489742136927604
1	All Population	29	Summary exposure value	134	Tropical Latin America	3	Both	22	All ages	125	Low physical activity	3	Rate	2002	20.98159625395133	24.74560664824072	17.10338278069441
1	All Population	29	Summary exposure value	134	Tropical Latin America	3	Both	22	All ages	126	Occupational risks	3	Rate	2002	4.17172919401548	8.34759399573977	2.8910700783202
1	All Population	29	Summary exposure value	134	Tropical Latin America	3	Both	22	All ages	127	Occupational carcinogens	3	Rate	2002	1.43492501312434	2.30292117438065	1.10613112737887
1	All Population	29	Summary exposure value	134	Tropical Latin America	3	Both	22	All ages	128	Occupational asthmagens	3	Rate	2002	19.81610124509281	22.79924573879063	16.92591133737778
1	All Population	29	Summary exposure value	134	Tropical Latin America	3	Both	22	All ages	129	Occupational particulate matter, gases, and fumes	3	Rate	2002	10.601247204498481	62.7246904273133	0.0
1	All Population	29	Summary exposure value	134	Tropical Latin America	3	Both	22	All ages	130	Occupational noise	3	Rate	2002	10.40070930489746	11.01692553820436	9.77081819346069
1	All Population	29	Summary exposure value	134	Tropical Latin America	3	Both	22	All ages	132	Occupational ergonomic factors	3	Rate	2002	40.50449500413123	92.31476400692702	0.0
1	All Population	29	Summary exposure value	134	Tropical Latin America	3	Both	22	All ages	134	Sexual violence against children	3	Rate	2002	12.536829922175041	19.16894263779066	6.55809399170086
1	All Population	29	Summary exposure value	134	Tropical Latin America	3	Both	22	All ages	135	Intimate partner violence	3	Rate	2002	13.81349730316278	18.98762257151963	7.83739625546039
1	All Population	29	Summary exposure value	134	Tropical Latin America	3	Both	22	All ages	136	Non-exclusive breastfeeding	3	Rate	2002	45.24339912468048	58.03922094214198	33.86650420850684
1	All Population	29	Summary exposure value	134	Tropical Latin America	3	Both	22	All ages	137	Discontinued breastfeeding	3	Rate	2002	64.52157687059103	67.7733083725792	61.72690258627509
1	All Population	29	Summary exposure value	134	Tropical Latin America	3	Both	22	All ages	147	Diet low in calcium	3	Rate	2002	13.316836053410219	16.93122252452623	11.36659492137921
1	All Population	29	Summary exposure value	134	Tropical Latin America	3	Both	22	All ages	150	Occupational exposure to asbestos	3	Rate	2002	1.8094034715710001	1.93205120826998	1.68373776934983
1	All Population	29	Summary exposure value	134	Tropical Latin America	3	Both	22	All ages	151	Occupational exposure to arsenic	3	Rate	2002	0.42440266752869	0.72068171654651	0.17181677356435998
1	All Population	29	Summary exposure value	134	Tropical Latin America	3	Both	22	All ages	152	Occupational exposure to benzene	3	Rate	2002	1.30485348652595	2.6157526133731	0.76276836884618
1	All Population	29	Summary exposure value	134	Tropical Latin America	3	Both	22	All ages	153	Occupational exposure to beryllium	3	Rate	2002	0.10980205242656	0.11136169407357001	0.10822453073224
1	All Population	29	Summary exposure value	134	Tropical Latin America	3	Both	22	All ages	154	Occupational exposure to cadmium	3	Rate	2002	0.2300403584215	0.23671185392168	0.22299476354949002
1	All Population	29	Summary exposure value	134	Tropical Latin America	3	Both	22	All ages	155	Occupational exposure to chromium	3	Rate	2002	0.55806514087808	0.5717774890862201	0.5445021692162499
1	All Population	29	Summary exposure value	134	Tropical Latin America	3	Both	22	All ages	156	Occupational exposure to diesel engine exhaust	3	Rate	2002	2.97330089865363	3.06033252460281	2.888548939702
1	All Population	29	Summary exposure value	134	Tropical Latin America	3	Both	22	All ages	158	Occupational exposure to formaldehyde	3	Rate	2002	1.2715054890826498	1.31434610558748	1.2205823801914901
1	All Population	29	Summary exposure value	134	Tropical Latin America	3	Both	22	All ages	159	Occupational exposure to nickel	3	Rate	2002	0.42025521449493997	1.00483703768224	0.13869676056838
1	All Population	29	Summary exposure value	134	Tropical Latin America	3	Both	22	All ages	160	Occupational exposure to polycyclic aromatic hydrocarbons	3	Rate	2002	1.17552041216309	1.20091929251784	1.15167072451656
1	All Population	29	Summary exposure value	134	Tropical Latin America	3	Both	22	All ages	161	Occupational exposure to silica	3	Rate	2002	4.02007800947935	8.21614748010107	2.16942345000391
1	All Population	29	Summary exposure value	134	Tropical Latin America	3	Both	22	All ages	162	Occupational exposure to sulfuric acid	3	Rate	2002	0.9933364309753201	1.6786909145980002	0.7142137081850699
1	All Population	29	Summary exposure value	134	Tropical Latin America	3	Both	22	All ages	169	All risk factors	3	Rate	2002	24.58641979380978	26.2880852683248	21.27099098432815
1	All Population	29	Summary exposure value	134	Tropical Latin America	3	Both	22	All ages	202	Environmental/occupational risks	3	Rate	2002	25.33146940868566	30.468198153007307	20.142180070666747
1	All Population	29	Summary exposure value	134	Tropical Latin America	3	Both	22	All ages	203	Behavioral risks	3	Rate	2002	20.1747588356893	22.54416518862336	16.877167602804548
1	All Population	29	Summary exposure value	134	Tropical Latin America	3	Both	22	All ages	237	Occupational exposure to trichloroethylene	3	Rate	2002	0.32571533325092	0.3354985310458	0.31777843393474
1	All Population	29	Summary exposure value	134	Tropical Latin America	3	Both	22	All ages	238	No access to handwashing facility	3	Rate	2002	17.91406890546391	29.063310916906588	6.61526241541794
1	All Population	29	Summary exposure value	134	Tropical Latin America	3	Both	22	All ages	239	Child growth failure	3	Rate	2002	2.82597020248026	5.65791765644978	1.23180940193348
1	All Population	29	Summary exposure value	134	Tropical Latin America	3	Both	22	All ages	240	Child wasting	3	Rate	2002	2.1526729563069598	2.99636929870238	1.41868934820288
1	All Population	29	Summary exposure value	134	Tropical Latin America	3	Both	22	All ages	241	Child stunting	3	Rate	2002	7.99941858591255	9.4505507584157	6.63081602298508
1	All Population	29	Summary exposure value	134	Tropical Latin America	3	Both	22	All ages	331	Non-optimal temperature	3	Rate	2002	14.776288645505359	17.96737340244077	12.30866593462966
1	All Population	29	Summary exposure value	134	Tropical Latin America	3	Both	22	All ages	332	Chewing tobacco	3	Rate	2002	0.57387990146314	1.2518426942312	0.23631503697442002
1	All Population	29	Summary exposure value	134	Tropical Latin America	3	Both	22	All ages	333	Diet low in legumes	3	Rate	2002	19.40888837927805	28.60307494348751	0.0
1	All Population	29	Summary exposure value	134	Tropical Latin America	3	Both	22	All ages	334	Short gestation	3	Rate	2002	16.33257629622824	17.67557546048482	15.11528367948458
1	All Population	29	Summary exposure value	134	Tropical Latin America	3	Both	22	All ages	335	Low birth weight	3	Rate	2002	11.39361576039266	11.96143732590396	10.84978015082699
1	All Population	29	Summary exposure value	134	Tropical Latin America	3	Both	22	All ages	337	High temperature	3	Rate	2002	17.4825600495667	20.69860598446594	14.2965326078937
1	All Population	29	Summary exposure value	134	Tropical Latin America	3	Both	22	All ages	338	Low temperature	3	Rate	2002	10.37106606877721	12.86165672800022	9.21569948321825
1	All Population	29	Summary exposure value	134	Tropical Latin America	3	Both	22	All ages	339	Low birth weight and short gestation	3	Rate	2002	13.56810744824738	15.0867251571911	12.32275920586568
1	All Population	29	Summary exposure value	134	Tropical Latin America	3	Both	22	All ages	341	Kidney dysfunction	3	Rate	2002	2.7516279131256	4.3266908804114195	1.80160931579532
1	All Population	29	Summary exposure value	134	Tropical Latin America	3	Both	22	All ages	363	Bullying victimization	3	Rate	2002	7.26968913728557	14.024124650024289	3.47798102670156
1	All Population	29	Summary exposure value	134	Tropical Latin America	3	Both	22	All ages	367	High LDL cholesterol	3	Rate	2002	47.28678915496164	58.43049827951282	37.71620588659687
1	All Population	29	Summary exposure value	5	East Asia	3	Both	22	All ages	85	Air pollution	3	Rate	1995	66.74073600506773	76.39397594574248	56.62332001043492
1	All Population	29	Summary exposure value	5	East Asia	3	Both	22	All ages	86	Ambient particulate matter pollution	3	Rate	1995	16.40836612190049	27.214734625834858	8.323842701777851
1	All Population	29	Summary exposure value	5	East Asia	3	Both	22	All ages	87	Household air pollution from solid fuels	3	Rate	1995	47.84881752407959	56.8688718010361	37.47242630126315
1	All Population	29	Summary exposure value	5	East Asia	3	Both	22	All ages	88	Ambient ozone pollution	3	Rate	1995	21.32777024670419	26.17679137554069	18.20810379353528
1	All Population	29	Summary exposure value	5	East Asia	3	Both	22	All ages	89	Other environmental risks	3	Rate	1995	45.66563002977947	59.732315118716215	16.29126141251465
1	All Population	29	Summary exposure value	5	East Asia	3	Both	22	All ages	90	Residential radon	3	Rate	1995	22.36994299418126	35.98840805121253	0.0
1	All Population	29	Summary exposure value	5	East Asia	3	Both	22	All ages	91	Lead exposure	3	Rate	1995	56.58574577440045	73.51328131956612	11.12659168031509
1	All Population	29	Summary exposure value	5	East Asia	3	Both	22	All ages	92	Child and maternal malnutrition	3	Rate	1995	8.17969374414808	14.826745991941289	3.5047955165947497
1	All Population	29	Summary exposure value	5	East Asia	3	Both	22	All ages	93	Suboptimal breastfeeding	3	Rate	1995	44.3916895839849	48.674734291459885	40.07588406638347
1	All Population	29	Summary exposure value	5	East Asia	3	Both	22	All ages	94	Child underweight	3	Rate	1995	14.636388476950929	18.69133306302565	10.72646076321887
1	All Population	29	Summary exposure value	5	East Asia	3	Both	22	All ages	95	Iron deficiency	3	Rate	1995	6.00399885499849	8.19710161467139	4.4468539207256494
1	All Population	29	Summary exposure value	5	East Asia	3	Both	22	All ages	96	Vitamin A deficiency	3	Rate	1995	11.801970201924469	21.1492034065869	0.0
1	All Population	29	Summary exposure value	5	East Asia	3	Both	22	All ages	97	Zinc deficiency	3	Rate	1995	21.32664793006112	34.33907648549156	0.0
1	All Population	29	Summary exposure value	5	East Asia	3	Both	22	All ages	98	Tobacco	3	Rate	1995	33.288828276889035	35.59692358489775	31.40394413873639
1	All Population	29	Summary exposure value	5	East Asia	3	Both	22	All ages	99	Smoking	3	Rate	1995	27.272733676569832	29.96385094198845	24.9311853395247
1	All Population	29	Summary exposure value	5	East Asia	3	Both	22	All ages	100	Secondhand smoke	3	Rate	1995	54.535924508082054	59.04122200897639	49.772505843583545
1	All Population	29	Summary exposure value	5	East Asia	3	Both	22	All ages	102	High alcohol use	3	Rate	1995	6.1424832106039	8.52154962928211	4.3814701123297395
1	All Population	29	Summary exposure value	5	East Asia	3	Both	22	All ages	103	Drug use	3	Rate	1995	0.81361954593241	1.18497386192709	0.55925802181103
1	All Population	29	Summary exposure value	5	East Asia	3	Both	22	All ages	104	Metabolic risks	3	Rate	1995	14.62297664773157	17.788431014736002	11.94110749825436
1	All Population	29	Summary exposure value	5	East Asia	3	Both	22	All ages	105	High fasting plasma glucose	3	Rate	1995	20.2048896807546	33.20721164716133	13.43805859279152
1	All Population	29	Summary exposure value	5	East Asia	3	Both	22	All ages	107	High systolic blood pressure	3	Rate	1995	18.341509078616742	39.910768263941634	6.88909255641119
1	All Population	29	Summary exposure value	5	East Asia	3	Both	22	All ages	108	High body-mass index	3	Rate	1995	12.04850912861452	14.46437212787212	9.845511347811959
1	All Population	29	Summary exposure value	5	East Asia	3	Both	22	All ages	109	Low bone mineral density	3	Rate	1995	24.86068925973487	31.654698711745922	19.04869034008868
1	All Population	29	Summary exposure value	5	East Asia	3	Both	22	All ages	110	Dietary risks	3	Rate	1995	40.96081359735272	50.56071312995078	31.615477262033643
1	All Population	29	Summary exposure value	5	East Asia	3	Both	22	All ages	111	Diet low in fruits	3	Rate	1995	48.09652171807175	59.11301752241576	36.99396382293839
1	All Population	29	Summary exposure value	5	East Asia	3	Both	22	All ages	112	Diet low in vegetables	3	Rate	1995	9.57006841882718	16.07329209902571	3.7037278003045
1	All Population	29	Summary exposure value	5	East Asia	3	Both	22	All ages	113	Diet low in whole grains	3	Rate	1995	44.628367259987314	58.765139931700986	33.60545378174767
1	All Population	29	Summary exposure value	5	East Asia	3	Both	22	All ages	114	Diet low in nuts and seeds	3	Rate	1995	46.710093842078024	60.7671985754959	30.69942661573194
1	All Population	29	Summary exposure value	5	East Asia	3	Both	22	All ages	115	Diet low in milk	3	Rate	1995	74.0935003826875	87.92867613102568	71.95534090169673
1	All Population	29	Summary exposure value	5	East Asia	3	Both	22	All ages	116	Diet high in red meat	3	Rate	1995	29.023762475469223	47.99747761694605	0.0
1	All Population	29	Summary exposure value	5	East Asia	3	Both	22	All ages	117	Diet high in processed meat	3	Rate	1995	3.1470957849653702	4.0258599353621	2.40339586836308
1	All Population	29	Summary exposure value	5	East Asia	3	Both	22	All ages	118	Diet high in sugar-sweetened beverages	3	Rate	1995	2.54928749438448	3.93798388046238	1.41509524764128
1	All Population	29	Summary exposure value	5	East Asia	3	Both	22	All ages	119	Diet low in fiber	3	Rate	1995	36.3459765375296	62.92668468210103	15.14333815452164
1	All Population	29	Summary exposure value	5	East Asia	3	Both	22	All ages	121	Diet low in seafood omega-3 fatty acids	3	Rate	1995	49.026396540825765	63.17088521715773	30.1579756898043
1	All Population	29	Summary exposure value	5	East Asia	3	Both	22	All ages	122	Diet low in omega-6 polyunsaturated fatty acids	3	Rate	1995	65.7821166986781	83.30753009483736	40.82778029315239
1	All Population	29	Summary exposure value	5	East Asia	3	Both	22	All ages	123	Diet high in trans fatty acids	3	Rate	1995	39.72353832955691	54.76267424087025	24.84091658368493
1	All Population	29	Summary exposure value	5	East Asia	3	Both	22	All ages	124	Diet high in sodium	3	Rate	1995	64.28462300930333	87.44338103530673	40.53663380318165
1	All Population	29	Summary exposure value	5	East Asia	3	Both	22	All ages	125	Low physical activity	3	Rate	1995	12.7894747488705	16.422199082301432	10.11709141742775
1	All Population	29	Summary exposure value	5	East Asia	3	Both	22	All ages	126	Occupational risks	3	Rate	1995	5.00222608337121	10.30973299455853	3.24482356394974
1	All Population	29	Summary exposure value	5	East Asia	3	Both	22	All ages	127	Occupational carcinogens	3	Rate	1995	1.17742474503519	1.87144430516435	0.9186437690191199
1	All Population	29	Summary exposure value	5	East Asia	3	Both	22	All ages	128	Occupational asthmagens	3	Rate	1995	23.76933648439585	29.08949560716913	19.34594331756024
1	All Population	29	Summary exposure value	5	East Asia	3	Both	22	All ages	129	Occupational particulate matter, gases, and fumes	3	Rate	1995	16.84947740420584	90.75590356864201	0.0
1	All Population	29	Summary exposure value	5	East Asia	3	Both	22	All ages	130	Occupational noise	3	Rate	1995	14.47155122687525	14.98742827159068	14.02389700561259
1	All Population	29	Summary exposure value	5	East Asia	3	Both	22	All ages	132	Occupational ergonomic factors	3	Rate	1995	53.41571609631715	91.4089922422268	0.0
1	All Population	29	Summary exposure value	5	East Asia	3	Both	22	All ages	134	Sexual violence against children	3	Rate	1995	13.07790418601715	18.38127664380943	7.72334411367854
1	All Population	29	Summary exposure value	5	East Asia	3	Both	22	All ages	135	Intimate partner violence	3	Rate	1995	22.82813395815578	36.08934878015196	11.27293334986547
1	All Population	29	Summary exposure value	5	East Asia	3	Both	22	All ages	136	Non-exclusive breastfeeding	3	Rate	1995	39.8402359402085	51.81599789781044	28.765766599980967
1	All Population	29	Summary exposure value	5	East Asia	3	Both	22	All ages	137	Discontinued breastfeeding	3	Rate	1995	51.67934748216722	56.4170118645296	47.16923837132183
1	All Population	29	Summary exposure value	5	East Asia	3	Both	22	All ages	147	Diet low in calcium	3	Rate	1995	26.429256548079522	36.11242085574869	20.922584285627423
1	All Population	29	Summary exposure value	5	East Asia	3	Both	22	All ages	150	Occupational exposure to asbestos	3	Rate	1995	0.47772658136725	0.5988969524906099	0.38430756219884
1	All Population	29	Summary exposure value	5	East Asia	3	Both	22	All ages	151	Occupational exposure to arsenic	3	Rate	1995	0.54967247884237	0.92693803693609	0.21822290476512998
1	All Population	29	Summary exposure value	5	East Asia	3	Both	22	All ages	152	Occupational exposure to benzene	3	Rate	1995	0.8518639492387301	1.68035016282683	0.50829935076028
1	All Population	29	Summary exposure value	5	East Asia	3	Both	22	All ages	153	Occupational exposure to beryllium	3	Rate	1995	0.14123210218157	0.14311374964254	0.13972217578353
1	All Population	29	Summary exposure value	5	East Asia	3	Both	22	All ages	154	Occupational exposure to cadmium	3	Rate	1995	0.28974270879408004	0.30044287248436	0.27819095280274
1	All Population	29	Summary exposure value	5	East Asia	3	Both	22	All ages	155	Occupational exposure to chromium	3	Rate	1995	0.5889167146977	0.61387731187311	0.5644186625383001
1	All Population	29	Summary exposure value	5	East Asia	3	Both	22	All ages	156	Occupational exposure to diesel engine exhaust	3	Rate	1995	2.38323459521706	2.46209776959225	2.30642654128434
1	All Population	29	Summary exposure value	5	East Asia	3	Both	22	All ages	158	Occupational exposure to formaldehyde	3	Rate	1995	1.3274953455279201	1.40034090977733	1.2528588647055101
1	All Population	29	Summary exposure value	5	East Asia	3	Both	22	All ages	159	Occupational exposure to nickel	3	Rate	1995	0.56758705089495	1.3782594691094199	0.19359230332132998
1	All Population	29	Summary exposure value	5	East Asia	3	Both	22	All ages	160	Occupational exposure to polycyclic aromatic hydrocarbons	3	Rate	1995	1.16664418402683	1.2151067496891	1.11982722692854
1	All Population	29	Summary exposure value	5	East Asia	3	Both	22	All ages	161	Occupational exposure to silica	3	Rate	1995	4.64023724591757	9.657395350692639	2.5093377272234303
1	All Population	29	Summary exposure value	5	East Asia	3	Both	22	All ages	162	Occupational exposure to sulfuric acid	3	Rate	1995	1.38387897337732	2.29389475198704	0.9846714789403099
1	All Population	29	Summary exposure value	5	East Asia	3	Both	22	All ages	169	All risk factors	3	Rate	1995	27.99270558988835	29.379863870492578	25.06792538415919
1	All Population	29	Summary exposure value	5	East Asia	3	Both	22	All ages	202	Environmental/occupational risks	3	Rate	1995	50.04548400428986	54.03872721779741	44.03852318225379
1	All Population	29	Summary exposure value	5	East Asia	3	Both	22	All ages	203	Behavioral risks	3	Rate	1995	21.28904475229265	23.51446083354217	18.05481863379115
1	All Population	29	Summary exposure value	5	East Asia	3	Both	22	All ages	237	Occupational exposure to trichloroethylene	3	Rate	1995	0.33380163097978	0.34653303509756	0.32134700932629
1	All Population	29	Summary exposure value	5	East Asia	3	Both	22	All ages	238	No access to handwashing facility	3	Rate	1995	22.42543279312274	34.38694302798208	8.624175498443499
1	All Population	29	Summary exposure value	5	East Asia	3	Both	22	All ages	239	Child growth failure	3	Rate	1995	8.67476728255474	16.935455375686658	4.52607595838362
1	All Population	29	Summary exposure value	5	East Asia	3	Both	22	All ages	240	Child wasting	3	Rate	1995	3.97321640799114	5.43413816705112	2.5729327944866096
1	All Population	29	Summary exposure value	5	East Asia	3	Both	22	All ages	241	Child stunting	3	Rate	1995	19.54747954723724	22.3520102622208	16.43175215592013
1	All Population	29	Summary exposure value	5	East Asia	3	Both	22	All ages	331	Non-optimal temperature	3	Rate	1995	30.311510423013587	32.16283440857502	28.85707767860628
1	All Population	29	Summary exposure value	5	East Asia	3	Both	22	All ages	332	Chewing tobacco	3	Rate	1995	0.71635769349553	1.43581547824461	0.29268822291261
1	All Population	29	Summary exposure value	5	East Asia	3	Both	22	All ages	333	Diet low in legumes	3	Rate	1995	60.293505009082395	81.61208711572765	0.0
1	All Population	29	Summary exposure value	5	East Asia	3	Both	22	All ages	334	Short gestation	3	Rate	1995	19.56816176959219	25.03181078787813	14.16346765760776
1	All Population	29	Summary exposure value	5	East Asia	3	Both	22	All ages	335	Low birth weight	3	Rate	1995	10.696273701360361	12.352034296508679	8.76577730874535
1	All Population	29	Summary exposure value	5	East Asia	3	Both	22	All ages	337	High temperature	3	Rate	1995	29.795257356939096	33.31614356523796	25.83864992068843
1	All Population	29	Summary exposure value	5	East Asia	3	Both	22	All ages	85	Air pollution	3	Rate	1994	66.88003216195251	76.42604994921378	57.442461771147975
1	All Population	29	Summary exposure value	5	East Asia	3	Both	22	All ages	86	Ambient particulate matter pollution	3	Rate	1994	15.91864123538404	25.263276857859818	8.67484505494133
1	All Population	29	Summary exposure value	5	East Asia	3	Both	22	All ages	87	Household air pollution from solid fuels	3	Rate	1994	48.81680255400576	57.80328627953868	38.55930967508594
1	All Population	29	Summary exposure value	5	East Asia	3	Both	22	All ages	88	Ambient ozone pollution	3	Rate	1994	20.987108169090877	25.642773883439006	18.01000384761295
1	All Population	29	Summary exposure value	5	East Asia	3	Both	22	All ages	89	Other environmental risks	3	Rate	1994	44.91665070797273	59.13516891579267	16.43714231229453
1	All Population	29	Summary exposure value	5	East Asia	3	Both	22	All ages	90	Residential radon	3	Rate	1994	22.36819611250902	36.122359312715076	0.0
1	All Population	29	Summary exposure value	5	East Asia	3	Both	22	All ages	91	Lead exposure	3	Rate	1994	55.952806539260905	73.04775060030431	11.11727182335021
1	All Population	29	Summary exposure value	5	East Asia	3	Both	22	All ages	92	Child and maternal malnutrition	3	Rate	1994	8.189581253887809	14.868184876785351	3.53755907717077
1	All Population	29	Summary exposure value	5	East Asia	3	Both	22	All ages	93	Suboptimal breastfeeding	3	Rate	1994	44.47472783582509	48.808871296373304	40.15723389344848
1	All Population	29	Summary exposure value	5	East Asia	3	Both	22	All ages	94	Child underweight	3	Rate	1994	15.15398849795219	19.25996316327013	11.124341611942171
1	All Population	29	Summary exposure value	5	East Asia	3	Both	22	All ages	95	Iron deficiency	3	Rate	1994	6.061612057538239	8.288712582300931	4.44832711540524
1	All Population	29	Summary exposure value	5	East Asia	3	Both	22	All ages	96	Vitamin A deficiency	3	Rate	1994	12.560405587407281	23.247149864881212	0.0
1	All Population	29	Summary exposure value	5	East Asia	3	Both	22	All ages	97	Zinc deficiency	3	Rate	1994	21.85743844937241	34.930160243922195	0.0
1	All Population	29	Summary exposure value	5	East Asia	3	Both	22	All ages	98	Tobacco	3	Rate	1994	33.505554134963376	35.84898410481817	31.598377842059627
1	All Population	29	Summary exposure value	5	East Asia	3	Both	22	All ages	99	Smoking	3	Rate	1994	27.44187062281443	29.943534253283822	25.07829343674378
1	All Population	29	Summary exposure value	5	East Asia	3	Both	22	All ages	100	Secondhand smoke	3	Rate	1994	54.80501686425063	59.30689416719548	50.08666221810868
1	All Population	29	Summary exposure value	5	East Asia	3	Both	22	All ages	102	High alcohol use	3	Rate	1994	6.12220765777364	8.515852787586919	4.40078625253747
1	All Population	29	Summary exposure value	5	East Asia	3	Both	22	All ages	103	Drug use	3	Rate	1994	0.82226269119234	1.19454782245473	0.56166192925679
1	All Population	29	Summary exposure value	5	East Asia	3	Both	22	All ages	104	Metabolic risks	3	Rate	1994	14.4255834434764	17.68556618297211	11.79799760376342
1	All Population	29	Summary exposure value	5	East Asia	3	Both	22	All ages	105	High fasting plasma glucose	3	Rate	1994	20.72056641383602	34.82961028443851	13.30515078515069
1	All Population	29	Summary exposure value	5	East Asia	3	Both	22	All ages	107	High systolic blood pressure	3	Rate	1994	17.89480467503165	39.53526142162579	6.88510083124884
1	All Population	29	Summary exposure value	5	East Asia	3	Both	22	All ages	108	High body-mass index	3	Rate	1994	11.799639703367069	14.177992652715602	9.62450726946027
1	All Population	29	Summary exposure value	5	East Asia	3	Both	22	All ages	109	Low bone mineral density	3	Rate	1994	24.86201812752278	31.71333027957861	19.06990768456076
1	All Population	29	Summary exposure value	5	East Asia	3	Both	22	All ages	110	Dietary risks	3	Rate	1994	41.24747422260412	50.7925897339899	31.84843963409693
1	All Population	29	Summary exposure value	5	East Asia	3	Both	22	All ages	111	Diet low in fruits	3	Rate	1994	48.66073387954844	59.825497364625704	37.29187529557091
1	All Population	29	Summary exposure value	5	East Asia	3	Both	22	All ages	112	Diet low in vegetables	3	Rate	1994	10.08062771633984	16.53066145387662	3.79978721715323
1	All Population	29	Summary exposure value	5	East Asia	3	Both	22	All ages	113	Diet low in whole grains	3	Rate	1994	45.1465106563497	59.66420816013711	33.34974162423856
1	All Population	29	Summary exposure value	5	East Asia	3	Both	22	All ages	114	Diet low in nuts and seeds	3	Rate	1994	48.57214432525735	62.634569771806866	32.06395524063306
1	All Population	29	Summary exposure value	5	East Asia	3	Both	22	All ages	115	Diet low in milk	3	Rate	1994	74.25230007225404	88.23327651164911	72.07955982469268
1	All Population	29	Summary exposure value	5	East Asia	3	Both	22	All ages	116	Diet high in red meat	3	Rate	1994	28.80512082354319	48.05732405845242	0.0
1	All Population	29	Summary exposure value	5	East Asia	3	Both	22	All ages	117	Diet high in processed meat	3	Rate	1994	3.1253807437121797	4.0419034831516	2.37737766840768
1	All Population	29	Summary exposure value	5	East Asia	3	Both	22	All ages	118	Diet high in sugar-sweetened beverages	3	Rate	1994	2.45848233492049	3.9701242792397404	1.3147328036306498
1	All Population	29	Summary exposure value	5	East Asia	3	Both	22	All ages	119	Diet low in fiber	3	Rate	1994	37.30955133085188	64.33342532387091	15.2382339253266
1	All Population	29	Summary exposure value	5	East Asia	3	Both	22	All ages	121	Diet low in seafood omega-3 fatty acids	3	Rate	1994	49.77242900426776	63.74539780187071	30.94334962287545
1	All Population	29	Summary exposure value	5	East Asia	3	Both	22	All ages	122	Diet low in omega-6 polyunsaturated fatty acids	3	Rate	1994	66.63490724412516	83.86364191852438	41.28315188343305
1	All Population	29	Summary exposure value	5	East Asia	3	Both	22	All ages	123	Diet high in trans fatty acids	3	Rate	1994	39.718664053959316	55.10016024323552	25.31764633200429
1	All Population	29	Summary exposure value	5	East Asia	3	Both	22	All ages	124	Diet high in sodium	3	Rate	1994	63.87189971147414	86.72192905353226	40.3725459800938
1	All Population	29	Summary exposure value	5	East Asia	3	Both	22	All ages	125	Low physical activity	3	Rate	1994	12.796706742938479	16.44227778095786	10.08256074903267
1	All Population	29	Summary exposure value	5	East Asia	3	Both	22	All ages	126	Occupational risks	3	Rate	1994	4.93876972926448	10.24012994240151	3.20306630221314
1	All Population	29	Summary exposure value	5	East Asia	3	Both	22	All ages	127	Occupational carcinogens	3	Rate	1994	1.14350912388719	1.8105726201922099	0.89750092292656
1	All Population	29	Summary exposure value	5	East Asia	3	Both	22	All ages	128	Occupational asthmagens	3	Rate	1994	23.514983509664162	28.742626797892317	19.01462200286832
1	All Population	29	Summary exposure value	5	East Asia	3	Both	22	All ages	129	Occupational particulate matter, gases, and fumes	3	Rate	1994	16.70321367115008	90.36288405062813	0.0
1	All Population	29	Summary exposure value	5	East Asia	3	Both	22	All ages	130	Occupational noise	3	Rate	1994	14.310083218535292	14.828118116986069	13.86623585029024
1	All Population	29	Summary exposure value	5	East Asia	3	Both	22	All ages	132	Occupational ergonomic factors	3	Rate	1994	53.10379719964984	90.96674728415896	0.0
1	All Population	29	Summary exposure value	5	East Asia	3	Both	22	All ages	134	Sexual violence against children	3	Rate	1994	13.030682029055129	18.8586088985885	7.41494171772551
1	All Population	29	Summary exposure value	5	East Asia	3	Both	22	All ages	135	Intimate partner violence	3	Rate	1994	22.73998308292678	36.62165609013391	11.00108345162296
1	All Population	29	Summary exposure value	5	East Asia	3	Both	22	All ages	136	Non-exclusive breastfeeding	3	Rate	1994	40.27428165749627	52.53819267986384	28.97710296279034
1	All Population	29	Summary exposure value	5	East Asia	3	Both	22	All ages	137	Discontinued breastfeeding	3	Rate	1994	51.6067145052698	56.22899576329845	47.09910652519976
1	All Population	29	Summary exposure value	5	East Asia	3	Both	22	All ages	147	Diet low in calcium	3	Rate	1994	27.52941988512914	37.994687522784446	21.791249057871358
1	All Population	29	Summary exposure value	5	East Asia	3	Both	22	All ages	150	Occupational exposure to asbestos	3	Rate	1994	0.47742041211371	0.63005274138591	0.37883489836867
1	All Population	29	Summary exposure value	5	East Asia	3	Both	22	All ages	151	Occupational exposure to arsenic	3	Rate	1994	0.52985096843065	0.89160214757423	0.21061507424325
1	All Population	29	Summary exposure value	5	East Asia	3	Both	22	All ages	152	Occupational exposure to benzene	3	Rate	1994	0.82872226813504	1.63759001752672	0.49450434409165
1	All Population	29	Summary exposure value	5	East Asia	3	Both	22	All ages	153	Occupational exposure to beryllium	3	Rate	1994	0.13730720487342998	0.13921298213426	0.13572750525434998
1	All Population	29	Summary exposure value	5	East Asia	3	Both	22	All ages	154	Occupational exposure to cadmium	3	Rate	1994	0.27942334241896	0.28916115472621	0.26951289719342
1	All Population	29	Summary exposure value	5	East Asia	3	Both	22	All ages	155	Occupational exposure to chromium	3	Rate	1994	0.5659961442546599	0.58785805903789	0.54516573286292
1	All Population	29	Summary exposure value	5	East Asia	3	Both	22	All ages	156	Occupational exposure to diesel engine exhaust	3	Rate	1994	2.30313373763238	2.37812133495455	2.2317448508695397
1	All Population	29	Summary exposure value	5	East Asia	3	Both	22	All ages	158	Occupational exposure to formaldehyde	3	Rate	1994	1.28718864070637	1.3515747116904901	1.22122280889272
1	All Population	29	Summary exposure value	5	East Asia	3	Both	22	All ages	159	Occupational exposure to nickel	3	Rate	1994	0.5500871775655299	1.33573429180941	0.18644081754498
1	All Population	29	Summary exposure value	5	East Asia	3	Both	22	All ages	160	Occupational exposure to polycyclic aromatic hydrocarbons	3	Rate	1994	1.12227258598169	1.16238143272642	1.08219988485075
1	All Population	29	Summary exposure value	5	East Asia	3	Both	22	All ages	161	Occupational exposure to silica	3	Rate	1994	4.51762419062816	9.35541721820428	2.4425623699182197
1	All Population	29	Summary exposure value	5	East Asia	3	Both	22	All ages	162	Occupational exposure to sulfuric acid	3	Rate	1994	1.34646379081932	2.23831296971477	0.96185098658158
1	All Population	29	Summary exposure value	5	East Asia	3	Both	22	All ages	169	All risk factors	3	Rate	1994	27.95297146898397	29.36597309448622	24.944903725433328
1	All Population	29	Summary exposure value	5	East Asia	3	Both	22	All ages	202	Environmental/occupational risks	3	Rate	1994	50.32232632060381	54.31158748091298	44.54311227838103
1	All Population	29	Summary exposure value	5	East Asia	3	Both	22	All ages	203	Behavioral risks	3	Rate	1994	21.19012009068523	23.38769273341228	17.88419139996262
1	All Population	29	Summary exposure value	5	East Asia	3	Both	22	All ages	237	Occupational exposure to trichloroethylene	3	Rate	1994	0.32112841703521	0.33346366277762	0.30988310297416
1	All Population	29	Summary exposure value	5	East Asia	3	Both	22	All ages	238	No access to handwashing facility	3	Rate	1994	23.47159330663644	36.03855334448594	9.23092832734263
1	All Population	29	Summary exposure value	5	East Asia	3	Both	22	All ages	239	Child growth failure	3	Rate	1994	9.01470388754986	17.487729569168962	4.71176815113509
1	All Population	29	Summary exposure value	5	East Asia	3	Both	22	All ages	240	Child wasting	3	Rate	1994	4.05237916000212	5.55674093018272	2.65120960794306
1	All Population	29	Summary exposure value	5	East Asia	3	Both	22	All ages	241	Child stunting	3	Rate	1994	20.19022015502468	23.01677948352286	17.03005856713926
1	All Population	29	Summary exposure value	5	East Asia	3	Both	22	All ages	331	Non-optimal temperature	3	Rate	1994	31.47652797498377	34.40480355740358	29.51044672423673
1	All Population	29	Summary exposure value	5	East Asia	3	Both	22	All ages	332	Chewing tobacco	3	Rate	1994	0.7154934443440799	1.42481937060305	0.29478323492247
1	All Population	29	Summary exposure value	5	East Asia	3	Both	22	All ages	333	Diet low in legumes	3	Rate	1994	60.90389280128243	82.4299497679429	0.0
1	All Population	29	Summary exposure value	5	East Asia	3	Both	22	All ages	334	Short gestation	3	Rate	1994	19.80067850774977	25.2596613318393	14.24105178210012
1	All Population	29	Summary exposure value	5	East Asia	3	Both	22	All ages	335	Low birth weight	3	Rate	1994	10.80873425076974	12.52538586053511	8.83114938761126
1	All Population	29	Summary exposure value	5	East Asia	3	Both	22	All ages	337	High temperature	3	Rate	1994	32.90115165152231	36.81369361625738	27.97336120120908
1	All Population	29	Summary exposure value	100	High-income North America	3	Both	22	All ages	98	Tobacco	3	Rate	1999	27.95516581284529	29.38363461738468	26.464694147924888
1	All Population	29	Summary exposure value	100	High-income North America	3	Both	22	All ages	99	Smoking	3	Rate	1999	29.28387914141437	31.43221354430734	27.1655558270895
1	All Population	29	Summary exposure value	100	High-income North America	3	Both	22	All ages	100	Secondhand smoke	3	Rate	1999	31.81814457937506	34.01604805918228	29.66204759072252
1	All Population	29	Summary exposure value	100	High-income North America	3	Both	22	All ages	102	High alcohol use	3	Rate	1999	13.94978503547194	18.60754168886612	10.170435240842771
1	All Population	29	Summary exposure value	100	High-income North America	3	Both	22	All ages	103	Drug use	3	Rate	1999	1.46730655393969	2.21520462348482	1.08528794221827
1	All Population	29	Summary exposure value	100	High-income North America	3	Both	22	All ages	104	Metabolic risks	3	Rate	1999	30.75270347368242	32.69770979850607	28.972290185802667
1	All Population	29	Summary exposure value	100	High-income North America	3	Both	22	All ages	105	High fasting plasma glucose	3	Rate	1999	13.57481374998859	19.08354532073636	10.65204848383932
1	All Population	29	Summary exposure value	100	High-income North America	3	Both	22	All ages	107	High systolic blood pressure	3	Rate	1999	21.95902442825852	26.952899017395893	17.716539701951888
1	All Population	29	Summary exposure value	100	High-income North America	3	Both	22	All ages	108	High body-mass index	3	Rate	1999	35.05905144175366	37.00453058938553	32.62511664891236
1	All Population	29	Summary exposure value	100	High-income North America	3	Both	22	All ages	109	Low bone mineral density	3	Rate	1999	18.11712175102666	24.37722665014275	13.1430022995823
1	All Population	29	Summary exposure value	100	High-income North America	3	Both	22	All ages	110	Dietary risks	3	Rate	1999	36.10704664501075	47.34575896351123	26.55531616486952
1	All Population	29	Summary exposure value	100	High-income North America	3	Both	22	All ages	111	Diet low in fruits	3	Rate	1999	27.98490337687732	32.55540109506736	23.19616083939067
1	All Population	29	Summary exposure value	100	High-income North America	3	Both	22	All ages	112	Diet low in vegetables	3	Rate	1999	23.219111609714147	27.23351784608619	14.74078706714855
1	All Population	29	Summary exposure value	100	High-income North America	3	Both	22	All ages	113	Diet low in whole grains	3	Rate	1999	49.04497695287354	60.401330315002234	39.56441583951501
1	All Population	29	Summary exposure value	100	High-income North America	3	Both	22	All ages	114	Diet low in nuts and seeds	3	Rate	1999	8.20611848928085	13.589506743849691	3.68630223425244
1	All Population	29	Summary exposure value	100	High-income North America	3	Both	22	All ages	115	Diet low in milk	3	Rate	1999	41.29589611520692	48.3171687076958	34.316078606875564
1	All Population	29	Summary exposure value	100	High-income North America	3	Both	22	All ages	116	Diet high in red meat	3	Rate	1999	43.98930869085141	62.67700077423184	0.0
1	All Population	29	Summary exposure value	100	High-income North America	3	Both	22	All ages	117	Diet high in processed meat	3	Rate	1999	44.66057904248101	54.32432642787818	34.623999922850615
1	All Population	29	Summary exposure value	100	High-income North America	3	Both	22	All ages	118	Diet high in sugar-sweetened beverages	3	Rate	1999	37.75760852375375	53.28041989507475	23.65769811181443
1	All Population	29	Summary exposure value	100	High-income North America	3	Both	22	All ages	119	Diet low in fiber	3	Rate	1999	24.34061659009738	31.014581536671148	13.722861283437341
1	All Population	29	Summary exposure value	100	High-income North America	3	Both	22	All ages	121	Diet low in seafood omega-3 fatty acids	3	Rate	1999	38.34749572446248	50.84786374683608	27.78515176575934
1	All Population	29	Summary exposure value	100	High-income North America	3	Both	22	All ages	122	Diet low in omega-6 polyunsaturated fatty acids	3	Rate	1999	28.144984081318658	35.908811156289374	18.554897622091477
1	All Population	29	Summary exposure value	100	High-income North America	3	Both	22	All ages	123	Diet high in trans fatty acids	3	Rate	1999	87.6234311721111	99.29546600258692	69.24572626270464
1	All Population	29	Summary exposure value	100	High-income North America	3	Both	22	All ages	124	Diet high in sodium	3	Rate	1999	26.33652929905156	59.15292362026731	2.58186591858624
1	All Population	29	Summary exposure value	100	High-income North America	3	Both	22	All ages	125	Low physical activity	3	Rate	1999	17.57443701391447	21.6691550995261	13.542678542549941
1	All Population	29	Summary exposure value	100	High-income North America	3	Both	22	All ages	126	Occupational risks	3	Rate	1999	3.4743482238592	8.67737937557239	2.2699016036688597
1	All Population	29	Summary exposure value	100	High-income North America	3	Both	22	All ages	127	Occupational carcinogens	3	Rate	1999	1.04028047225628	2.23480043650737	0.48290074137855005
1	All Population	29	Summary exposure value	100	High-income North America	3	Both	22	All ages	128	Occupational asthmagens	3	Rate	1999	17.35860519887788	19.505524097713568	15.50232713506853
1	All Population	29	Summary exposure value	100	High-income North America	3	Both	22	All ages	129	Occupational particulate matter, gases, and fumes	3	Rate	1999	9.08875179325247	69.84695675196744	0.0
1	All Population	29	Summary exposure value	100	High-income North America	3	Both	22	All ages	130	Occupational noise	3	Rate	1999	7.18656808956043	7.7575311191545495	6.81452200464379
1	All Population	29	Summary exposure value	100	High-income North America	3	Both	22	All ages	132	Occupational ergonomic factors	3	Rate	1999	36.81844181870454	90.50619019999948	0.0
1	All Population	29	Summary exposure value	100	High-income North America	3	Both	22	All ages	134	Sexual violence against children	3	Rate	1999	17.54564648840678	20.04551406170172	11.26335888541962
1	All Population	29	Summary exposure value	100	High-income North America	3	Both	22	All ages	135	Intimate partner violence	3	Rate	1999	23.59635140353786	29.50849334489644	14.64310722083082
1	All Population	29	Summary exposure value	100	High-income North America	3	Both	22	All ages	136	Non-exclusive breastfeeding	3	Rate	1999	60.49012773274094	65.37614951763229	55.828332099670476
1	All Population	29	Summary exposure value	100	High-income North America	3	Both	22	All ages	137	Discontinued breastfeeding	3	Rate	1999	86.30518356112199	88.03225552334723	84.3174914510411
1	All Population	29	Summary exposure value	100	High-income North America	3	Both	22	All ages	147	Diet low in calcium	3	Rate	1999	7.31103776318934	8.85865209140629	5.9279279407556
1	All Population	29	Summary exposure value	100	High-income North America	3	Both	22	All ages	150	Occupational exposure to asbestos	3	Rate	1999	5.5550574906467896	5.76877943324678	5.20474005088029
1	All Population	29	Summary exposure value	100	High-income North America	3	Both	22	All ages	151	Occupational exposure to arsenic	3	Rate	1999	0.52353986157114	1.27791554644306	0.0
1	All Population	29	Summary exposure value	100	High-income North America	3	Both	22	All ages	152	Occupational exposure to benzene	3	Rate	1999	1.06924473183303	3.32065322913472	0.07914966687104
1	All Population	29	Summary exposure value	100	High-income North America	3	Both	22	All ages	153	Occupational exposure to beryllium	3	Rate	1999	0.02786558472041	0.02816954193019	0.02758744787089
1	All Population	29	Summary exposure value	100	High-income North America	3	Both	22	All ages	154	Occupational exposure to cadmium	3	Rate	1999	0.06357768756319	0.06613252326055	0.06107261986154
1	All Population	29	Summary exposure value	100	High-income North America	3	Both	22	All ages	155	Occupational exposure to chromium	3	Rate	1999	0.15821957235822	0.16346581837941998	0.15353511098913
1	All Population	29	Summary exposure value	100	High-income North America	3	Both	22	All ages	156	Occupational exposure to diesel engine exhaust	3	Rate	1999	0.7515302537305101	0.77641630018776	0.72537579883409
1	All Population	29	Summary exposure value	100	High-income North America	3	Both	22	All ages	158	Occupational exposure to formaldehyde	3	Rate	1999	0.29380739178223997	0.3058108305431	0.28210723368225
1	All Population	29	Summary exposure value	100	High-income North America	3	Both	22	All ages	159	Occupational exposure to nickel	3	Rate	1999	0.4249825063977	1.7020800282953799	0.0
1	All Population	29	Summary exposure value	100	High-income North America	3	Both	22	All ages	160	Occupational exposure to polycyclic aromatic hydrocarbons	3	Rate	1999	0.32267826290119	0.33274748167121	0.31366418087761
1	All Population	29	Summary exposure value	100	High-income North America	3	Both	22	All ages	161	Occupational exposure to silica	3	Rate	1999	3.68064901030087	11.154106401635309	0.61317542756306
1	All Population	29	Summary exposure value	100	High-income North America	3	Both	22	All ages	162	Occupational exposure to sulfuric acid	3	Rate	1999	0.7770207053686	2.55499320321706	0.1607200556438
1	All Population	29	Summary exposure value	100	High-income North America	3	Both	22	All ages	169	All risk factors	3	Rate	1999	25.582814004935777	27.46670647913679	22.029376986933098
1	All Population	29	Summary exposure value	100	High-income North America	3	Both	22	All ages	202	Environmental/occupational risks	3	Rate	1999	21.610187586145848	29.58873424644981	16.01815149400552
1	All Population	29	Summary exposure value	100	High-income North America	3	Both	22	All ages	203	Behavioral risks	3	Rate	1999	25.78540566264121	28.17434206845756	22.0391034141097
1	All Population	29	Summary exposure value	100	High-income North America	3	Both	22	All ages	237	Occupational exposure to trichloroethylene	3	Rate	1999	0.0928408964635	0.09614737409935	0.09056695366269
1	All Population	29	Summary exposure value	100	High-income North America	3	Both	22	All ages	238	No access to handwashing facility	3	Rate	1999	1.89836548490347	3.27836161721529	0.6675325922174801
1	All Population	29	Summary exposure value	100	High-income North America	3	Both	22	All ages	239	Child growth failure	3	Rate	1999	1.1560118261633	2.3014657356992	0.51358095667848
1	All Population	29	Summary exposure value	100	High-income North America	3	Both	22	All ages	240	Child wasting	3	Rate	1999	2.9663874335808997	3.88872764509028	2.04672290962261
1	All Population	29	Summary exposure value	100	High-income North America	3	Both	22	All ages	241	Child stunting	3	Rate	1999	3.04083076162157	3.5915155439204196	2.483225020472
1	All Population	29	Summary exposure value	100	High-income North America	3	Both	22	All ages	331	Non-optimal temperature	3	Rate	1999	29.528066603566437	32.5726329652736	27.722116910722328
1	All Population	29	Summary exposure value	100	High-income North America	3	Both	22	All ages	332	Chewing tobacco	3	Rate	1999	2.18543776452717	3.18519504755993	1.53681164289985
1	All Population	29	Summary exposure value	100	High-income North America	3	Both	22	All ages	333	Diet low in legumes	3	Rate	1999	38.0563650629825	52.462940172391136	0.0
1	All Population	29	Summary exposure value	100	High-income North America	3	Both	22	All ages	334	Short gestation	3	Rate	1999	36.45256212502654	39.99113138232076	33.01637821692633
1	All Population	29	Summary exposure value	100	High-income North America	3	Both	22	All ages	335	Low birth weight	3	Rate	1999	15.18544635370627	16.56444945885867	14.01627883731409
1	All Population	29	Summary exposure value	100	High-income North America	3	Both	22	All ages	337	High temperature	3	Rate	1999	31.69153256597987	34.82779515950963	28.07245093406762
1	All Population	29	Summary exposure value	100	High-income North America	3	Both	22	All ages	338	Low temperature	3	Rate	1999	25.488094630186968	26.74224675210767	24.258027139628542
1	All Population	29	Summary exposure value	100	High-income North America	3	Both	22	All ages	339	Low birth weight and short gestation	3	Rate	1999	20.35376210066459	22.64622943606604	18.00925446602098
1	All Population	29	Summary exposure value	100	High-income North America	3	Both	22	All ages	341	Kidney dysfunction	3	Rate	1999	2.99835547611482	5.299968264180159	1.8335278584509203
1	All Population	29	Summary exposure value	100	High-income North America	3	Both	22	All ages	363	Bullying victimization	3	Rate	1999	7.93217772335328	15.20718689164348	3.74470040865292
1	All Population	29	Summary exposure value	100	High-income North America	3	Both	22	All ages	367	High LDL cholesterol	3	Rate	1999	53.13252019065785	60.806694980390276	46.05638605674933
1	All Population	29	Summary exposure value	134	Tropical Latin America	3	Both	22	All ages	82	Unsafe water, sanitation, and handwashing	3	Rate	2005	21.06305736345612	28.299168701057383	14.335569844619181
1	All Population	29	Summary exposure value	134	Tropical Latin America	3	Both	22	All ages	83	Unsafe water source	3	Rate	2005	28.75222606136215	39.14534458535084	18.84213364941196
1	All Population	29	Summary exposure value	134	Tropical Latin America	3	Both	22	All ages	84	Unsafe sanitation	3	Rate	2005	29.1080288384156	32.951392522027554	24.987977696698422
1	All Population	29	Summary exposure value	134	Tropical Latin America	3	Both	22	All ages	85	Air pollution	3	Rate	2005	23.91248485725877	33.4070507926796	16.177505585319647
1	All Population	29	Summary exposure value	134	Tropical Latin America	3	Both	22	All ages	86	Ambient particulate matter pollution	3	Rate	2005	21.91964468694747	32.64191784868494	13.783680761679939
1	All Population	29	Summary exposure value	134	Tropical Latin America	3	Both	22	All ages	87	Household air pollution from solid fuels	3	Rate	2005	6.51423918328571	11.20024734505396	3.5808212000687103
1	All Population	29	Summary exposure value	134	Tropical Latin America	3	Both	22	All ages	88	Ambient ozone pollution	3	Rate	2005	4.36006924630136	5.56849634869002	2.9547103244486497
1	All Population	29	Summary exposure value	134	Tropical Latin America	3	Both	22	All ages	89	Other environmental risks	3	Rate	2005	37.27622502506919	48.69717995042034	11.76908281925545
1	All Population	29	Summary exposure value	134	Tropical Latin America	3	Both	22	All ages	90	Residential radon	3	Rate	2005	24.738861783272558	44.77897003706714	0.0
1	All Population	29	Summary exposure value	134	Tropical Latin America	3	Both	22	All ages	91	Lead exposure	3	Rate	2005	43.98942937502914	55.9383686264387	6.42311604590444
1	All Population	29	Summary exposure value	134	Tropical Latin America	3	Both	22	All ages	92	Child and maternal malnutrition	3	Rate	2005	7.36236154749096	14.06285598973189	3.0862060872316297
1	All Population	29	Summary exposure value	134	Tropical Latin America	3	Both	22	All ages	93	Suboptimal breastfeeding	3	Rate	2005	50.47748896324165	54.78017100482225	46.86479697885926
1	All Population	29	Summary exposure value	134	Tropical Latin America	3	Both	22	All ages	94	Child underweight	3	Rate	2005	4.47188340545772	5.8151205688704595	3.2129960471367203
1	All Population	29	Summary exposure value	134	Tropical Latin America	3	Both	22	All ages	95	Iron deficiency	3	Rate	2005	6.215020507728751	8.55726954736626	4.5028400043103
1	All Population	29	Summary exposure value	134	Tropical Latin America	3	Both	22	All ages	96	Vitamin A deficiency	3	Rate	2005	10.299481422401879	17.99051593035911	0.0
1	All Population	29	Summary exposure value	134	Tropical Latin America	3	Both	22	All ages	97	Zinc deficiency	3	Rate	2005	18.77287068269387	31.185507106407652	0.0
1	All Population	29	Summary exposure value	134	Tropical Latin America	3	Both	22	All ages	98	Tobacco	3	Rate	2005	22.270025504250878	23.49213649357741	20.862986115380412
1	All Population	29	Summary exposure value	134	Tropical Latin America	3	Both	22	All ages	99	Smoking	3	Rate	2005	18.75959250250305	20.92653678877531	16.639455468816088
1	All Population	29	Summary exposure value	134	Tropical Latin America	3	Both	22	All ages	100	Secondhand smoke	3	Rate	2005	36.74795624778336	39.15507395093504	34.13327155503012
1	All Population	29	Summary exposure value	134	Tropical Latin America	3	Both	22	All ages	102	High alcohol use	3	Rate	2005	9.31988373333615	12.762172210673512	6.533988323928081
1	All Population	29	Summary exposure value	134	Tropical Latin America	3	Both	22	All ages	103	Drug use	3	Rate	2005	0.46356888320455	0.8095320816850999	0.24491247916078998
1	All Population	29	Summary exposure value	134	Tropical Latin America	3	Both	22	All ages	104	Metabolic risks	3	Rate	2005	20.71037345191836	23.56898431438383	18.25035997585499
1	All Population	29	Summary exposure value	134	Tropical Latin America	3	Both	22	All ages	105	High fasting plasma glucose	3	Rate	2005	18.036639304249512	32.5554073551686	10.848924526650649
1	All Population	29	Summary exposure value	134	Tropical Latin America	3	Both	22	All ages	107	High systolic blood pressure	3	Rate	2005	30.07364763382039	44.12029000406907	19.23062822083623
1	All Population	29	Summary exposure value	134	Tropical Latin America	3	Both	22	All ages	108	High body-mass index	3	Rate	2005	21.05285858444519	23.18053747422827	19.01946383246051
1	All Population	29	Summary exposure value	134	Tropical Latin America	3	Both	22	All ages	109	Low bone mineral density	3	Rate	2005	21.90768565707574	28.389652416387012	16.21550136379985
1	All Population	29	Summary exposure value	134	Tropical Latin America	3	Both	22	All ages	110	Dietary risks	3	Rate	2005	35.39143634203568	45.06713762821611	25.43865011948263
1	All Population	29	Summary exposure value	134	Tropical Latin America	3	Both	22	All ages	111	Diet low in fruits	3	Rate	2005	26.77076402222877	32.654900321300886	21.374948831080708
1	All Population	29	Summary exposure value	134	Tropical Latin America	3	Both	22	All ages	112	Diet low in vegetables	3	Rate	2005	38.58392167980552	47.33320091723273	22.58915138199523
1	All Population	29	Summary exposure value	134	Tropical Latin America	3	Both	22	All ages	113	Diet low in whole grains	3	Rate	2005	43.696045367414285	56.359882517735684	33.56493074294209
1	All Population	29	Summary exposure value	134	Tropical Latin America	3	Both	22	All ages	114	Diet low in nuts and seeds	3	Rate	2005	44.53538228484291	54.45417459690712	33.12061826314343
1	All Population	29	Summary exposure value	134	Tropical Latin America	3	Both	22	All ages	115	Diet low in milk	3	Rate	2005	57.52802250566993	59.95401031072765	55.31861398094119
1	All Population	29	Summary exposure value	134	Tropical Latin America	3	Both	22	All ages	116	Diet high in red meat	3	Rate	2005	47.32122622907798	67.72553003880364	0.0
1	All Population	29	Summary exposure value	134	Tropical Latin America	3	Both	22	All ages	117	Diet high in processed meat	3	Rate	2005	7.319347475651259	9.74084047146138	5.2761845467491995
1	All Population	29	Summary exposure value	134	Tropical Latin America	3	Both	22	All ages	118	Diet high in sugar-sweetened beverages	3	Rate	2005	21.31876880001246	30.67585070719932	13.941584499036392
1	All Population	29	Summary exposure value	134	Tropical Latin America	3	Both	22	All ages	119	Diet low in fiber	3	Rate	2005	18.99264768389606	35.78250992926826	7.47823248794446
1	All Population	29	Summary exposure value	134	Tropical Latin America	3	Both	22	All ages	121	Diet low in seafood omega-3 fatty acids	3	Rate	2005	37.79183926778622	52.03869981028606	23.714299772183058
1	All Population	29	Summary exposure value	134	Tropical Latin America	3	Both	22	All ages	122	Diet low in omega-6 polyunsaturated fatty acids	3	Rate	2005	12.08351299630571	22.07954406328988	4.8418450850063595
1	All Population	29	Summary exposure value	134	Tropical Latin America	3	Both	22	All ages	123	Diet high in trans fatty acids	3	Rate	2005	49.95406342694339	65.92032056975386	31.25538238946796
1	All Population	29	Summary exposure value	134	Tropical Latin America	3	Both	22	All ages	124	Diet high in sodium	3	Rate	2005	30.76905176990301	64.37627622612032	3.50219044077811
1	All Population	29	Summary exposure value	134	Tropical Latin America	3	Both	22	All ages	125	Low physical activity	3	Rate	2005	21.89413542082182	26.293941077835882	17.641926450862417
1	All Population	29	Summary exposure value	134	Tropical Latin America	3	Both	22	All ages	126	Occupational risks	3	Rate	2005	4.285396522180069	8.50750391502694	2.99853793412512
1	All Population	29	Summary exposure value	134	Tropical Latin America	3	Both	22	All ages	127	Occupational carcinogens	3	Rate	2005	1.47810856808492	2.3677214607428403	1.1392281918810099
1	All Population	29	Summary exposure value	134	Tropical Latin America	3	Both	22	All ages	128	Occupational asthmagens	3	Rate	2005	20.52990202692101	23.50414962487538	17.520748236537028
1	All Population	29	Summary exposure value	134	Tropical Latin America	3	Both	22	All ages	129	Occupational particulate matter, gases, and fumes	3	Rate	2005	10.68510216734129	63.566467326897545	0.0
1	All Population	29	Summary exposure value	134	Tropical Latin America	3	Both	22	All ages	130	Occupational noise	3	Rate	2005	10.615985238291179	11.19504137064666	10.02416701650399
1	All Population	29	Summary exposure value	134	Tropical Latin America	3	Both	22	All ages	132	Occupational ergonomic factors	3	Rate	2005	41.62985946358857	92.43049881742992	0.0
1	All Population	29	Summary exposure value	134	Tropical Latin America	3	Both	22	All ages	134	Sexual violence against children	3	Rate	2005	12.74659330320407	18.73730382462703	6.93300201901811
1	All Population	29	Summary exposure value	134	Tropical Latin America	3	Both	22	All ages	135	Intimate partner violence	3	Rate	2005	13.33603143174516	17.084257296628362	7.883462379122149
1	All Population	29	Summary exposure value	134	Tropical Latin America	3	Both	22	All ages	136	Non-exclusive breastfeeding	3	Rate	2005	44.01094694488626	56.41008381858491	33.044943502283616
1	All Population	29	Summary exposure value	134	Tropical Latin America	3	Both	22	All ages	137	Discontinued breastfeeding	3	Rate	2005	62.815829015374405	66.4478504091162	60.019336669115816
1	All Population	29	Summary exposure value	134	Tropical Latin America	3	Both	22	All ages	147	Diet low in calcium	3	Rate	2005	12.36254300126007	15.284860726859028	10.346069641564359
1	All Population	29	Summary exposure value	134	Tropical Latin America	3	Both	22	All ages	150	Occupational exposure to asbestos	3	Rate	2005	1.88077708960473	2.0070755408976697	1.74565723199442
1	All Population	29	Summary exposure value	134	Tropical Latin America	3	Both	22	All ages	151	Occupational exposure to arsenic	3	Rate	2005	0.44118744371985996	0.75123592898888	0.17867864907456
1	All Population	29	Summary exposure value	134	Tropical Latin America	3	Both	22	All ages	152	Occupational exposure to benzene	3	Rate	2005	1.3476355779065399	2.71488817074736	0.7906744036083799
1	All Population	29	Summary exposure value	134	Tropical Latin America	3	Both	22	All ages	153	Occupational exposure to beryllium	3	Rate	2005	0.11514579852765	0.11644840861979001	0.11379782309228
1	All Population	29	Summary exposure value	134	Tropical Latin America	3	Both	22	All ages	154	Occupational exposure to cadmium	3	Rate	2005	0.23965863982223	0.24531453427991	0.23314964806031
1	All Population	29	Summary exposure value	134	Tropical Latin America	3	Both	22	All ages	155	Occupational exposure to chromium	3	Rate	2005	0.58382252461829	0.59549573714947	0.57138030330223
1	All Population	29	Summary exposure value	134	Tropical Latin America	3	Both	22	All ages	156	Occupational exposure to diesel engine exhaust	3	Rate	2005	3.15350734407372	3.2351513293681897	3.07272423205752
1	All Population	29	Summary exposure value	134	Tropical Latin America	3	Both	22	All ages	158	Occupational exposure to formaldehyde	3	Rate	2005	1.29632207178356	1.32650795608588	1.25186290925921
1	All Population	29	Summary exposure value	134	Tropical Latin America	3	Both	22	All ages	159	Occupational exposure to nickel	3	Rate	2005	0.43706064698443	1.07092049172622	0.14524884559805998
1	All Population	29	Summary exposure value	134	Tropical Latin America	3	Both	22	All ages	160	Occupational exposure to polycyclic aromatic hydrocarbons	3	Rate	2005	1.23175080476253	1.25366270961353	1.21076570676495
1	All Population	29	Summary exposure value	134	Tropical Latin America	3	Both	22	All ages	161	Occupational exposure to silica	3	Rate	2005	4.21806634955468	8.62563535807513	2.2989065649932
1	All Population	29	Summary exposure value	134	Tropical Latin America	3	Both	22	All ages	162	Occupational exposure to sulfuric acid	3	Rate	2005	1.01808539207162	1.70266695139813	0.7358144657383
1	All Population	29	Summary exposure value	100	High-income North America	3	Both	22	All ages	380	Particulate matter pollution	3	Rate	1999	15.890252200429819	20.19573877020128	12.16434306192952
1	All Population	29	Summary exposure value	100	High-income North America	3	Both	22	All ages	381	Sexual violence against children and bullying	3	Rate	1999	16.25996143743898	19.168524272681008	10.40291897054996
1	All Population	29	Summary exposure value	100	High-income North America	3	Both	22	All ages	404	Nitrogen dioxide pollution	3	Rate	1999	63.48458147139717	98.33861154909678	0.0
1	All Population	29	Summary exposure value	5	East Asia	3	Both	22	All ages	338	Low temperature	3	Rate	1995	27.23420409902563	29.00026269322727	25.72899876967028
1	All Population	29	Summary exposure value	5	East Asia	3	Both	22	All ages	339	Low birth weight and short gestation	3	Rate	1995	11.90667956617245	13.953959663192212	9.80904968137577
1	All Population	29	Summary exposure value	5	East Asia	3	Both	22	All ages	341	Kidney dysfunction	3	Rate	1995	1.66836026133779	2.7979203358141898	1.0955962900674001
1	All Population	29	Summary exposure value	5	East Asia	3	Both	22	All ages	363	Bullying victimization	3	Rate	1995	7.41108749381289	13.97815919735599	3.1639746653286998
1	All Population	29	Summary exposure value	5	East Asia	3	Both	22	All ages	367	High LDL cholesterol	3	Rate	1995	37.994423743283704	49.160919388946326	28.892619707467237
1	All Population	29	Summary exposure value	5	East Asia	3	Both	22	All ages	380	Particulate matter pollution	3	Rate	1995	71.23455482355733	80.0313786906095	63.61321838436557
1	All Population	29	Summary exposure value	5	East Asia	3	Both	22	All ages	381	Sexual violence against children and bullying	3	Rate	1995	11.69718673551849	15.781314536279389	7.43380473067394
1	All Population	29	Summary exposure value	5	East Asia	3	Both	22	All ages	404	Nitrogen dioxide pollution	3	Rate	1995	31.580675454223687	73.14589685104423	0.0
1	All Population	29	Summary exposure value	134	Tropical Latin America	3	Both	22	All ages	169	All risk factors	3	Rate	2005	24.603158930173418	26.370379696655128	21.387812456410828
1	All Population	29	Summary exposure value	134	Tropical Latin America	3	Both	22	All ages	202	Environmental/occupational risks	3	Rate	2005	24.59777389656151	29.34309822468471	18.87276054779255
1	All Population	29	Summary exposure value	134	Tropical Latin America	3	Both	22	All ages	203	Behavioral risks	3	Rate	2005	19.89969343608401	22.31424147388585	16.69027846853221
1	All Population	29	Summary exposure value	134	Tropical Latin America	3	Both	22	All ages	237	Occupational exposure to trichloroethylene	3	Rate	2005	0.34198737764636	0.35065842348513	0.33421982602701
1	All Population	29	Summary exposure value	134	Tropical Latin America	3	Both	22	All ages	238	No access to handwashing facility	3	Rate	2005	16.0759168763298	26.411611975780858	6.13711739357964
1	All Population	29	Summary exposure value	134	Tropical Latin America	3	Both	22	All ages	239	Child growth failure	3	Rate	2005	2.6456783770673	5.3145418764259	1.1403666994357
1	All Population	29	Summary exposure value	134	Tropical Latin America	3	Both	22	All ages	240	Child wasting	3	Rate	2005	2.07756103415389	2.86247033120583	1.36612439694312
1	All Population	29	Summary exposure value	134	Tropical Latin America	3	Both	22	All ages	241	Child stunting	3	Rate	2005	7.566113104105431	8.86121332863666	6.295480861373109
1	All Population	29	Summary exposure value	134	Tropical Latin America	3	Both	22	All ages	331	Non-optimal temperature	3	Rate	2005	15.885395267987832	19.4059937399417	13.24082326559263
1	All Population	29	Summary exposure value	134	Tropical Latin America	3	Both	22	All ages	332	Chewing tobacco	3	Rate	2005	0.57445333404715	1.2270471963335101	0.25928789834423
1	All Population	29	Summary exposure value	134	Tropical Latin America	3	Both	22	All ages	333	Diet low in legumes	3	Rate	2005	18.12971440727561	26.48282833292212	0.0
1	All Population	29	Summary exposure value	134	Tropical Latin America	3	Both	22	All ages	334	Short gestation	3	Rate	2005	16.95202861483427	18.27969955945083	15.81644445712823
1	All Population	29	Summary exposure value	134	Tropical Latin America	3	Both	22	All ages	335	Low birth weight	3	Rate	2005	11.508157479085861	12.09036251021825	10.95837913105985
1	All Population	29	Summary exposure value	134	Tropical Latin America	3	Both	22	All ages	337	High temperature	3	Rate	2005	18.21848941454122	21.56990169365934	14.82910279805962
1	All Population	29	Summary exposure value	134	Tropical Latin America	3	Both	22	All ages	338	Low temperature	3	Rate	2005	10.83076541590408	13.00383696609852	9.735860577758169
1	All Population	29	Summary exposure value	134	Tropical Latin America	3	Both	22	All ages	339	Low birth weight and short gestation	3	Rate	2005	13.82734294086713	15.32208287701394	12.528381012476139
1	All Population	29	Summary exposure value	134	Tropical Latin America	3	Both	22	All ages	341	Kidney dysfunction	3	Rate	2005	2.79646866398152	4.41874454508505	1.83091685807294
1	All Population	29	Summary exposure value	134	Tropical Latin America	3	Both	22	All ages	363	Bullying victimization	3	Rate	2005	7.39639320070566	14.276263921382329	3.4926219594227
1	All Population	29	Summary exposure value	134	Tropical Latin America	3	Both	22	All ages	367	High LDL cholesterol	3	Rate	2005	46.204097299209515	56.13602063158414	36.93808907522788
1	All Population	29	Summary exposure value	134	Tropical Latin America	3	Both	22	All ages	82	Unsafe water, sanitation, and handwashing	3	Rate	2004	21.59126819830971	28.97001036564955	14.355671572520121
1	All Population	29	Summary exposure value	134	Tropical Latin America	3	Both	22	All ages	83	Unsafe water source	3	Rate	2004	29.07384999393081	38.99650729213358	19.382733441331048
1	All Population	29	Summary exposure value	134	Tropical Latin America	3	Both	22	All ages	84	Unsafe sanitation	3	Rate	2004	29.37410372502209	33.050524454097705	25.315764123918388
1	All Population	29	Summary exposure value	134	Tropical Latin America	3	Both	22	All ages	85	Air pollution	3	Rate	2004	24.15431818586464	31.945462873985242	17.0712357861315
1	All Population	29	Summary exposure value	134	Tropical Latin America	3	Both	22	All ages	86	Ambient particulate matter pollution	3	Rate	2004	21.756477251533273	31.43278276925351	14.89776175792302
1	All Population	29	Summary exposure value	134	Tropical Latin America	3	Both	22	All ages	87	Household air pollution from solid fuels	3	Rate	2004	6.96180803939984	11.82542830715713	3.87835796379195
1	All Population	29	Summary exposure value	134	Tropical Latin America	3	Both	22	All ages	88	Ambient ozone pollution	3	Rate	2004	4.45495326280017	5.88680453901225	3.02153526916064
1	All Population	29	Summary exposure value	134	Tropical Latin America	3	Both	22	All ages	89	Other environmental risks	3	Rate	2004	37.296886921112886	48.68491479937186	11.89358229763458
1	All Population	29	Summary exposure value	134	Tropical Latin America	3	Both	22	All ages	90	Residential radon	3	Rate	2004	24.75101029098972	44.79503567048387	0.0
1	All Population	29	Summary exposure value	134	Tropical Latin America	3	Both	22	All ages	91	Lead exposure	3	Rate	2004	44.1607942112405	56.31680091841049	6.493891708435321
1	All Population	29	Summary exposure value	134	Tropical Latin America	3	Both	22	All ages	92	Child and maternal malnutrition	3	Rate	2004	7.341290754521999	14.05288094130928	3.06503397621684
1	All Population	29	Summary exposure value	134	Tropical Latin America	3	Both	22	All ages	93	Suboptimal breastfeeding	3	Rate	2004	50.84352524584864	55.18328933441483	47.15499456574613
1	All Population	29	Summary exposure value	134	Tropical Latin America	3	Both	22	All ages	94	Child underweight	3	Rate	2004	4.55348828681231	5.9187963894117495	3.26949268965296
1	All Population	29	Summary exposure value	134	Tropical Latin America	3	Both	22	All ages	95	Iron deficiency	3	Rate	2004	6.28411304737185	8.75612687111275	4.4980507573396995
1	All Population	29	Summary exposure value	134	Tropical Latin America	3	Both	22	All ages	96	Vitamin A deficiency	3	Rate	2004	10.94278305664743	19.60110948946293	0.0
1	All Population	29	Summary exposure value	134	Tropical Latin America	3	Both	22	All ages	97	Zinc deficiency	3	Rate	2004	19.03931061613366	31.633148415741218	0.0
1	All Population	29	Summary exposure value	134	Tropical Latin America	3	Both	22	All ages	98	Tobacco	3	Rate	2004	22.9667717289588	24.18348111234942	21.52593510923731
1	All Population	29	Summary exposure value	134	Tropical Latin America	3	Both	22	All ages	99	Smoking	3	Rate	2004	19.467110647930248	21.40287690574045	17.40238509178712
1	All Population	29	Summary exposure value	134	Tropical Latin America	3	Both	22	All ages	100	Secondhand smoke	3	Rate	2004	37.641579549416	39.92426286495433	35.007411947718595
1	All Population	29	Summary exposure value	134	Tropical Latin America	3	Both	22	All ages	102	High alcohol use	3	Rate	2004	9.23471723558966	12.599106870397911	6.4936258471762
1	All Population	29	Summary exposure value	134	Tropical Latin America	3	Both	22	All ages	103	Drug use	3	Rate	2004	0.46188785660898996	0.8090194003901899	0.24687359786274002
1	All Population	29	Summary exposure value	134	Tropical Latin America	3	Both	22	All ages	104	Metabolic risks	3	Rate	2004	20.29978395510775	23.419624586063108	17.821290156362892
1	All Population	29	Summary exposure value	134	Tropical Latin America	3	Both	22	All ages	105	High fasting plasma glucose	3	Rate	2004	18.25885356712633	33.13954038248278	10.81017485825055
1	All Population	29	Summary exposure value	134	Tropical Latin America	3	Both	22	All ages	107	High systolic blood pressure	3	Rate	2004	29.88692891157675	45.24361506981834	18.7024243657679
1	All Population	29	Summary exposure value	134	Tropical Latin America	3	Both	22	All ages	108	High body-mass index	3	Rate	2004	20.479639313482238	22.47159403216471	18.27107107685061
1	All Population	29	Summary exposure value	134	Tropical Latin America	3	Both	22	All ages	109	Low bone mineral density	3	Rate	2004	21.9593715218062	28.488563412681074	16.23180829143376
1	All Population	29	Summary exposure value	134	Tropical Latin America	3	Both	22	All ages	110	Dietary risks	3	Rate	2004	35.46987717672656	45.13901632537954	25.556443608993412
1	All Population	29	Summary exposure value	134	Tropical Latin America	3	Both	22	All ages	111	Diet low in fruits	3	Rate	2004	26.86424026648985	32.88600792407287	22.01895686665106
1	All Population	29	Summary exposure value	134	Tropical Latin America	3	Both	22	All ages	112	Diet low in vegetables	3	Rate	2004	39.0533136407806	48.10591019553332	22.55249390614239
1	All Population	29	Summary exposure value	134	Tropical Latin America	3	Both	22	All ages	113	Diet low in whole grains	3	Rate	2004	44.104654658903044	57.10297969174447	34.07169206100274
1	All Population	29	Summary exposure value	134	Tropical Latin America	3	Both	22	All ages	114	Diet low in nuts and seeds	3	Rate	2004	45.31052177550297	55.390239333558355	33.62150608841537
1	All Population	29	Summary exposure value	134	Tropical Latin America	3	Both	22	All ages	115	Diet low in milk	3	Rate	2004	58.05576869692345	60.44041349045065	55.73188810608137
1	All Population	29	Summary exposure value	134	Tropical Latin America	3	Both	22	All ages	116	Diet high in red meat	3	Rate	2004	47.12299630158124	67.4280283495077	0.0
1	All Population	29	Summary exposure value	134	Tropical Latin America	3	Both	22	All ages	117	Diet high in processed meat	3	Rate	2004	7.296017204708851	9.76401817687695	5.133329870449431
1	All Population	29	Summary exposure value	134	Tropical Latin America	3	Both	22	All ages	118	Diet high in sugar-sweetened beverages	3	Rate	2004	20.59961369107235	29.76803139469226	13.23575129337625
1	All Population	29	Summary exposure value	134	Tropical Latin America	3	Both	22	All ages	119	Diet low in fiber	3	Rate	2004	19.69245392162656	36.48967350741606	7.80253382551801
1	All Population	29	Summary exposure value	134	Tropical Latin America	3	Both	22	All ages	121	Diet low in seafood omega-3 fatty acids	3	Rate	2004	38.33716886211196	52.250909743619424	24.13289411221817
1	All Population	29	Summary exposure value	134	Tropical Latin America	3	Both	22	All ages	122	Diet low in omega-6 polyunsaturated fatty acids	3	Rate	2004	11.98140212127468	21.34808524756416	4.55388647685486
1	All Population	29	Summary exposure value	134	Tropical Latin America	3	Both	22	All ages	123	Diet high in trans fatty acids	3	Rate	2004	50.747322326567065	67.38545650548063	32.16776197400827
1	All Population	29	Summary exposure value	134	Tropical Latin America	3	Both	22	All ages	124	Diet high in sodium	3	Rate	2004	30.82198782424193	64.34563157562775	3.4379088309840196
1	All Population	29	Summary exposure value	134	Tropical Latin America	3	Both	22	All ages	125	Low physical activity	3	Rate	2004	21.59966848033677	25.6594621282679	17.54368383252327
1	All Population	29	Summary exposure value	134	Tropical Latin America	3	Both	22	All ages	126	Occupational risks	3	Rate	2004	4.26222110096974	8.463265065415209	2.98215260321408
1	All Population	29	Summary exposure value	134	Tropical Latin America	3	Both	22	All ages	127	Occupational carcinogens	3	Rate	2004	1.46677549427015	2.35317741203432	1.1308871872470099
1	All Population	29	Summary exposure value	134	Tropical Latin America	3	Both	22	All ages	128	Occupational asthmagens	3	Rate	2004	20.42122584072929	23.455507349445888	17.40432173290279
1	All Population	29	Summary exposure value	134	Tropical Latin America	3	Both	22	All ages	129	Occupational particulate matter, gases, and fumes	3	Rate	2004	10.654060913634	63.27866931223844	0.0
1	All Population	29	Summary exposure value	134	Tropical Latin America	3	Both	22	All ages	130	Occupational noise	3	Rate	2004	10.53947248664436	11.11836760021635	9.93140963123534
1	All Population	29	Summary exposure value	134	Tropical Latin America	3	Both	22	All ages	132	Occupational ergonomic factors	3	Rate	2004	41.38055306848775	92.51214483095596	0.0
1	All Population	29	Summary exposure value	134	Tropical Latin America	3	Both	22	All ages	134	Sexual violence against children	3	Rate	2004	12.67233645352144	19.09064200130249	6.85764184075314
1	All Population	29	Summary exposure value	134	Tropical Latin America	3	Both	22	All ages	135	Intimate partner violence	3	Rate	2004	13.51163063763271	17.77212440695547	7.87971188691894
1	All Population	29	Summary exposure value	134	Tropical Latin America	3	Both	22	All ages	136	Non-exclusive breastfeeding	3	Rate	2004	44.394189880385646	57.035170633768594	33.1785865024383
1	All Population	29	Summary exposure value	134	Tropical Latin America	3	Both	22	All ages	137	Discontinued breastfeeding	3	Rate	2004	63.33480092183017	66.83520747193809	60.61845861235643
1	All Population	29	Summary exposure value	134	Tropical Latin America	3	Both	22	All ages	147	Diet low in calcium	3	Rate	2004	12.67107176854639	15.74487955491769	10.67845380216949
1	All Population	29	Summary exposure value	134	Tropical Latin America	3	Both	22	All ages	150	Occupational exposure to asbestos	3	Rate	2004	1.8717010284304498	1.99186173520518	1.7366492511668101
1	All Population	29	Summary exposure value	134	Tropical Latin America	3	Both	22	All ages	151	Occupational exposure to arsenic	3	Rate	2004	0.4359263614117	0.74088288333251	0.17634618394533
1	All Population	29	Summary exposure value	134	Tropical Latin America	3	Both	22	All ages	152	Occupational exposure to benzene	3	Rate	2004	1.33596640710934	2.69355710003873	0.78223738931284
1	All Population	29	Summary exposure value	134	Tropical Latin America	3	Both	22	All ages	153	Occupational exposure to beryllium	3	Rate	2004	0.11349304948399001	0.11481685126868	0.11215716554706
1	All Population	29	Summary exposure value	134	Tropical Latin America	3	Both	22	All ages	154	Occupational exposure to cadmium	3	Rate	2004	0.23665287726565998	0.24194519751025	0.23053900600690003
1	All Population	29	Summary exposure value	134	Tropical Latin America	3	Both	22	All ages	155	Occupational exposure to chromium	3	Rate	2004	0.57567532904904	0.58765687819069	0.5629876150144499
1	All Population	29	Summary exposure value	134	Tropical Latin America	3	Both	22	All ages	156	Occupational exposure to diesel engine exhaust	3	Rate	2004	3.0945430181733102	3.18093718791521	3.01472203704086
1	All Population	29	Summary exposure value	134	Tropical Latin America	3	Both	22	All ages	158	Occupational exposure to formaldehyde	3	Rate	2004	1.2899176777193802	1.3237115912897	1.24042284262049
1	All Population	29	Summary exposure value	134	Tropical Latin America	3	Both	22	All ages	159	Occupational exposure to nickel	3	Rate	2004	0.43175663471157	1.04913139765947	0.14305820258027
1	All Population	29	Summary exposure value	134	Tropical Latin America	3	Both	22	All ages	160	Occupational exposure to polycyclic aromatic hydrocarbons	3	Rate	2004	1.2141117491423599	1.23519131986982	1.19211958553182
1	All Population	29	Summary exposure value	134	Tropical Latin America	3	Both	22	All ages	161	Occupational exposure to silica	3	Rate	2004	4.1540479098178	8.47571152798435	2.2470976318791602
1	All Population	29	Summary exposure value	134	Tropical Latin America	3	Both	22	All ages	162	Occupational exposure to sulfuric acid	3	Rate	2004	1.01152542542912	1.6969622685624	0.7297097135436099
1	All Population	29	Summary exposure value	134	Tropical Latin America	3	Both	22	All ages	82	Unsafe water, sanitation, and handwashing	3	Rate	2003	22.068109885093072	29.76330962126066	14.754924074902458
1	All Population	29	Summary exposure value	134	Tropical Latin America	3	Both	22	All ages	83	Unsafe water source	3	Rate	2003	29.222664561388612	38.83296484374887	19.32640492948445
1	All Population	29	Summary exposure value	134	Tropical Latin America	3	Both	22	All ages	84	Unsafe sanitation	3	Rate	2003	29.60202609934703	33.43723444557893	25.67507440716491
1	All Population	29	Summary exposure value	134	Tropical Latin America	3	Both	22	All ages	85	Air pollution	3	Rate	2003	24.401287089504432	31.599016144774577	17.21575255086669
1	All Population	29	Summary exposure value	134	Tropical Latin America	3	Both	22	All ages	86	Ambient particulate matter pollution	3	Rate	2003	21.531062619681972	29.55489221462353	15.380654750217628
1	All Population	29	Summary exposure value	134	Tropical Latin America	3	Both	22	All ages	87	Household air pollution from solid fuels	3	Rate	2003	7.3984411825362	12.361254328633239	4.2411977397287
1	All Population	29	Summary exposure value	134	Tropical Latin America	3	Both	22	All ages	88	Ambient ozone pollution	3	Rate	2003	5.63293141916012	7.3607220133446605	3.92831682880459
1	All Population	29	Summary exposure value	134	Tropical Latin America	3	Both	22	All ages	89	Other environmental risks	3	Rate	2003	37.31359209910449	48.799537771728616	12.007446193926869
1	All Population	29	Summary exposure value	134	Tropical Latin America	3	Both	22	All ages	90	Residential radon	3	Rate	2003	24.7632725382003	44.81421561018769	0.0
1	All Population	29	Summary exposure value	134	Tropical Latin America	3	Both	22	All ages	91	Lead exposure	3	Rate	2003	44.311938823946626	56.379063486772466	6.5608775307960405
1	All Population	29	Summary exposure value	134	Tropical Latin America	3	Both	22	All ages	92	Child and maternal malnutrition	3	Rate	2003	7.32988263248263	14.045643700221461	3.0399747024551003
1	All Population	29	Summary exposure value	134	Tropical Latin America	3	Both	22	All ages	93	Suboptimal breastfeeding	3	Rate	2003	51.25615299067089	55.61419674888024	47.36874819627336
1	All Population	29	Summary exposure value	134	Tropical Latin America	3	Both	22	All ages	94	Child underweight	3	Rate	2003	4.648317542728949	6.03661553580534	3.3190650566144
1	All Population	29	Summary exposure value	134	Tropical Latin America	3	Both	22	All ages	95	Iron deficiency	3	Rate	2003	6.35199546746975	8.81558233889056	4.4857538843687
1	All Population	29	Summary exposure value	134	Tropical Latin America	3	Both	22	All ages	96	Vitamin A deficiency	3	Rate	2003	11.62248808300565	20.93681347724095	0.0
1	All Population	29	Summary exposure value	134	Tropical Latin America	3	Both	22	All ages	97	Zinc deficiency	3	Rate	2003	19.305712508834112	32.06940511029591	0.0
1	All Population	29	Summary exposure value	134	Tropical Latin America	3	Both	22	All ages	98	Tobacco	3	Rate	2003	23.73836165010482	24.9352858969753	22.29952347159589
1	All Population	29	Summary exposure value	134	Tropical Latin America	3	Both	22	All ages	99	Smoking	3	Rate	2003	20.31277515120136	22.41782442378221	18.31789274994678
1	All Population	29	Summary exposure value	134	Tropical Latin America	3	Both	22	All ages	100	Secondhand smoke	3	Rate	2003	38.57580619160113	41.153435484576015	35.93617619394493
1	All Population	29	Summary exposure value	134	Tropical Latin America	3	Both	22	All ages	102	High alcohol use	3	Rate	2003	9.14162566788705	12.42175208040769	6.4484765355988
1	All Population	29	Summary exposure value	134	Tropical Latin America	3	Both	22	All ages	103	Drug use	3	Rate	2003	0.46011219085351	0.8057928562762299	0.25085935729698
1	All Population	29	Summary exposure value	134	Tropical Latin America	3	Both	22	All ages	104	Metabolic risks	3	Rate	2003	19.91671230067823	23.23951131117279	17.34527513061109
1	All Population	29	Summary exposure value	134	Tropical Latin America	3	Both	22	All ages	105	High fasting plasma glucose	3	Rate	2003	18.50395043254269	33.5484612476664	10.659224295432699
1	All Population	29	Summary exposure value	134	Tropical Latin America	3	Both	22	All ages	107	High systolic blood pressure	3	Rate	2003	29.75967467025021	45.72942179264848	18.31448316220669
1	All Population	29	Summary exposure value	134	Tropical Latin America	3	Both	22	All ages	108	High body-mass index	3	Rate	2003	19.9377869520571	21.946538069810458	17.66190827461991
1	All Population	29	Summary exposure value	134	Tropical Latin America	3	Both	22	All ages	109	Low bone mineral density	3	Rate	2003	22.02431756150228	28.644989116360343	16.25255318088267
1	All Population	29	Summary exposure value	134	Tropical Latin America	3	Both	22	All ages	110	Dietary risks	3	Rate	2003	35.55862962900619	45.248533709975334	25.893440153467502
1	All Population	29	Summary exposure value	134	Tropical Latin America	3	Both	22	All ages	111	Diet low in fruits	3	Rate	2003	27.00767774885365	32.983144093368836	21.83328930260446
1	All Population	29	Summary exposure value	134	Tropical Latin America	3	Both	22	All ages	112	Diet low in vegetables	3	Rate	2003	39.579190506488956	48.50526775904563	22.66226252857187
1	All Population	29	Summary exposure value	134	Tropical Latin America	3	Both	22	All ages	113	Diet low in whole grains	3	Rate	2003	44.52939270791374	58.09196899270511	34.02285134890417
1	All Population	29	Summary exposure value	134	Tropical Latin America	3	Both	22	All ages	114	Diet low in nuts and seeds	3	Rate	2003	46.155115613255774	56.50600729754296	34.54243846788541
1	All Population	29	Summary exposure value	134	Tropical Latin America	3	Both	22	All ages	115	Diet low in milk	3	Rate	2003	58.56477150649204	61.00262867115494	56.397753654029316
1	All Population	29	Summary exposure value	134	Tropical Latin America	3	Both	22	All ages	116	Diet high in red meat	3	Rate	2003	46.84896740085286	67.01987425511186	0.0
1	All Population	29	Summary exposure value	134	Tropical Latin America	3	Both	22	All ages	117	Diet high in processed meat	3	Rate	2003	7.29752478443307	9.96050042939639	5.09936256404993
1	All Population	29	Summary exposure value	134	Tropical Latin America	3	Both	22	All ages	118	Diet high in sugar-sweetened beverages	3	Rate	2003	19.86119316695079	28.767402763514337	12.6471859228668
1	All Population	29	Summary exposure value	134	Tropical Latin America	3	Both	22	All ages	119	Diet low in fiber	3	Rate	2003	20.4536468039655	38.01314540920782	8.07776487197428
1	All Population	29	Summary exposure value	134	Tropical Latin America	3	Both	22	All ages	121	Diet low in seafood omega-3 fatty acids	3	Rate	2003	38.87894332184389	52.823043420317326	24.6393979619954
1	All Population	29	Summary exposure value	134	Tropical Latin America	3	Both	22	All ages	122	Diet low in omega-6 polyunsaturated fatty acids	3	Rate	2003	11.93260460148132	21.005068323186173	4.54830985752616
1	All Population	29	Summary exposure value	134	Tropical Latin America	3	Both	22	All ages	123	Diet high in trans fatty acids	3	Rate	2003	51.37251332795677	68.04371855671104	33.92458976649334
1	All Population	29	Summary exposure value	134	Tropical Latin America	3	Both	22	All ages	124	Diet high in sodium	3	Rate	2003	30.84987833442786	63.818164340577134	3.3078727445388
1	All Population	29	Summary exposure value	134	Tropical Latin America	3	Both	22	All ages	125	Low physical activity	3	Rate	2003	21.287415195572702	25.253212304135218	17.46599919359135
1	All Population	29	Summary exposure value	134	Tropical Latin America	3	Both	22	All ages	126	Occupational risks	3	Rate	2003	4.20232849056507	8.38812700271785	2.9260698581848503
1	All Population	29	Summary exposure value	134	Tropical Latin America	3	Both	22	All ages	127	Occupational carcinogens	3	Rate	2003	1.44221608591577	2.31299089342255	1.11160972570989
1	All Population	29	Summary exposure value	134	Tropical Latin America	3	Both	22	All ages	128	Occupational asthmagens	3	Rate	2003	20.06257412343015	23.10433783652693	17.08271040196184
1	All Population	29	Summary exposure value	134	Tropical Latin America	3	Both	22	All ages	129	Occupational particulate matter, gases, and fumes	3	Rate	2003	10.6247755187061	62.99392493975411	0.0
1	All Population	29	Summary exposure value	134	Tropical Latin America	3	Both	22	All ages	130	Occupational noise	3	Rate	2003	10.4662380628137	11.059675876495929	9.84840117467914
1	All Population	29	Summary exposure value	134	Tropical Latin America	3	Both	22	All ages	132	Occupational ergonomic factors	3	Rate	2003	40.793123665288924	92.29132373929335	0.0
1	All Population	29	Summary exposure value	134	Tropical Latin America	3	Both	22	All ages	134	Sexual violence against children	3	Rate	2003	12.602105727734589	19.25129227955135	6.7986076756651705
1	All Population	29	Summary exposure value	134	Tropical Latin America	3	Both	22	All ages	135	Intimate partner violence	3	Rate	2003	13.67207930643991	18.44602537241255	7.908200660014229
1	All Population	29	Summary exposure value	134	Tropical Latin America	3	Both	22	All ages	136	Non-exclusive breastfeeding	3	Rate	2003	44.81263738419507	57.588054183631165	33.500363541672826
1	All Population	29	Summary exposure value	134	Tropical Latin America	3	Both	22	All ages	137	Discontinued breastfeeding	3	Rate	2003	63.91772440070025	66.95241982867721	61.15271401643365
1	All Population	29	Summary exposure value	134	Tropical Latin America	3	Both	22	All ages	147	Diet low in calcium	3	Rate	2003	13.00006636064783	16.33056196647856	11.06116372634491
1	All Population	29	Summary exposure value	134	Tropical Latin America	3	Both	22	All ages	150	Occupational exposure to asbestos	3	Rate	2003	1.84929840963438	1.97292559446191	1.72805274786078
1	All Population	29	Summary exposure value	134	Tropical Latin America	3	Both	22	All ages	151	Occupational exposure to arsenic	3	Rate	2003	0.42716033917629	0.72478155572056	0.17287294332231
1	All Population	29	Summary exposure value	134	Tropical Latin America	3	Both	22	All ages	152	Occupational exposure to benzene	3	Rate	2003	1.31158833909026	2.6381042753434	0.7663733080287399
1	All Population	29	Summary exposure value	134	Tropical Latin America	3	Both	22	All ages	153	Occupational exposure to beryllium	3	Rate	2003	0.11089357729273	0.11225758396608002	0.10935258317281998
1	All Population	29	Summary exposure value	134	Tropical Latin America	3	Both	22	All ages	154	Occupational exposure to cadmium	3	Rate	2003	0.23172422015522	0.23734694649697	0.22532628444577002
1	All Population	29	Summary exposure value	134	Tropical Latin America	3	Both	22	All ages	155	Occupational exposure to chromium	3	Rate	2003	0.5628938000143799	0.57538756812314	0.55035395773004
1	All Population	29	Summary exposure value	134	Tropical Latin America	3	Both	22	All ages	156	Occupational exposure to diesel engine exhaust	3	Rate	2003	3.0124337711194897	3.09614816254403	2.93113479371182
1	All Population	29	Summary exposure value	134	Tropical Latin America	3	Both	22	All ages	158	Occupational exposure to formaldehyde	3	Rate	2003	1.27208799977409	1.31145050263841	1.22027676027762
1	All Population	29	Summary exposure value	134	Tropical Latin America	3	Both	22	All ages	159	Occupational exposure to nickel	3	Rate	2003	0.42303170886064995	1.01670728143769	0.13997768400933
1	All Population	29	Summary exposure value	134	Tropical Latin America	3	Both	22	All ages	160	Occupational exposure to polycyclic aromatic hydrocarbons	3	Rate	2003	1.18648574152862	1.20867948191336	1.16358914665306
1	All Population	29	Summary exposure value	134	Tropical Latin America	3	Both	22	All ages	161	Occupational exposure to silica	3	Rate	2003	4.058573601062379	8.27958888331046	2.1962948124984902
1	All Population	29	Summary exposure value	134	Tropical Latin America	3	Both	22	All ages	162	Occupational exposure to sulfuric acid	3	Rate	2003	0.99578000537084	1.67652131625696	0.7169426733951599
1	All Population	29	Summary exposure value	134	Tropical Latin America	3	Both	22	All ages	169	All risk factors	3	Rate	2004	24.34454568969021	26.021869633370297	21.10419016857199
1	All Population	29	Summary exposure value	134	Tropical Latin America	3	Both	22	All ages	202	Environmental/occupational risks	3	Rate	2004	25.0485887232718	30.468824442864218	19.45976842702511
1	All Population	29	Summary exposure value	134	Tropical Latin America	3	Both	22	All ages	203	Behavioral risks	3	Rate	2004	19.974440583211532	22.43884836069668	16.74622066139664
1	All Population	29	Summary exposure value	134	Tropical Latin America	3	Both	22	All ages	237	Occupational exposure to trichloroethylene	3	Rate	2004	0.3367940330622	0.34579240940579004	0.32938180057217
1	All Population	29	Summary exposure value	134	Tropical Latin America	3	Both	22	All ages	238	No access to handwashing facility	3	Rate	2004	16.6527983288825	27.080234767880977	6.267280802357809
1	All Population	29	Summary exposure value	134	Tropical Latin America	3	Both	22	All ages	239	Child growth failure	3	Rate	2004	2.6962598055631197	5.40760440271079	1.15954789079592
1	All Population	29	Summary exposure value	134	Tropical Latin America	3	Both	22	All ages	240	Child wasting	3	Rate	2004	2.10844536753806	2.91731716973743	1.38237014034652
1	All Population	29	Summary exposure value	134	Tropical Latin America	3	Both	22	All ages	241	Child stunting	3	Rate	2004	7.69017749712855	9.07525928078347	6.40320120845031
1	All Population	29	Summary exposure value	134	Tropical Latin America	3	Both	22	All ages	331	Non-optimal temperature	3	Rate	2004	15.282306891506481	18.726034626243372	12.80475851219666
1	All Population	29	Summary exposure value	134	Tropical Latin America	3	Both	22	All ages	332	Chewing tobacco	3	Rate	2004	0.5739849985590301	1.22061167463	0.25092368104824003
1	All Population	29	Summary exposure value	134	Tropical Latin America	3	Both	22	All ages	333	Diet low in legumes	3	Rate	2004	18.49411474716361	26.988113181614782	0.0
1	All Population	29	Summary exposure value	134	Tropical Latin America	3	Both	22	All ages	334	Short gestation	3	Rate	2004	16.70674238197376	17.92629460994384	15.604782369163589
1	All Population	29	Summary exposure value	134	Tropical Latin America	3	Both	22	All ages	335	Low birth weight	3	Rate	2004	11.480146402936981	12.1252378816537	10.97484394476282
1	All Population	29	Summary exposure value	134	Tropical Latin America	3	Both	22	All ages	337	High temperature	3	Rate	2004	16.45255779718586	19.79533906031883	13.04220414592982
1	All Population	29	Summary exposure value	134	Tropical Latin America	3	Both	22	All ages	338	Low temperature	3	Rate	2004	11.88782109640851	14.09796625767247	10.68295685675767
1	All Population	29	Summary exposure value	134	Tropical Latin America	3	Both	22	All ages	339	Low birth weight and short gestation	3	Rate	2004	13.74049533033862	15.27390151175213	12.42973505132607
1	All Population	29	Summary exposure value	134	Tropical Latin America	3	Both	22	All ages	341	Kidney dysfunction	3	Rate	2004	2.78541497321622	4.39451652423533	1.8240838470573
1	All Population	29	Summary exposure value	134	Tropical Latin America	3	Both	22	All ages	363	Bullying victimization	3	Rate	2004	7.33889198056137	14.12949860521685	3.4959909120433097
1	All Population	29	Summary exposure value	134	Tropical Latin America	3	Both	22	All ages	367	High LDL cholesterol	3	Rate	2004	46.96469540401798	57.773147107681375	37.58189803838588
1	All Population	29	Summary exposure value	5	East Asia	3	Both	22	All ages	338	Low temperature	3	Rate	1994	26.98662501156635	28.72853959478185	25.511329417141198
1	All Population	29	Summary exposure value	5	East Asia	3	Both	22	All ages	339	Low birth weight and short gestation	3	Rate	1994	12.08875012854377	14.13858172304153	9.92212280195856
1	All Population	29	Summary exposure value	5	East Asia	3	Both	22	All ages	341	Kidney dysfunction	3	Rate	1994	1.68004404700234	2.81083203659775	1.10731227565187
1	All Population	29	Summary exposure value	5	East Asia	3	Both	22	All ages	363	Bullying victimization	3	Rate	1994	7.43215622969894	14.035086442880921	3.1630653831801805
1	All Population	29	Summary exposure value	5	East Asia	3	Both	22	All ages	367	High LDL cholesterol	3	Rate	1994	37.73575869027571	48.77317475383121	28.985482553829012
1	All Population	29	Summary exposure value	5	East Asia	3	Both	22	All ages	380	Particulate matter pollution	3	Rate	1994	71.69613738793278	79.4709905767037	64.54923435345457
1	All Population	29	Summary exposure value	5	East Asia	3	Both	22	All ages	381	Sexual violence against children and bullying	3	Rate	1994	11.612274191164861	16.03596272145656	7.354315617032681
1	All Population	29	Summary exposure value	5	East Asia	3	Both	22	All ages	404	Nitrogen dioxide pollution	3	Rate	1994	31.25114919757477	72.69760566823635	0.0
1	All Population	29	Summary exposure value	134	Tropical Latin America	3	Both	22	All ages	82	Unsafe water, sanitation, and handwashing	3	Rate	2008	19.07469200881548	25.317559070703822	13.09787022384291
1	All Population	29	Summary exposure value	134	Tropical Latin America	3	Both	22	All ages	83	Unsafe water source	3	Rate	2008	26.717636647910183	36.96033801153167	16.0006544307588
1	All Population	29	Summary exposure value	134	Tropical Latin America	3	Both	22	All ages	84	Unsafe sanitation	3	Rate	2008	28.10759507823389	32.33719709979926	23.907808223988162
1	All Population	29	Summary exposure value	134	Tropical Latin America	3	Both	22	All ages	85	Air pollution	3	Rate	2008	21.94062946865496	28.89562970353154	15.5062001135368
1	All Population	29	Summary exposure value	134	Tropical Latin America	3	Both	22	All ages	86	Ambient particulate matter pollution	3	Rate	2008	20.85531381117514	26.874564620426888	16.08702966135375
1	All Population	29	Summary exposure value	134	Tropical Latin America	3	Both	22	All ages	87	Household air pollution from solid fuels	3	Rate	2008	5.01673087519425	8.75434377496588	2.51705837792302
1	All Population	29	Summary exposure value	134	Tropical Latin America	3	Both	22	All ages	88	Ambient ozone pollution	3	Rate	2008	4.23614135879626	5.423415750997631	2.95531296040356
1	All Population	29	Summary exposure value	134	Tropical Latin America	3	Both	22	All ages	89	Other environmental risks	3	Rate	2008	37.125681541436876	47.94135485646517	11.365373274752208
1	All Population	29	Summary exposure value	134	Tropical Latin America	3	Both	22	All ages	90	Residential radon	3	Rate	2008	24.70603820588865	44.55791059108939	0.0
1	All Population	29	Summary exposure value	134	Tropical Latin America	3	Both	22	All ages	91	Lead exposure	3	Rate	2008	43.31135576269942	54.54018137340631	6.18927092720995
1	All Population	29	Summary exposure value	134	Tropical Latin America	3	Both	22	All ages	92	Child and maternal malnutrition	3	Rate	2008	7.48879722141084	14.08819290968488	3.16501656347819
1	All Population	29	Summary exposure value	134	Tropical Latin America	3	Both	22	All ages	93	Suboptimal breastfeeding	3	Rate	2008	50.03543155345292	54.19120330335079	46.22379131359265
1	All Population	29	Summary exposure value	134	Tropical Latin America	3	Both	22	All ages	94	Child underweight	3	Rate	2008	4.18966622102146	5.4530654942733	2.99929748536393
1	All Population	29	Summary exposure value	134	Tropical Latin America	3	Both	22	All ages	95	Iron deficiency	3	Rate	2008	5.96087031067367	8.123314958093921	4.41947286229464
1	All Population	29	Summary exposure value	134	Tropical Latin America	3	Both	22	All ages	96	Vitamin A deficiency	3	Rate	2008	8.25005585970537	14.23095606252616	0.0
1	All Population	29	Summary exposure value	134	Tropical Latin America	3	Both	22	All ages	97	Zinc deficiency	3	Rate	2008	17.68524270296806	29.25320367750745	0.0
1	All Population	29	Summary exposure value	134	Tropical Latin America	3	Both	22	All ages	98	Tobacco	3	Rate	2008	20.37705138604181	21.37711001462414	19.2367055382072
1	All Population	29	Summary exposure value	134	Tropical Latin America	3	Both	22	All ages	99	Smoking	3	Rate	2008	17.01951630177942	18.32663255488077	15.42687002404218
1	All Population	29	Summary exposure value	134	Tropical Latin America	3	Both	22	All ages	100	Secondhand smoke	3	Rate	2008	34.13314265890764	36.052175383489285	32.19962824314162
1	All Population	29	Summary exposure value	134	Tropical Latin America	3	Both	22	All ages	102	High alcohol use	3	Rate	2008	9.59071998693547	12.820455882714398	6.8491374970863
1	All Population	29	Summary exposure value	134	Tropical Latin America	3	Both	22	All ages	103	Drug use	3	Rate	2008	0.47894577432592	0.8713134379361199	0.24086287346681998
1	All Population	29	Summary exposure value	134	Tropical Latin America	3	Both	22	All ages	104	Metabolic risks	3	Rate	2008	22.05149310941377	24.78907024459357	19.85208856914318
1	All Population	29	Summary exposure value	134	Tropical Latin America	3	Both	22	All ages	105	High fasting plasma glucose	3	Rate	2008	17.52868344676859	32.07448444465056	10.97840569364122
1	All Population	29	Summary exposure value	134	Tropical Latin America	3	Both	22	All ages	107	High systolic blood pressure	3	Rate	2008	30.34720181921498	42.323905210637506	21.345356971849817
1	All Population	29	Summary exposure value	134	Tropical Latin America	3	Both	22	All ages	108	High body-mass index	3	Rate	2008	22.93181755359171	25.253556157610817	21.10167861026438
1	All Population	29	Summary exposure value	134	Tropical Latin America	3	Both	22	All ages	109	Low bone mineral density	3	Rate	2008	21.232379339039458	27.9883467373578	15.85271976855962
1	All Population	29	Summary exposure value	134	Tropical Latin America	3	Both	22	All ages	110	Dietary risks	3	Rate	2008	35.253483374985336	44.89514318964558	25.061176428645236
1	All Population	29	Summary exposure value	134	Tropical Latin America	3	Both	22	All ages	111	Diet low in fruits	3	Rate	2008	26.56565279374331	32.2010514422588	20.86024524650393
1	All Population	29	Summary exposure value	134	Tropical Latin America	3	Both	22	All ages	112	Diet low in vegetables	3	Rate	2008	37.29656507766373	45.25165080853519	22.708547308290562
1	All Population	29	Summary exposure value	134	Tropical Latin America	3	Both	22	All ages	113	Diet low in whole grains	3	Rate	2008	42.637042451441246	55.36705860913078	32.380242358697394
1	All Population	29	Summary exposure value	134	Tropical Latin America	3	Both	22	All ages	114	Diet low in nuts and seeds	3	Rate	2008	42.13677663556809	52.74781096933252	31.582401048438
1	All Population	29	Summary exposure value	134	Tropical Latin America	3	Both	22	All ages	115	Diet low in milk	3	Rate	2008	55.593452952723574	58.23547591328337	53.20117870341788
1	All Population	29	Summary exposure value	134	Tropical Latin America	3	Both	22	All ages	116	Diet high in red meat	3	Rate	2008	47.735322531055864	67.53176146926462	0.0
1	All Population	29	Summary exposure value	134	Tropical Latin America	3	Both	22	All ages	117	Diet high in processed meat	3	Rate	2008	7.72138787335664	9.90036092505069	5.7102481968499
1	All Population	29	Summary exposure value	134	Tropical Latin America	3	Both	22	All ages	118	Diet high in sugar-sweetened beverages	3	Rate	2008	23.96944837503718	33.02980320543768	16.30426194729866
1	All Population	29	Summary exposure value	134	Tropical Latin America	3	Both	22	All ages	119	Diet low in fiber	3	Rate	2008	16.91106376678439	33.61845491769711	6.26426235547833
1	All Population	29	Summary exposure value	134	Tropical Latin America	3	Both	22	All ages	121	Diet low in seafood omega-3 fatty acids	3	Rate	2008	35.42070930818935	49.35017431156335	20.87591610745919
1	All Population	29	Summary exposure value	134	Tropical Latin America	3	Both	22	All ages	122	Diet low in omega-6 polyunsaturated fatty acids	3	Rate	2008	11.682507621838049	21.97740007318673	4.67748284173352
1	All Population	29	Summary exposure value	134	Tropical Latin America	3	Both	22	All ages	123	Diet high in trans fatty acids	3	Rate	2008	47.22321337529013	63.207422198411365	32.15625019693721
1	All Population	29	Summary exposure value	134	Tropical Latin America	3	Both	22	All ages	124	Diet high in sodium	3	Rate	2008	30.710823162680988	64.28249622219928	3.97688300624182
1	All Population	29	Summary exposure value	134	Tropical Latin America	3	Both	22	All ages	125	Low physical activity	3	Rate	2008	22.94010331222572	28.024944733631767	18.56687207041451
1	All Population	29	Summary exposure value	134	Tropical Latin America	3	Both	22	All ages	126	Occupational risks	3	Rate	2008	4.31291993992032	8.61283584244795	3.0266231811593802
1	All Population	29	Summary exposure value	134	Tropical Latin America	3	Both	22	All ages	127	Occupational carcinogens	3	Rate	2008	1.50956518443039	2.39256944153627	1.16492866488953
1	All Population	29	Summary exposure value	134	Tropical Latin America	3	Both	22	All ages	128	Occupational asthmagens	3	Rate	2008	20.44287304584827	23.45021757554033	17.63175452074973
1	All Population	29	Summary exposure value	134	Tropical Latin America	3	Both	22	All ages	129	Occupational particulate matter, gases, and fumes	3	Rate	2008	10.78754266451004	64.38643917548887	0.0
1	All Population	29	Summary exposure value	134	Tropical Latin America	3	Both	22	All ages	130	Occupational noise	3	Rate	2008	10.86531730594896	11.45175611656734	10.288882213784492
1	All Population	29	Summary exposure value	134	Tropical Latin America	3	Both	22	All ages	132	Occupational ergonomic factors	3	Rate	2008	41.914355357742174	92.15489428807948	0.0
1	All Population	29	Summary exposure value	134	Tropical Latin America	3	Both	22	All ages	134	Sexual violence against children	3	Rate	2008	12.957801079790702	17.7566467081503	7.7241285139199505
1	All Population	29	Summary exposure value	134	Tropical Latin America	3	Both	22	All ages	135	Intimate partner violence	3	Rate	2008	12.70050612365608	16.11942352482476	7.770107582915769
1	All Population	29	Summary exposure value	134	Tropical Latin America	3	Both	22	All ages	136	Non-exclusive breastfeeding	3	Rate	2008	43.37511300125304	55.48357126974266	32.61630665132821
1	All Population	29	Summary exposure value	134	Tropical Latin America	3	Both	22	All ages	137	Discontinued breastfeeding	3	Rate	2008	62.167054922576796	65.95558888832022	59.44175837128066
1	All Population	29	Summary exposure value	134	Tropical Latin America	3	Both	22	All ages	147	Diet low in calcium	3	Rate	2008	11.42903766804432	13.90918601444246	9.42671193268869
1	All Population	29	Summary exposure value	134	Tropical Latin America	3	Both	22	All ages	150	Occupational exposure to asbestos	3	Rate	2008	2.03279443947844	2.16256749451437	1.88942637777464
1	All Population	29	Summary exposure value	134	Tropical Latin America	3	Both	22	All ages	151	Occupational exposure to arsenic	3	Rate	2008	0.45540093181632	0.7697001959905301	0.18632166277644
1	All Population	29	Summary exposure value	134	Tropical Latin America	3	Both	22	All ages	152	Occupational exposure to benzene	3	Rate	2008	1.37256432997463	2.74096006182414	0.81139876732326
1	All Population	29	Summary exposure value	134	Tropical Latin America	3	Both	22	All ages	153	Occupational exposure to beryllium	3	Rate	2008	0.11974212018847001	0.12117234830373001	0.11840259296233
1	All Population	29	Summary exposure value	134	Tropical Latin America	3	Both	22	All ages	154	Occupational exposure to cadmium	3	Rate	2008	0.24780696232185997	0.25489203979015	0.2416742540657
1	All Population	29	Summary exposure value	134	Tropical Latin America	3	Both	22	All ages	155	Occupational exposure to chromium	3	Rate	2008	0.60680215789782	0.62074345064563	0.59469254097189
1	All Population	29	Summary exposure value	134	Tropical Latin America	3	Both	22	All ages	156	Occupational exposure to diesel engine exhaust	3	Rate	2008	3.34675541152597	3.42536516319561	3.2702982990411398
1	All Population	29	Summary exposure value	134	Tropical Latin America	3	Both	22	All ages	158	Occupational exposure to formaldehyde	3	Rate	2008	1.3064281033352	1.3408315447991501	1.26706001304874
1	All Population	29	Summary exposure value	134	Tropical Latin America	3	Both	22	All ages	159	Occupational exposure to nickel	3	Rate	2008	0.45234886456793	1.1228988325514702	0.15152544724616
1	All Population	29	Summary exposure value	134	Tropical Latin America	3	Both	22	All ages	160	Occupational exposure to polycyclic aromatic hydrocarbons	3	Rate	2008	1.28135079104488	1.3046680978046101	1.25981011380889
1	All Population	29	Summary exposure value	134	Tropical Latin America	3	Both	22	All ages	161	Occupational exposure to silica	3	Rate	2008	4.42919491179267	9.121380164450139	2.4499730842893497
1	All Population	29	Summary exposure value	134	Tropical Latin America	3	Both	22	All ages	162	Occupational exposure to sulfuric acid	3	Rate	2008	1.0337311694934899	1.7371775880279299	0.75214094981763
1	All Population	29	Summary exposure value	134	Tropical Latin America	3	Both	22	All ages	82	Unsafe water, sanitation, and handwashing	3	Rate	2007	19.77260499279987	26.41862322924852	13.528357748046679
1	All Population	29	Summary exposure value	134	Tropical Latin America	3	Both	22	All ages	83	Unsafe water source	3	Rate	2007	27.46065823113367	37.987979099161166	16.9638364896825
1	All Population	29	Summary exposure value	134	Tropical Latin America	3	Both	22	All ages	84	Unsafe sanitation	3	Rate	2007	28.49019234235074	32.57853233274806	24.29529683275559
1	All Population	29	Summary exposure value	134	Tropical Latin America	3	Both	22	All ages	85	Air pollution	3	Rate	2007	22.714025880833617	29.81600504698923	16.079769775734608
1	All Population	29	Summary exposure value	134	Tropical Latin America	3	Both	22	All ages	86	Ambient particulate matter pollution	3	Rate	2007	21.3048662110323	28.80480090479251	15.579835041334281
1	All Population	29	Summary exposure value	134	Tropical Latin America	3	Both	22	All ages	87	Household air pollution from solid fuels	3	Rate	2007	5.526113384000951	9.495474070035149	2.856485551166
1	All Population	29	Summary exposure value	134	Tropical Latin America	3	Both	22	All ages	88	Ambient ozone pollution	3	Rate	2007	4.9467309901295	6.47046162055833	3.4377114083764897
1	All Population	29	Summary exposure value	134	Tropical Latin America	3	Both	22	All ages	89	Other environmental risks	3	Rate	2007	37.19236464826103	48.29824490347316	11.50028198904971
1	All Population	29	Summary exposure value	134	Tropical Latin America	3	Both	22	All ages	90	Residential radon	3	Rate	2007	24.71662306303879	44.635635801714265	0.0
1	All Population	29	Summary exposure value	134	Tropical Latin America	3	Both	22	All ages	91	Lead exposure	3	Rate	2007	43.55833956952063	54.920061035159094	6.271087349951481
1	All Population	29	Summary exposure value	134	Tropical Latin America	3	Both	22	All ages	92	Child and maternal malnutrition	3	Rate	2007	7.437766284093519	14.09103791169397	3.13409492934822
1	All Population	29	Summary exposure value	134	Tropical Latin America	3	Both	22	All ages	93	Suboptimal breastfeeding	3	Rate	2007	50.07750886312802	54.23696688505129	46.21481866761362
1	All Population	29	Summary exposure value	134	Tropical Latin America	3	Both	22	All ages	94	Child underweight	3	Rate	2007	4.28067410835573	5.57185565046453	3.07256288875404
1	All Population	29	Summary exposure value	134	Tropical Latin America	3	Both	22	All ages	95	Iron deficiency	3	Rate	2007	6.04967879819054	8.28355168343171	4.49016774258608
1	All Population	29	Summary exposure value	134	Tropical Latin America	3	Both	22	All ages	96	Vitamin A deficiency	3	Rate	2007	8.92764063156117	15.480055521173592	0.0
1	All Population	29	Summary exposure value	134	Tropical Latin America	3	Both	22	All ages	97	Zinc deficiency	3	Rate	2007	18.062399236435052	29.82489826560471	0.0
1	All Population	29	Summary exposure value	134	Tropical Latin America	3	Both	22	All ages	98	Tobacco	3	Rate	2007	21.0004045359869	22.06854501532451	19.78825214618001
1	All Population	29	Summary exposure value	134	Tropical Latin America	3	Both	22	All ages	99	Smoking	3	Rate	2007	17.576507921644772	19.03865572379874	15.81035046053838
1	All Population	29	Summary exposure value	134	Tropical Latin America	3	Both	22	All ages	100	Secondhand smoke	3	Rate	2007	35.01616851654708	37.02985395694538	32.90599466045739
1	All Population	29	Summary exposure value	134	Tropical Latin America	3	Both	22	All ages	102	High alcohol use	3	Rate	2007	9.499680523979059	12.84375369115155	6.745122542026399
1	All Population	29	Summary exposure value	134	Tropical Latin America	3	Both	22	All ages	103	Drug use	3	Rate	2007	0.47267853517355995	0.8420143575858199	0.24320817345323
1	All Population	29	Summary exposure value	134	Tropical Latin America	3	Both	22	All ages	104	Metabolic risks	3	Rate	2007	21.589938062269052	24.3754444374506	19.41294557053406
1	All Population	29	Summary exposure value	134	Tropical Latin America	3	Both	22	All ages	105	High fasting plasma glucose	3	Rate	2007	17.683629639823632	32.23694247553118	10.93138527962864
1	All Population	29	Summary exposure value	134	Tropical Latin America	3	Both	22	All ages	107	High systolic blood pressure	3	Rate	2007	30.257603762675128	42.89768938352269	20.30001848418207
1	All Population	29	Summary exposure value	134	Tropical Latin America	3	Both	22	All ages	108	High body-mass index	3	Rate	2007	22.28552025998216	24.50013742548973	20.42441553021677
1	All Population	29	Summary exposure value	134	Tropical Latin America	3	Both	22	All ages	109	Low bone mineral density	3	Rate	2007	21.43898564719897	28.12078407035158	15.987041791195669
1	All Population	29	Summary exposure value	134	Tropical Latin America	3	Both	22	All ages	110	Dietary risks	3	Rate	2007	35.28695611526051	45.00396547488766	25.173779850718418
1	All Population	29	Summary exposure value	134	Tropical Latin America	3	Both	22	All ages	111	Diet low in fruits	3	Rate	2007	26.623573321519988	32.382244652194544	21.03030992828763
1	All Population	29	Summary exposure value	134	Tropical Latin America	3	Both	22	All ages	112	Diet low in vegetables	3	Rate	2007	37.711215137318035	45.59103322323491	22.683590906463298
1	All Population	29	Summary exposure value	134	Tropical Latin America	3	Both	22	All ages	113	Diet low in whole grains	3	Rate	2007	42.96590285369153	56.01709517456585	32.54584760656354
1	All Population	29	Summary exposure value	134	Tropical Latin America	3	Both	22	All ages	114	Diet low in nuts and seeds	3	Rate	2007	42.952070350753615	52.88847831237796	32.32019303473667
1	All Population	29	Summary exposure value	134	Tropical Latin America	3	Both	22	All ages	115	Diet low in milk	3	Rate	2007	56.30525573463624	58.71344245069554	54.1024501682817
1	All Population	29	Summary exposure value	134	Tropical Latin America	3	Both	22	All ages	116	Diet high in red meat	3	Rate	2007	47.626764789831	67.63428504841899	0.0
1	All Population	29	Summary exposure value	134	Tropical Latin America	3	Both	22	All ages	117	Diet high in processed meat	3	Rate	2007	7.53108384155063	9.527593347616351	5.56041121478351
1	All Population	29	Summary exposure value	134	Tropical Latin America	3	Both	22	All ages	118	Diet high in sugar-sweetened beverages	3	Rate	2007	22.99593708006516	32.08211479948035	15.69018791910149
1	All Population	29	Summary exposure value	134	Tropical Latin America	3	Both	22	All ages	119	Diet low in fiber	3	Rate	2007	17.61352569410954	34.0655476087648	6.6992164554927305
1	All Population	29	Summary exposure value	134	Tropical Latin America	3	Both	22	All ages	121	Diet low in seafood omega-3 fatty acids	3	Rate	2007	36.38328978727868	50.47271763462938	22.22708185980399
1	All Population	29	Summary exposure value	134	Tropical Latin America	3	Both	22	All ages	122	Diet low in omega-6 polyunsaturated fatty acids	3	Rate	2007	11.96756410078796	22.490274358407742	4.85486487918962
1	All Population	29	Summary exposure value	134	Tropical Latin America	3	Both	22	All ages	123	Diet high in trans fatty acids	3	Rate	2007	48.16963170277021	64.36000189288234	30.601618350172483
1	All Population	29	Summary exposure value	134	Tropical Latin America	3	Both	22	All ages	124	Diet high in sodium	3	Rate	2007	30.71923303605763	64.19144607569193	3.6655438442334702
1	All Population	29	Summary exposure value	134	Tropical Latin America	3	Both	22	All ages	125	Low physical activity	3	Rate	2007	22.55266032360014	27.397555427958732	18.1826021976632
1	All Population	29	Summary exposure value	134	Tropical Latin America	3	Both	22	All ages	126	Occupational risks	3	Rate	2007	4.31794905373702	8.58815142401522	3.03172405494885
1	All Population	29	Summary exposure value	134	Tropical Latin America	3	Both	22	All ages	127	Occupational carcinogens	3	Rate	2007	1.50454328545066	2.3921761063244	1.16116063136912
1	All Population	29	Summary exposure value	134	Tropical Latin America	3	Both	22	All ages	128	Occupational asthmagens	3	Rate	2007	20.56392809906673	23.56649196671684	17.6423801576336
1	All Population	29	Summary exposure value	134	Tropical Latin America	3	Both	22	All ages	129	Occupational particulate matter, gases, and fumes	3	Rate	2007	10.75372165967971	64.12952565476084	0.0
1	All Population	29	Summary exposure value	134	Tropical Latin America	3	Both	22	All ages	130	Occupational noise	3	Rate	2007	10.78126217895136	11.36552649816133	10.19837876406766
1	All Population	29	Summary exposure value	134	Tropical Latin America	3	Both	22	All ages	132	Occupational ergonomic factors	3	Rate	2007	41.95897427208717	92.36007942127877	0.0
1	All Population	29	Summary exposure value	134	Tropical Latin America	3	Both	22	All ages	134	Sexual violence against children	3	Rate	2007	12.88876400609994	18.18954314020665	7.33200847141758
1	All Population	29	Summary exposure value	134	Tropical Latin America	3	Both	22	All ages	135	Intimate partner violence	3	Rate	2007	12.92651011032517	16.46747735293312	7.9224384326960395
1	All Population	29	Summary exposure value	134	Tropical Latin America	3	Both	22	All ages	136	Non-exclusive breastfeeding	3	Rate	2007	43.50147654199587	55.65822679988317	32.71095124196821
1	All Population	29	Summary exposure value	134	Tropical Latin America	3	Both	22	All ages	137	Discontinued breastfeeding	3	Rate	2007	62.23296024459667	65.83958256512723	59.40054088404326
1	All Population	29	Summary exposure value	134	Tropical Latin America	3	Both	22	All ages	147	Diet low in calcium	3	Rate	2007	11.743236487952451	14.42003330299381	9.73218106275919
1	All Population	29	Summary exposure value	134	Tropical Latin America	3	Both	22	All ages	150	Occupational exposure to asbestos	3	Rate	2007	1.99176239332882	2.1193258720223698	1.8551961994732797
1	All Population	29	Summary exposure value	134	Tropical Latin America	3	Both	22	All ages	151	Occupational exposure to arsenic	3	Rate	2007	0.45183181427006996	0.76802452801913	0.18403542597119
1	All Population	29	Summary exposure value	134	Tropical Latin America	3	Both	22	All ages	152	Occupational exposure to benzene	3	Rate	2007	1.3689102301712501	2.75215669036734	0.8086731194157801
1	All Population	29	Summary exposure value	134	Tropical Latin America	3	Both	22	All ages	153	Occupational exposure to beryllium	3	Rate	2007	0.11847833420743	0.11972954575539001	0.11717948906228
1	All Population	29	Summary exposure value	134	Tropical Latin America	3	Both	22	All ages	154	Occupational exposure to cadmium	3	Rate	2007	0.24570470809344003	0.25226630733632	0.23937466817512001
1	All Population	29	Summary exposure value	134	Tropical Latin America	3	Both	22	All ages	155	Occupational exposure to chromium	3	Rate	2007	0.60052958730531	0.61313125665213	0.58820337977097
1	All Population	29	Summary exposure value	134	Tropical Latin America	3	Both	22	All ages	156	Occupational exposure to diesel engine exhaust	3	Rate	2007	3.28557335186851	3.36252964817099	3.2107950057595
1	All Population	29	Summary exposure value	134	Tropical Latin America	3	Both	22	All ages	158	Occupational exposure to formaldehyde	3	Rate	2007	1.3078255548862798	1.3396425101332998	1.26719115298632
1	All Population	29	Summary exposure value	134	Tropical Latin America	3	Both	22	All ages	159	Occupational exposure to nickel	3	Rate	2007	0.44824230641142004	1.11052103760835	0.14963859797893
1	All Population	29	Summary exposure value	134	Tropical Latin America	3	Both	22	All ages	160	Occupational exposure to polycyclic aromatic hydrocarbons	3	Rate	2007	1.26778170997112	1.29087176627089	1.24858482734159
1	All Population	29	Summary exposure value	134	Tropical Latin America	3	Both	22	All ages	161	Occupational exposure to silica	3	Rate	2007	4.36503854028737	8.96459874390536	2.40389029777555
1	All Population	29	Summary exposure value	134	Tropical Latin America	3	Both	22	All ages	162	Occupational exposure to sulfuric acid	3	Rate	2007	1.03108660706025	1.7286517245848998	0.7477078888033599
1	All Population	29	Summary exposure value	134	Tropical Latin America	3	Both	22	All ages	169	All risk factors	3	Rate	2003	24.48328534531658	26.172384487034172	21.20905934794236
1	All Population	29	Summary exposure value	134	Tropical Latin America	3	Both	22	All ages	202	Environmental/occupational risks	3	Rate	2003	25.22161647470708	30.305801534051852	19.9733264068602
1	All Population	29	Summary exposure value	134	Tropical Latin America	3	Both	22	All ages	203	Behavioral risks	3	Rate	2003	20.070966100308098	22.54771127438484	16.813596192714993
1	All Population	29	Summary exposure value	134	Tropical Latin America	3	Both	22	All ages	237	Occupational exposure to trichloroethylene	3	Rate	2003	0.32892939083648	0.33839350257447	0.32110805888488
1	All Population	29	Summary exposure value	134	Tropical Latin America	3	Both	22	All ages	238	No access to handwashing facility	3	Rate	2003	17.25189447711771	28.10014879020469	6.40932293251575
1	All Population	29	Summary exposure value	134	Tropical Latin America	3	Both	22	All ages	239	Child growth failure	3	Rate	2003	2.75534693115207	5.51726926782185	1.19139815315868
1	All Population	29	Summary exposure value	134	Tropical Latin America	3	Both	22	All ages	240	Child wasting	3	Rate	2003	2.14097376193582	2.96173970139072	1.409628736114
1	All Population	29	Summary exposure value	134	Tropical Latin America	3	Both	22	All ages	241	Child stunting	3	Rate	2003	7.834690051695479	9.28268493398743	6.52392480435757
1	All Population	29	Summary exposure value	134	Tropical Latin America	3	Both	22	All ages	331	Non-optimal temperature	3	Rate	2003	15.846399279803212	18.86614342717	13.411777815076439
1	All Population	29	Summary exposure value	134	Tropical Latin America	3	Both	22	All ages	332	Chewing tobacco	3	Rate	2003	0.57388996817688	1.23074017343488	0.24346369645288998
1	All Population	29	Summary exposure value	134	Tropical Latin America	3	Both	22	All ages	333	Diet low in legumes	3	Rate	2003	18.927347233256008	27.738792738905072	0.0
1	All Population	29	Summary exposure value	134	Tropical Latin America	3	Both	22	All ages	334	Short gestation	3	Rate	2003	16.50094432154868	17.77803596418331	15.38714960550292
1	All Population	29	Summary exposure value	134	Tropical Latin America	3	Both	22	All ages	335	Low birth weight	3	Rate	2003	11.44565911367572	12.07188434211303	10.88727759613246
1	All Population	29	Summary exposure value	134	Tropical Latin America	3	Both	22	All ages	337	High temperature	3	Rate	2003	18.1810394366561	21.43371941851929	15.032794286557369
1	All Population	29	Summary exposure value	134	Tropical Latin America	3	Both	22	All ages	338	Low temperature	3	Rate	2003	11.19446379068363	13.27233354744244	10.10892988769234
1	All Population	29	Summary exposure value	134	Tropical Latin America	3	Both	22	All ages	339	Low birth weight and short gestation	3	Rate	2003	13.65662990488213	15.133953297432958	12.40024509459948
1	All Population	29	Summary exposure value	134	Tropical Latin America	3	Both	22	All ages	341	Kidney dysfunction	3	Rate	2003	2.7699295359225	4.3628916691499	1.8140589329634398
1	All Population	29	Summary exposure value	134	Tropical Latin America	3	Both	22	All ages	363	Bullying victimization	3	Rate	2003	7.2921496013613805	14.03166885901549	3.49020628958359
1	All Population	29	Summary exposure value	134	Tropical Latin America	3	Both	22	All ages	367	High LDL cholesterol	3	Rate	2003	47.115071046072224	58.0183264845231	37.59623505956339
1	All Population	29	Summary exposure value	134	Tropical Latin America	3	Both	22	All ages	169	All risk factors	3	Rate	2007	24.59293476369666	26.3713279823871	21.47298864073754
1	All Population	29	Summary exposure value	134	Tropical Latin America	3	Both	22	All ages	202	Environmental/occupational risks	3	Rate	2007	23.66084809662154	28.179655683015547	18.29639451200551
1	All Population	29	Summary exposure value	134	Tropical Latin America	3	Both	22	All ages	203	Behavioral risks	3	Rate	2007	19.79783177636191	22.238090211667817	16.551106538922188
1	All Population	29	Summary exposure value	134	Tropical Latin America	3	Both	22	All ages	237	Occupational exposure to trichloroethylene	3	Rate	2007	0.35280434415391	0.36136576202122	0.34448924848172
1	All Population	29	Summary exposure value	134	Tropical Latin America	3	Both	22	All ages	238	No access to handwashing facility	3	Rate	2007	14.9216013446204	24.47536447523414	5.85580020245211
1	All Population	29	Summary exposure value	134	Tropical Latin America	3	Both	22	All ages	239	Child growth failure	3	Rate	2007	2.52475385902786	5.0903519781646605	1.08932534369434
1	All Population	29	Summary exposure value	134	Tropical Latin America	3	Both	22	All ages	240	Child wasting	3	Rate	2007	2.00550767815484	2.7591022493247097	1.31587286184268
1	All Population	29	Summary exposure value	134	Tropical Latin America	3	Both	22	All ages	241	Child stunting	3	Rate	2007	7.2641575893044	8.43317484515484	5.96941399022739
1	All Population	29	Summary exposure value	134	Tropical Latin America	3	Both	22	All ages	331	Non-optimal temperature	3	Rate	2007	15.895782539330561	18.84874836422176	13.444883296275659
1	All Population	29	Summary exposure value	134	Tropical Latin America	3	Both	22	All ages	332	Chewing tobacco	3	Rate	2007	0.57627945971717	1.16676423764701	0.25060887648269
1	All Population	29	Summary exposure value	134	Tropical Latin America	3	Both	22	All ages	333	Diet low in legumes	3	Rate	2007	17.55216867106099	25.36374665320899	0.0
1	All Population	29	Summary exposure value	134	Tropical Latin America	3	Both	22	All ages	334	Short gestation	3	Rate	2007	17.68035509523333	19.061844349164687	16.38487257830191
1	All Population	29	Summary exposure value	134	Tropical Latin America	3	Both	22	All ages	335	Low birth weight	3	Rate	2007	11.61071689644807	12.276143865933099	11.10629498659504
1	All Population	29	Summary exposure value	134	Tropical Latin America	3	Both	22	All ages	337	High temperature	3	Rate	2007	18.059512304106303	21.28655732279753	14.96635685164016
1	All Population	29	Summary exposure value	134	Tropical Latin America	3	Both	22	All ages	338	Low temperature	3	Rate	2007	11.39638130267757	13.71734733256311	10.34165016536525
1	All Population	29	Summary exposure value	134	Tropical Latin America	3	Both	22	All ages	339	Low birth weight and short gestation	3	Rate	2007	14.09860347370507	15.63736556918062	12.669439169842
1	All Population	29	Summary exposure value	134	Tropical Latin America	3	Both	22	All ages	341	Kidney dysfunction	3	Rate	2007	2.8224183906729103	4.47096450187762	1.8439504222040999
1	All Population	29	Summary exposure value	134	Tropical Latin America	3	Both	22	All ages	363	Bullying victimization	3	Rate	2007	7.463616209381529	14.33684297888247	3.49512365694027
1	All Population	29	Summary exposure value	134	Tropical Latin America	3	Both	22	All ages	367	High LDL cholesterol	3	Rate	2007	44.66723388401493	53.91791341725048	35.86247422708585
1	All Population	29	Summary exposure value	134	Tropical Latin America	3	Both	22	All ages	169	All risk factors	3	Rate	2008	24.37410326516019	26.15062191526561	21.3238712814532
1	All Population	29	Summary exposure value	134	Tropical Latin America	3	Both	22	All ages	202	Environmental/occupational risks	3	Rate	2008	23.2160488372053	27.320268045467788	17.91754508802538
1	All Population	29	Summary exposure value	134	Tropical Latin America	3	Both	22	All ages	203	Behavioral risks	3	Rate	2008	19.750014010896617	22.193736054093872	16.4720356267544
1	All Population	29	Summary exposure value	134	Tropical Latin America	3	Both	22	All ages	237	Occupational exposure to trichloroethylene	3	Rate	2008	0.3571481634761	0.36596661514758	0.34824865395876003
1	All Population	29	Summary exposure value	134	Tropical Latin America	3	Both	22	All ages	238	No access to handwashing facility	3	Rate	2008	14.33959183319214	23.58718551226079	5.66425072556109
1	All Population	29	Summary exposure value	134	Tropical Latin America	3	Both	22	All ages	239	Child growth failure	3	Rate	2008	2.47128916336648	4.98672065778061	1.0557083313364901
1	All Population	29	Summary exposure value	134	Tropical Latin America	3	Both	22	All ages	240	Child wasting	3	Rate	2008	1.98806790903847	2.74164553983654	1.3083043663604699
1	All Population	29	Summary exposure value	134	Tropical Latin America	3	Both	22	All ages	241	Child stunting	3	Rate	2008	7.14093932068896	8.30882478582576	5.85298638891232
1	All Population	29	Summary exposure value	134	Tropical Latin America	3	Both	22	All ages	331	Non-optimal temperature	3	Rate	2008	15.315566628047431	18.41956513924686	12.95342190106721
1	All Population	29	Summary exposure value	134	Tropical Latin America	3	Both	22	All ages	332	Chewing tobacco	3	Rate	2008	0.57700293754872	1.12485683365951	0.23927507304346
1	All Population	29	Summary exposure value	134	Tropical Latin America	3	Both	22	All ages	333	Diet low in legumes	3	Rate	2008	17.345617562779463	24.951004395378227	0.0
1	All Population	29	Summary exposure value	134	Tropical Latin America	3	Both	22	All ages	334	Short gestation	3	Rate	2008	18.0531206379174	19.46305176190767	16.791458860050092
1	All Population	29	Summary exposure value	134	Tropical Latin America	3	Both	22	All ages	335	Low birth weight	3	Rate	2008	11.69881442346616	12.29710653152042	11.12900654355795
1	All Population	29	Summary exposure value	134	Tropical Latin America	3	Both	22	All ages	337	High temperature	3	Rate	2008	17.33330570720898	20.47513554837856	14.276802947404398
1	All Population	29	Summary exposure value	134	Tropical Latin America	3	Both	22	All ages	338	Low temperature	3	Rate	2008	11.96496677643043	14.187611738497418	10.75058957562374
1	All Population	29	Summary exposure value	134	Tropical Latin America	3	Both	22	All ages	339	Low birth weight and short gestation	3	Rate	2008	14.27059157919909	15.8713617103321	12.89861661973481
1	All Population	29	Summary exposure value	134	Tropical Latin America	3	Both	22	All ages	341	Kidney dysfunction	3	Rate	2008	2.83617373862526	4.5003189317237	1.8502798379247998
1	All Population	29	Summary exposure value	134	Tropical Latin America	3	Both	22	All ages	363	Bullying victimization	3	Rate	2008	7.45918511008915	14.30159183862999	3.4956737559214
1	All Population	29	Summary exposure value	134	Tropical Latin America	3	Both	22	All ages	367	High LDL cholesterol	3	Rate	2008	43.92774381421248	53.147706513586066	35.681593539992065
1	All Population	29	Summary exposure value	100	High-income North America	3	Both	22	All ages	82	Unsafe water, sanitation, and handwashing	3	Rate	1996	1.9455209403893299	2.9795915250530403	1.04200125979833
1	All Population	29	Summary exposure value	100	High-income North America	3	Both	22	All ages	83	Unsafe water source	3	Rate	1996	2.5803111745751997	4.54365503037382	1.23206204978499
1	All Population	29	Summary exposure value	100	High-income North America	3	Both	22	All ages	84	Unsafe sanitation	3	Rate	1996	5.43157417713308	8.044765990306919	3.41269781646635
1	All Population	29	Summary exposure value	100	High-income North America	3	Both	22	All ages	85	Air pollution	3	Rate	1996	24.45865507292126	34.635315889084474	11.59221589434162
1	All Population	29	Summary exposure value	100	High-income North America	3	Both	22	All ages	86	Ambient particulate matter pollution	3	Rate	1996	22.02129472451603	32.62874956477745	14.08414530866213
1	All Population	29	Summary exposure value	100	High-income North America	3	Both	22	All ages	87	Household air pollution from solid fuels	3	Rate	1996	0.034552632036040004	0.31399553248333	0.0005095895109402703
1	All Population	29	Summary exposure value	100	High-income North America	3	Both	22	All ages	88	Ambient ozone pollution	3	Rate	1996	20.65570263012935	24.77382599896408	17.6472264021598
1	All Population	29	Summary exposure value	100	High-income North America	3	Both	22	All ages	89	Other environmental risks	3	Rate	1996	29.27388707805169	36.42328648886823	10.773977036035511
1	All Population	29	Summary exposure value	100	High-income North America	3	Both	22	All ages	90	Residential radon	3	Rate	1996	26.660011453883097	43.32614067442574	0.0
1	All Population	29	Summary exposure value	100	High-income North America	3	Both	22	All ages	91	Lead exposure	3	Rate	1996	30.138607719167794	37.08129897293515	3.64942648304014
1	All Population	29	Summary exposure value	100	High-income North America	3	Both	22	All ages	92	Child and maternal malnutrition	3	Rate	1996	7.7819763386241805	13.59249344905181	3.47192551379504
1	All Population	29	Summary exposure value	100	High-income North America	3	Both	22	All ages	93	Suboptimal breastfeeding	3	Rate	1996	67.90945230541763	69.81193764720128	66.18080886095449
1	All Population	29	Summary exposure value	100	High-income North America	3	Both	22	All ages	94	Child underweight	3	Rate	1996	1.84716878508368	2.43892681163271	1.26831034465262
1	All Population	29	Summary exposure value	100	High-income North America	3	Both	22	All ages	95	Iron deficiency	3	Rate	1996	3.65380162365983	5.53033292789507	2.30975595103699
1	All Population	29	Summary exposure value	100	High-income North America	3	Both	22	All ages	96	Vitamin A deficiency	3	Rate	1996	1.08498725187807	1.8802413685797301	0.0
1	All Population	29	Summary exposure value	100	High-income North America	3	Both	22	All ages	97	Zinc deficiency	3	Rate	1996	6.485057904398619	10.85979127885945	0.0
1	All Population	29	Summary exposure value	134	Tropical Latin America	3	Both	22	All ages	82	Unsafe water, sanitation, and handwashing	3	Rate	2011	17.4033641924246	23.35852563055496	12.17508754276853
1	All Population	29	Summary exposure value	134	Tropical Latin America	3	Both	22	All ages	83	Unsafe water source	3	Rate	2011	25.079777530337438	35.420362642606015	14.58188059741584
1	All Population	29	Summary exposure value	134	Tropical Latin America	3	Both	22	All ages	84	Unsafe sanitation	3	Rate	2011	27.01454846087474	31.8194897151455	22.85200356251189
1	All Population	29	Summary exposure value	134	Tropical Latin America	3	Both	22	All ages	85	Air pollution	3	Rate	2011	20.27145830832594	26.52257001721537	14.329019487680842
1	All Population	29	Summary exposure value	134	Tropical Latin America	3	Both	22	All ages	86	Ambient particulate matter pollution	3	Rate	2011	20.09856575302019	24.30225621382456	16.373178126876418
1	All Population	29	Summary exposure value	134	Tropical Latin America	3	Both	22	All ages	87	Household air pollution from solid fuels	3	Rate	2011	3.6952210791282303	6.79372974890106	1.6220057861509902
1	All Population	29	Summary exposure value	134	Tropical Latin America	3	Both	22	All ages	88	Ambient ozone pollution	3	Rate	2011	6.33515535503113	8.30252120192152	4.48704682504789
1	All Population	29	Summary exposure value	134	Tropical Latin America	3	Both	22	All ages	89	Other environmental risks	3	Rate	2011	36.78901434204051	46.78830606392046	10.97431416425396
1	All Population	29	Summary exposure value	134	Tropical Latin America	3	Both	22	All ages	90	Residential radon	3	Rate	2011	24.67950873287161	44.36845214085211	0.0
1	All Population	29	Summary exposure value	134	Tropical Latin America	3	Both	22	All ages	91	Lead exposure	3	Rate	2011	42.41881124398949	53.299484399749176	5.92660869049117
1	All Population	29	Summary exposure value	134	Tropical Latin America	3	Both	22	All ages	92	Child and maternal malnutrition	3	Rate	2011	7.616449574640349	13.96128094000752	3.31940454740254
1	All Population	29	Summary exposure value	134	Tropical Latin America	3	Both	22	All ages	93	Suboptimal breastfeeding	3	Rate	2011	50.09882092157213	54.193130456778185	46.14778030645596
1	All Population	29	Summary exposure value	134	Tropical Latin America	3	Both	22	All ages	94	Child underweight	3	Rate	2011	3.9507448092621895	5.13935570418691	2.8020936651845503
1	All Population	29	Summary exposure value	134	Tropical Latin America	3	Both	22	All ages	95	Iron deficiency	3	Rate	2011	5.719454241939951	7.881000285986629	4.25604770031629
1	All Population	29	Summary exposure value	134	Tropical Latin America	3	Both	22	All ages	96	Vitamin A deficiency	3	Rate	2011	6.573877078640369	11.007367333747139	0.0
1	All Population	29	Summary exposure value	134	Tropical Latin America	3	Both	22	All ages	97	Zinc deficiency	3	Rate	2011	16.44565891882486	27.11360766983096	0.0
1	All Population	29	Summary exposure value	134	Tropical Latin America	3	Both	22	All ages	98	Tobacco	3	Rate	2011	18.4599177343375	19.48616806880391	17.5509695709723
1	All Population	29	Summary exposure value	134	Tropical Latin America	3	Both	22	All ages	99	Smoking	3	Rate	2011	15.24776827153795	16.41878830246345	13.95596441420652
1	All Population	29	Summary exposure value	134	Tropical Latin America	3	Both	22	All ages	100	Secondhand smoke	3	Rate	2011	31.31274223862181	32.75721750520728	29.938150993258027
1	All Population	29	Summary exposure value	134	Tropical Latin America	3	Both	22	All ages	102	High alcohol use	3	Rate	2011	9.73146971797221	12.79069405576729	6.9255587769212505
1	All Population	29	Summary exposure value	134	Tropical Latin America	3	Both	22	All ages	103	Drug use	3	Rate	2011	0.48328037114307	0.90084942973537	0.24160388964986
1	All Population	29	Summary exposure value	134	Tropical Latin America	3	Both	22	All ages	104	Metabolic risks	3	Rate	2011	23.48281874825445	26.35957273784817	21.45722554476901
1	All Population	29	Summary exposure value	134	Tropical Latin America	3	Both	22	All ages	105	High fasting plasma glucose	3	Rate	2011	17.27409015818801	31.776654805733468	10.87207311008906
1	All Population	29	Summary exposure value	134	Tropical Latin America	3	Both	22	All ages	107	High systolic blood pressure	3	Rate	2011	30.354120015437193	38.10402534326882	23.846455076155852
1	All Population	29	Summary exposure value	134	Tropical Latin America	3	Both	22	All ages	108	High body-mass index	3	Rate	2011	24.90666049665267	27.155316558749	22.895519995451043
1	All Population	29	Summary exposure value	134	Tropical Latin America	3	Both	22	All ages	109	Low bone mineral density	3	Rate	2011	20.67902633648887	27.52036973237698	15.2209300306903
1	All Population	29	Summary exposure value	134	Tropical Latin America	3	Both	22	All ages	110	Dietary risks	3	Rate	2011	35.34977823133105	45.180983327015575	24.88526149142353
1	All Population	29	Summary exposure value	134	Tropical Latin America	3	Both	22	All ages	111	Diet low in fruits	3	Rate	2011	26.70097292313028	32.271388392721825	20.752262327136357
1	All Population	29	Summary exposure value	134	Tropical Latin America	3	Both	22	All ages	112	Diet low in vegetables	3	Rate	2011	36.57229420350231	44.45567751139578	22.712754085165308
1	All Population	29	Summary exposure value	134	Tropical Latin America	3	Both	22	All ages	113	Diet low in whole grains	3	Rate	2011	41.96491074465746	54.980020916048886	32.14165037821698
1	All Population	29	Summary exposure value	134	Tropical Latin America	3	Both	22	All ages	114	Diet low in nuts and seeds	3	Rate	2011	40.62670252054882	51.64885679772878	29.802483851061762
1	All Population	29	Summary exposure value	134	Tropical Latin America	3	Both	22	All ages	115	Diet low in milk	3	Rate	2011	53.5262611563166	56.31572378339853	50.42511589109311
1	All Population	29	Summary exposure value	134	Tropical Latin America	3	Both	22	All ages	116	Diet high in red meat	3	Rate	2011	47.87773591377509	68.53539935883678	0.0
1	All Population	29	Summary exposure value	134	Tropical Latin America	3	Both	22	All ages	117	Diet high in processed meat	3	Rate	2011	8.52280259249744	11.11678398078085	6.49822478858958
1	All Population	29	Summary exposure value	134	Tropical Latin America	3	Both	22	All ages	118	Diet high in sugar-sweetened beverages	3	Rate	2011	26.64164777975418	36.04657553052732	18.08024456569155
1	All Population	29	Summary exposure value	134	Tropical Latin America	3	Both	22	All ages	119	Diet low in fiber	3	Rate	2011	15.508247101426731	31.64731034038454	5.502084983222931
1	All Population	29	Summary exposure value	134	Tropical Latin America	3	Both	22	All ages	121	Diet low in seafood omega-3 fatty acids	3	Rate	2011	32.52893246728178	46.39299575145231	17.448590648623
1	All Population	29	Summary exposure value	134	Tropical Latin America	3	Both	22	All ages	122	Diet low in omega-6 polyunsaturated fatty acids	3	Rate	2011	10.5509957006152	19.80744654579901	3.92174594019451
1	All Population	29	Summary exposure value	134	Tropical Latin America	3	Both	22	All ages	123	Diet high in trans fatty acids	3	Rate	2011	44.53618230757051	60.70312078292327	29.423729068441478
1	All Population	29	Summary exposure value	134	Tropical Latin America	3	Both	22	All ages	124	Diet high in sodium	3	Rate	2011	30.92136156057238	64.30113862290739	3.60721532930836
1	All Population	29	Summary exposure value	134	Tropical Latin America	3	Both	22	All ages	125	Low physical activity	3	Rate	2011	24.19708010581408	29.63802093965612	19.84317740873435
1	All Population	29	Summary exposure value	134	Tropical Latin America	3	Both	22	All ages	126	Occupational risks	3	Rate	2011	4.237527660515799	8.59725959309418	2.96443384221492
1	All Population	29	Summary exposure value	134	Tropical Latin America	3	Both	22	All ages	127	Occupational carcinogens	3	Rate	2011	1.49998037770751	2.37185456910328	1.15355089745173
1	All Population	29	Summary exposure value	134	Tropical Latin America	3	Both	22	All ages	128	Occupational asthmagens	3	Rate	2011	19.73249808600771	22.55302134664831	17.27615701499509
1	All Population	29	Summary exposure value	134	Tropical Latin America	3	Both	22	All ages	129	Occupational particulate matter, gases, and fumes	3	Rate	2011	10.85583639110884	64.9096658823443	0.0
1	All Population	29	Summary exposure value	134	Tropical Latin America	3	Both	22	All ages	130	Occupational noise	3	Rate	2011	11.09468394941926	11.69206325698136	10.54229312585252
1	All Population	29	Summary exposure value	134	Tropical Latin America	3	Both	22	All ages	132	Occupational ergonomic factors	3	Rate	2011	41.141316830978816	91.07004202404252	0.0
1	All Population	29	Summary exposure value	134	Tropical Latin America	3	Both	22	All ages	134	Sexual violence against children	3	Rate	2011	13.156096703374379	17.01355614114444	8.28331137748097
1	All Population	29	Summary exposure value	134	Tropical Latin America	3	Both	22	All ages	135	Intimate partner violence	3	Rate	2011	11.98778789618448	15.942088626095549	7.35521180317718
1	All Population	29	Summary exposure value	134	Tropical Latin America	3	Both	22	All ages	136	Non-exclusive breastfeeding	3	Rate	2011	43.20103904102858	55.69612599590684	32.507251327841544
1	All Population	29	Summary exposure value	134	Tropical Latin America	3	Both	22	All ages	137	Discontinued breastfeeding	3	Rate	2011	62.220989665975715	65.75088853123	58.98380235936972
1	All Population	29	Summary exposure value	134	Tropical Latin America	3	Both	22	All ages	147	Diet low in calcium	3	Rate	2011	10.71253990787193	12.96247515952223	8.83588393609089
1	All Population	29	Summary exposure value	134	Tropical Latin America	3	Both	22	All ages	150	Occupational exposure to asbestos	3	Rate	2011	2.19493438294624	2.32435280884067	2.056588560716
1	All Population	29	Summary exposure value	134	Tropical Latin America	3	Both	22	All ages	151	Occupational exposure to arsenic	3	Rate	2011	0.45760210779502	0.76832670099797	0.18903526481152
1	All Population	29	Summary exposure value	134	Tropical Latin America	3	Both	22	All ages	152	Occupational exposure to benzene	3	Rate	2011	1.35377976447398	2.64953951093853	0.79283166695518
1	All Population	29	Summary exposure value	134	Tropical Latin America	3	Both	22	All ages	153	Occupational exposure to beryllium	3	Rate	2011	0.12151436922721	0.12308218352252	0.12026343125562
1	All Population	29	Summary exposure value	134	Tropical Latin America	3	Both	22	All ages	154	Occupational exposure to cadmium	3	Rate	2011	0.24961739268742003	0.25678657287141	0.24321146221259
1	All Population	29	Summary exposure value	134	Tropical Latin America	3	Both	22	All ages	155	Occupational exposure to chromium	3	Rate	2011	0.61498190578698	0.62818802047607	0.60216275047012
1	All Population	29	Summary exposure value	134	Tropical Latin America	3	Both	22	All ages	156	Occupational exposure to diesel engine exhaust	3	Rate	2011	3.48538425913125	3.56838136898189	3.40205346233911
1	All Population	29	Summary exposure value	134	Tropical Latin America	3	Both	22	All ages	158	Occupational exposure to formaldehyde	3	Rate	2011	1.27496680886508	1.30949162435542	1.23899886611658
1	All Population	29	Summary exposure value	134	Tropical Latin America	3	Both	22	All ages	159	Occupational exposure to nickel	3	Rate	2011	0.45665149308076003	1.13303780058216	0.15475391447556
1	All Population	29	Summary exposure value	134	Tropical Latin America	3	Both	22	All ages	160	Occupational exposure to polycyclic aromatic hydrocarbons	3	Rate	2011	1.29910317458849	1.32400005616147	1.27813839507778
1	All Population	29	Summary exposure value	134	Tropical Latin America	3	Both	22	All ages	161	Occupational exposure to silica	3	Rate	2011	4.54921269545716	9.36578818253789	2.5246250232447203
1	All Population	29	Summary exposure value	134	Tropical Latin America	3	Both	22	All ages	162	Occupational exposure to sulfuric acid	3	Rate	2011	1.02363682660752	1.74143161946946	0.73797517537609
1	All Population	29	Summary exposure value	100	High-income North America	3	Both	22	All ages	82	Unsafe water, sanitation, and handwashing	3	Rate	1995	1.9644644576912702	3.02283436933889	1.06707786969401
1	All Population	29	Summary exposure value	100	High-income North America	3	Both	22	All ages	83	Unsafe water source	3	Rate	1995	2.60656902980223	4.51645076330445	1.26919169371876
1	All Population	29	Summary exposure value	100	High-income North America	3	Both	22	All ages	84	Unsafe sanitation	3	Rate	1995	5.56768633891791	8.14454557926727	3.4787716663072
1	All Population	29	Summary exposure value	100	High-income North America	3	Both	22	All ages	85	Air pollution	3	Rate	1995	24.63939329529822	36.541941315428126	11.44584890113982
1	All Population	29	Summary exposure value	100	High-income North America	3	Both	22	All ages	86	Ambient particulate matter pollution	3	Rate	1995	22.271901310038082	35.2755649696176	12.77312382126859
1	All Population	29	Summary exposure value	100	High-income North America	3	Both	22	All ages	87	Household air pollution from solid fuels	3	Rate	1995	0.03327158117021	0.29921740918696	0.0005533223822561927
1	All Population	29	Summary exposure value	100	High-income North America	3	Both	22	All ages	88	Ambient ozone pollution	3	Rate	1995	20.84625112509891	25.296163476784688	17.84443701824168
1	All Population	29	Summary exposure value	100	High-income North America	3	Both	22	All ages	89	Other environmental risks	3	Rate	1995	29.36698457852463	36.467650259635946	10.863862902832471
1	All Population	29	Summary exposure value	100	High-income North America	3	Both	22	All ages	90	Residential radon	3	Rate	1995	26.673570939339992	43.365655598106315	0.0
1	All Population	29	Summary exposure value	100	High-income North America	3	Both	22	All ages	91	Lead exposure	3	Rate	1995	30.26930315747712	37.076456447028235	3.6879750903404402
1	All Population	29	Summary exposure value	100	High-income North America	3	Both	22	All ages	92	Child and maternal malnutrition	3	Rate	1995	7.755189538960799	13.61165804740812	3.45026298409665
1	All Population	29	Summary exposure value	100	High-income North America	3	Both	22	All ages	93	Suboptimal breastfeeding	3	Rate	1995	68.16415606556289	70.10310765537902	66.44541809725898
1	All Population	29	Summary exposure value	100	High-income North America	3	Both	22	All ages	94	Child underweight	3	Rate	1995	1.8755554674875101	2.48235775057208	1.28227096871058
1	All Population	29	Summary exposure value	100	High-income North America	3	Both	22	All ages	95	Iron deficiency	3	Rate	1995	3.68278237436445	5.5495702235674305	2.31384775079765
1	All Population	29	Summary exposure value	100	High-income North America	3	Both	22	All ages	96	Vitamin A deficiency	3	Rate	1995	1.02625060933063	1.80131693086238	0.0
1	All Population	29	Summary exposure value	100	High-income North America	3	Both	22	All ages	97	Zinc deficiency	3	Rate	1995	6.56685204688732	10.967272997855309	0.0
1	All Population	29	Summary exposure value	134	Tropical Latin America	3	Both	22	All ages	82	Unsafe water, sanitation, and handwashing	3	Rate	2006	20.43828853415361	27.51305861921129	13.885237064962649
1	All Population	29	Summary exposure value	134	Tropical Latin America	3	Both	22	All ages	83	Unsafe water source	3	Rate	2006	28.138060975986516	38.69646562880511	17.93431845952812
1	All Population	29	Summary exposure value	134	Tropical Latin America	3	Both	22	All ages	84	Unsafe sanitation	3	Rate	2006	28.826420818535958	32.766415430743514	24.6400252317448
1	All Population	29	Summary exposure value	134	Tropical Latin America	3	Both	22	All ages	85	Air pollution	3	Rate	2006	23.415609136624578	31.63500385575973	16.22895144355276
1	All Population	29	Summary exposure value	134	Tropical Latin America	3	Both	22	All ages	86	Ambient particulate matter pollution	3	Rate	2006	21.705090456757688	30.82599339299093	14.54964458738594
1	All Population	29	Summary exposure value	134	Tropical Latin America	3	Both	22	All ages	87	Household air pollution from solid fuels	3	Rate	2006	6.03457051351189	10.32895794352245	3.2349184084096603
1	All Population	29	Summary exposure value	134	Tropical Latin America	3	Both	22	All ages	88	Ambient ozone pollution	3	Rate	2006	5.0311097251029	6.58368938754815	3.61873246997758
1	All Population	29	Summary exposure value	134	Tropical Latin America	3	Both	22	All ages	89	Other environmental risks	3	Rate	2006	37.24292636814227	48.51980462741092	11.636009602810999
1	All Population	29	Summary exposure value	134	Tropical Latin America	3	Both	22	All ages	90	Residential radon	3	Rate	2006	24.727751617983678	44.71615887302843	0.0
1	All Population	29	Summary exposure value	134	Tropical Latin America	3	Both	22	All ages	91	Lead exposure	3	Rate	2006	43.78717905743634	55.38960836161968	6.349123935201879
1	All Population	29	Summary exposure value	134	Tropical Latin America	3	Both	22	All ages	92	Child and maternal malnutrition	3	Rate	2006	7.3934803535154305	14.07832142934289	3.10869535963345
1	All Population	29	Summary exposure value	134	Tropical Latin America	3	Both	22	All ages	93	Suboptimal breastfeeding	3	Rate	2006	50.16590763031731	54.37170324036909	46.37373062490745
1	All Population	29	Summary exposure value	134	Tropical Latin America	3	Both	22	All ages	94	Child underweight	3	Rate	2006	4.37904972499621	5.69811441988809	3.15463893831328
1	All Population	29	Summary exposure value	134	Tropical Latin America	3	Both	22	All ages	95	Iron deficiency	3	Rate	2006	6.13609327322225	8.44729722671449	4.52258605011858
1	All Population	29	Summary exposure value	134	Tropical Latin America	3	Both	22	All ages	96	Vitamin A deficiency	3	Rate	2006	9.65584019973315	16.957735883813623	0.0
1	All Population	29	Summary exposure value	134	Tropical Latin America	3	Both	22	All ages	97	Zinc deficiency	3	Rate	2006	18.43243399453802	30.726823754316168	0.0
1	All Population	29	Summary exposure value	134	Tropical Latin America	3	Both	22	All ages	98	Tobacco	3	Rate	2006	21.62815060596146	22.7563277273942	20.38833551916453
1	All Population	29	Summary exposure value	134	Tropical Latin America	3	Both	22	All ages	99	Smoking	3	Rate	2006	18.15066416420527	19.86626659830604	16.224540777736777
1	All Population	29	Summary exposure value	134	Tropical Latin America	3	Both	22	All ages	100	Secondhand smoke	3	Rate	2006	35.88484484036204	37.943229280356064	33.53317069011598
1	All Population	29	Summary exposure value	134	Tropical Latin America	3	Both	22	All ages	102	High alcohol use	3	Rate	2006	9.405551559500621	12.799947642343678	6.6322718899616495
1	All Population	29	Summary exposure value	134	Tropical Latin America	3	Both	22	All ages	103	Drug use	3	Rate	2006	0.46693172059991	0.82007998021134	0.2451408031418
1	All Population	29	Summary exposure value	134	Tropical Latin America	3	Both	22	All ages	104	Metabolic risks	3	Rate	2006	21.13848918454098	23.91028487653166	18.78702157287472
1	All Population	29	Summary exposure value	134	Tropical Latin America	3	Both	22	All ages	105	High fasting plasma glucose	3	Rate	2006	17.8471033080263	32.37914832204757	10.95188484375439
1	All Population	29	Summary exposure value	134	Tropical Latin America	3	Both	22	All ages	107	High systolic blood pressure	3	Rate	2006	30.17151647151102	43.35364035632997	19.55309237876732
1	All Population	29	Summary exposure value	134	Tropical Latin America	3	Both	22	All ages	108	High body-mass index	3	Rate	2006	21.65406836643333	23.85856792753425	19.73884424561348
1	All Population	29	Summary exposure value	134	Tropical Latin America	3	Both	22	All ages	109	Low bone mineral density	3	Rate	2006	21.66469944185171	28.23503107972039	16.07954245146669
1	All Population	29	Summary exposure value	134	Tropical Latin America	3	Both	22	All ages	110	Dietary risks	3	Rate	2006	35.335503521755825	45.08568817214413	25.28644817964622
1	All Population	29	Summary exposure value	134	Tropical Latin America	3	Both	22	All ages	111	Diet low in fruits	3	Rate	2006	26.6938590236442	32.59232485967872	21.18800472561024
1	All Population	29	Summary exposure value	134	Tropical Latin America	3	Both	22	All ages	112	Diet low in vegetables	3	Rate	2006	38.14744209090097	46.27473169884479	22.62107866368041
1	All Population	29	Summary exposure value	134	Tropical Latin America	3	Both	22	All ages	113	Diet low in whole grains	3	Rate	2006	43.32175854084363	55.95959104673934	33.07158904653867
1	All Population	29	Summary exposure value	134	Tropical Latin America	3	Both	22	All ages	114	Diet low in nuts and seeds	3	Rate	2006	43.77245442286239	53.35012524858206	32.986153640863606
1	All Population	29	Summary exposure value	134	Tropical Latin America	3	Both	22	All ages	115	Diet low in milk	3	Rate	2006	56.95258023585173	59.420879122805125	54.67994792261742
1	All Population	29	Summary exposure value	134	Tropical Latin America	3	Both	22	All ages	116	Diet high in red meat	3	Rate	2006	47.48467096225602	67.77111008134092	0.0
1	All Population	29	Summary exposure value	134	Tropical Latin America	3	Both	22	All ages	117	Diet high in processed meat	3	Rate	2006	7.39700870278864	9.567612628173979	5.46484799485245
1	All Population	29	Summary exposure value	134	Tropical Latin America	3	Both	22	All ages	118	Diet high in sugar-sweetened beverages	3	Rate	2006	22.10208607137107	31.53768661454895	14.75468481907064
1	All Population	29	Summary exposure value	134	Tropical Latin America	3	Both	22	All ages	119	Diet low in fiber	3	Rate	2006	18.31679120430447	35.48458959453181	7.15322883964374
1	All Population	29	Summary exposure value	134	Tropical Latin America	3	Both	22	All ages	121	Diet low in seafood omega-3 fatty acids	3	Rate	2006	37.16992085603228	51.42349503875874	23.29926129858059
1	All Population	29	Summary exposure value	134	Tropical Latin America	3	Both	22	All ages	122	Diet low in omega-6 polyunsaturated fatty acids	3	Rate	2006	12.10336143011271	22.54324907843279	4.91690804264209
1	All Population	29	Summary exposure value	134	Tropical Latin America	3	Both	22	All ages	123	Diet high in trans fatty acids	3	Rate	2006	49.11038231172783	65.07800225522867	30.8427765803636
1	All Population	29	Summary exposure value	134	Tropical Latin America	3	Both	22	All ages	124	Diet high in sodium	3	Rate	2006	30.73990595982637	64.36432388021692	3.60244972169876
1	All Population	29	Summary exposure value	134	Tropical Latin America	3	Both	22	All ages	125	Low physical activity	3	Rate	2006	22.21731771462473	26.876029435758632	17.84856643181821
1	All Population	29	Summary exposure value	134	Tropical Latin America	3	Both	22	All ages	126	Occupational risks	3	Rate	2006	4.30113624211729	8.54689754787351	3.01645182635372
1	All Population	29	Summary exposure value	134	Tropical Latin America	3	Both	22	All ages	127	Occupational carcinogens	3	Rate	2006	1.4902321015593	2.37549571895807	1.1489272428972301
1	All Population	29	Summary exposure value	134	Tropical Latin America	3	Both	22	All ages	128	Occupational asthmagens	3	Rate	2006	20.554057404262	23.52994826141627	17.574493232142572
1	All Population	29	Summary exposure value	134	Tropical Latin America	3	Both	22	All ages	129	Occupational particulate matter, gases, and fumes	3	Rate	2006	10.71841632554938	63.84939868399737	0.0
1	All Population	29	Summary exposure value	134	Tropical Latin America	3	Both	22	All ages	130	Occupational noise	3	Rate	2006	10.69706223684757	11.279125150310481	10.11819181611939
1	All Population	29	Summary exposure value	134	Tropical Latin America	3	Both	22	All ages	132	Occupational ergonomic factors	3	Rate	2006	41.78383378642341	92.38648578591312	0.0
1	All Population	29	Summary exposure value	134	Tropical Latin America	3	Both	22	All ages	134	Sexual violence against children	3	Rate	2006	12.817560279869369	18.53796173394721	7.04365654129292
1	All Population	29	Summary exposure value	134	Tropical Latin America	3	Both	22	All ages	135	Intimate partner violence	3	Rate	2006	13.138710535567292	16.59740795174291	7.912410767742969
1	All Population	29	Summary exposure value	134	Tropical Latin America	3	Both	22	All ages	136	Non-exclusive breastfeeding	3	Rate	2006	43.666712360099744	55.851066506805545	32.93922695808347
1	All Population	29	Summary exposure value	134	Tropical Latin America	3	Both	22	All ages	137	Discontinued breastfeeding	3	Rate	2006	62.36647482962378	66.05412712837928	59.479854752213804
1	All Population	29	Summary exposure value	134	Tropical Latin America	3	Both	22	All ages	147	Diet low in calcium	3	Rate	2006	12.05762458921699	14.83964258617865	10.03878197638868
1	All Population	29	Summary exposure value	134	Tropical Latin America	3	Both	22	All ages	150	Occupational exposure to asbestos	3	Rate	2006	1.95207624045066	2.08140664709057	1.80308745491239
1	All Population	29	Summary exposure value	134	Tropical Latin America	3	Both	22	All ages	151	Occupational exposure to arsenic	3	Rate	2006	0.44584756423476	0.76103112324007	0.18097839898329
1	All Population	29	Summary exposure value	134	Tropical Latin America	3	Both	22	All ages	152	Occupational exposure to benzene	3	Rate	2006	1.35645395031488	2.73411021724689	0.7979867431166601
1	All Population	29	Summary exposure value	134	Tropical Latin America	3	Both	22	All ages	153	Occupational exposure to beryllium	3	Rate	2006	0.11662553359666	0.11792725613538	0.11525194084464001
1	All Population	29	Summary exposure value	134	Tropical Latin America	3	Both	22	All ages	154	Occupational exposure to cadmium	3	Rate	2006	0.24231250656498002	0.24838465792055	0.23597618760885
1	All Population	29	Summary exposure value	134	Tropical Latin America	3	Both	22	All ages	155	Occupational exposure to chromium	3	Rate	2006	0.59119683821435	0.60293822678092	0.57892683027579
1	All Population	29	Summary exposure value	134	Tropical Latin America	3	Both	22	All ages	156	Occupational exposure to diesel engine exhaust	3	Rate	2006	3.2123222019374897	3.2903044663400003	3.1342200061020704
1	All Population	29	Summary exposure value	134	Tropical Latin America	3	Both	22	All ages	158	Occupational exposure to formaldehyde	3	Rate	2006	1.30081825260717	1.3315086855371998	1.25610081711928
1	All Population	29	Summary exposure value	134	Tropical Latin America	3	Both	22	All ages	159	Occupational exposure to nickel	3	Rate	2006	0.44192895299625	1.08956051997117	0.14727836703601999
1	All Population	29	Summary exposure value	134	Tropical Latin America	3	Both	22	All ages	160	Occupational exposure to polycyclic aromatic hydrocarbons	3	Rate	2006	1.24770137004868	1.26922054693698	1.22737747790426
1	All Population	29	Summary exposure value	134	Tropical Latin America	3	Both	22	All ages	161	Occupational exposure to silica	3	Rate	2006	4.28274406506341	8.78445817566134	2.34859926353529
1	All Population	29	Summary exposure value	134	Tropical Latin America	3	Both	22	All ages	162	Occupational exposure to sulfuric acid	3	Rate	2006	1.0232943131435	1.7118314094753901	0.74117879740166
1	All Population	29	Summary exposure value	134	Tropical Latin America	3	Both	22	All ages	169	All risk factors	3	Rate	2006	24.55421454639907	26.286193416709118	21.374885921342372
1	All Population	29	Summary exposure value	134	Tropical Latin America	3	Both	22	All ages	202	Environmental/occupational risks	3	Rate	2006	24.26431544023927	29.39675201415037	18.72082405645585
1	All Population	29	Summary exposure value	134	Tropical Latin America	3	Both	22	All ages	203	Behavioral risks	3	Rate	2006	19.84439001388709	22.2710022884719	16.62667311929463
1	All Population	29	Summary exposure value	134	Tropical Latin America	3	Both	22	All ages	237	Occupational exposure to trichloroethylene	3	Rate	2006	0.34678231485747	0.35562787011818997	0.33858737835756
1	All Population	29	Summary exposure value	134	Tropical Latin America	3	Both	22	All ages	238	No access to handwashing facility	3	Rate	2006	15.50465273944469	25.461149584254127	6.04008341302539
1	All Population	29	Summary exposure value	134	Tropical Latin America	3	Both	22	All ages	239	Child growth failure	3	Rate	2006	2.58722968481327	5.20859118361573	1.11935067581382
1	All Population	29	Summary exposure value	134	Tropical Latin America	3	Both	22	All ages	240	Child wasting	3	Rate	2006	2.04268269221013	2.81137442468163	1.33802672678848
1	All Population	29	Summary exposure value	134	Tropical Latin America	3	Both	22	All ages	241	Child stunting	3	Rate	2006	7.42029190664394	8.64680509534228	6.1524123288037895
1	All Population	29	Summary exposure value	134	Tropical Latin America	3	Both	22	All ages	331	Non-optimal temperature	3	Rate	2006	15.827960283852722	19.24565170261934	13.323440333143429
1	All Population	29	Summary exposure value	134	Tropical Latin America	3	Both	22	All ages	332	Chewing tobacco	3	Rate	2006	0.5753437028296899	1.19959926574986	0.25919816640755
1	All Population	29	Summary exposure value	134	Tropical Latin America	3	Both	22	All ages	333	Diet low in legumes	3	Rate	2006	17.821379053934237	25.69278211046217	0.0
1	All Population	29	Summary exposure value	134	Tropical Latin America	3	Both	22	All ages	334	Short gestation	3	Rate	2006	17.33812073930631	18.565572603799442	16.20219365255992
1	All Population	29	Summary exposure value	134	Tropical Latin America	3	Both	22	All ages	335	Low birth weight	3	Rate	2006	11.55954968351152	12.16993171735612	10.99631432691187
1	All Population	29	Summary exposure value	134	Tropical Latin America	3	Both	22	All ages	337	High temperature	3	Rate	2006	18.14090879852798	21.41125515793962	15.01137697859066
1	All Population	29	Summary exposure value	134	Tropical Latin America	3	Both	22	All ages	338	Low temperature	3	Rate	2006	11.34724304943606	13.43416616054382	10.267327111163931
1	All Population	29	Summary exposure value	134	Tropical Latin America	3	Both	22	All ages	339	Low birth weight and short gestation	3	Rate	2006	13.969376575567729	15.40831828129672	12.657669539904532
1	All Population	29	Summary exposure value	134	Tropical Latin America	3	Both	22	All ages	341	Kidney dysfunction	3	Rate	2006	2.81095341387783	4.4486065957492	1.83842797859517
1	All Population	29	Summary exposure value	134	Tropical Latin America	3	Both	22	All ages	363	Bullying victimization	3	Rate	2006	7.44197260993326	14.348777051764388	3.4928992436899895
1	All Population	29	Summary exposure value	134	Tropical Latin America	3	Both	22	All ages	367	High LDL cholesterol	3	Rate	2006	45.4319293647431	54.94846381400086	36.155149840513836
1	All Population	29	Summary exposure value	100	High-income North America	3	Both	22	All ages	82	Unsafe water, sanitation, and handwashing	3	Rate	1994	1.98933810101033	3.0933452641100803	1.08089164391837
1	All Population	29	Summary exposure value	100	High-income North America	3	Both	22	All ages	83	Unsafe water source	3	Rate	1994	2.6395526428728298	4.68105357039037	1.25252964374398
1	All Population	29	Summary exposure value	100	High-income North America	3	Both	22	All ages	84	Unsafe sanitation	3	Rate	1994	5.72413022356443	8.280698451413409	3.60339609179307
1	All Population	29	Summary exposure value	100	High-income North America	3	Both	22	All ages	85	Air pollution	3	Rate	1994	24.657834538089272	35.02535910478783	12.44440960419308
1	All Population	29	Summary exposure value	100	High-income North America	3	Both	22	All ages	86	Ambient particulate matter pollution	3	Rate	1994	22.32612368756185	34.342429006630496	13.01674629139411
1	All Population	29	Summary exposure value	100	High-income North America	3	Both	22	All ages	87	Household air pollution from solid fuels	3	Rate	1994	0.03241666842521	0.28790108130519	0.000612706792551042
1	All Population	29	Summary exposure value	100	High-income North America	3	Both	22	All ages	88	Ambient ozone pollution	3	Rate	1994	20.59755314430852	24.8332776646307	17.60346263242663
1	All Population	29	Summary exposure value	100	High-income North America	3	Both	22	All ages	89	Other environmental risks	3	Rate	1994	29.44590128039037	36.57045846359482	10.96275776046281
1	All Population	29	Summary exposure value	100	High-income North America	3	Both	22	All ages	90	Residential radon	3	Rate	1994	26.688366525300378	43.406189636276885	0.0
1	All Population	29	Summary exposure value	100	High-income North America	3	Both	22	All ages	91	Lead exposure	3	Rate	1994	30.380786882209808	37.09422575519111	3.72692261050086
1	All Population	29	Summary exposure value	100	High-income North America	3	Both	22	All ages	92	Child and maternal malnutrition	3	Rate	1994	7.739569378639651	13.55011796883791	3.44591418308137
1	All Population	29	Summary exposure value	100	High-income North America	3	Both	22	All ages	93	Suboptimal breastfeeding	3	Rate	1994	68.3892874290886	70.3646985371656	66.6561833409797
1	All Population	29	Summary exposure value	100	High-income North America	3	Both	22	All ages	94	Child underweight	3	Rate	1994	1.9015319776233601	2.52410761707376	1.2947379978848
1	All Population	29	Summary exposure value	100	High-income North America	3	Both	22	All ages	95	Iron deficiency	3	Rate	1994	3.7077813555491597	5.56599417630294	2.3521503996319097
1	All Population	29	Summary exposure value	100	High-income North America	3	Both	22	All ages	96	Vitamin A deficiency	3	Rate	1994	0.95782312857124	1.74284616667929	0.0
1	All Population	29	Summary exposure value	100	High-income North America	3	Both	22	All ages	97	Zinc deficiency	3	Rate	1994	6.663545802019	11.038981617917019	0.0
1	All Population	29	Summary exposure value	134	Tropical Latin America	3	Both	22	All ages	169	All risk factors	3	Rate	2011	23.86424498335779	25.63697222604693	20.85385091813946
1	All Population	29	Summary exposure value	134	Tropical Latin America	3	Both	22	All ages	202	Environmental/occupational risks	3	Rate	2011	21.848548352277717	25.556942550317817	16.76590210306432
1	All Population	29	Summary exposure value	134	Tropical Latin America	3	Both	22	All ages	203	Behavioral risks	3	Rate	2011	19.498934516783457	21.84668869543048	16.14125647052937
1	All Population	29	Summary exposure value	134	Tropical Latin America	3	Both	22	All ages	237	Occupational exposure to trichloroethylene	3	Rate	2011	0.36440545222702997	0.37362619534008	0.3573403774263
1	All Population	29	Summary exposure value	134	Tropical Latin America	3	Both	22	All ages	238	No access to handwashing facility	3	Rate	2011	12.910135029661902	21.78967992029354	4.96538206427842
1	All Population	29	Summary exposure value	134	Tropical Latin America	3	Both	22	All ages	239	Child growth failure	3	Rate	2011	2.32922938660555	4.71470177026685	1.02998765675826
1	All Population	29	Summary exposure value	134	Tropical Latin America	3	Both	22	All ages	240	Child wasting	3	Rate	2011	1.9419698227258801	2.6901885064597097	1.27435404416929
1	All Population	29	Summary exposure value	134	Tropical Latin America	3	Both	22	All ages	241	Child stunting	3	Rate	2011	6.7995622708914	7.96607117111237	5.54230551462657
1	All Population	29	Summary exposure value	134	Tropical Latin America	3	Both	22	All ages	331	Non-optimal temperature	3	Rate	2011	15.4882331843198	18.33357322255563	13.1322546746228
1	All Population	29	Summary exposure value	134	Tropical Latin America	3	Both	22	All ages	332	Chewing tobacco	3	Rate	2011	0.60432331781669	1.1583083253937598	0.2524700525352
1	All Population	29	Summary exposure value	134	Tropical Latin America	3	Both	22	All ages	333	Diet low in legumes	3	Rate	2011	17.224718643798127	24.93434260167761	0.0
1	All Population	29	Summary exposure value	134	Tropical Latin America	3	Both	22	All ages	334	Short gestation	3	Rate	2011	19.73004414832501	21.23018588616317	18.35796449865758
1	All Population	29	Summary exposure value	134	Tropical Latin America	3	Both	22	All ages	335	Low birth weight	3	Rate	2011	12.10535781356599	12.81444391388563	11.50315971937301
1	All Population	29	Summary exposure value	134	Tropical Latin America	3	Both	22	All ages	337	High temperature	3	Rate	2011	16.50831994472518	19.98161292314896	13.28581582243093
1	All Population	29	Summary exposure value	134	Tropical Latin America	3	Both	22	All ages	338	Low temperature	3	Rate	2011	12.17932128746961	14.277834825618118	11.02891062884927
1	All Population	29	Summary exposure value	134	Tropical Latin America	3	Both	22	All ages	339	Low birth weight and short gestation	3	Rate	2011	15.04474690322446	16.6982579609843	13.66023170508251
1	All Population	29	Summary exposure value	134	Tropical Latin America	3	Both	22	All ages	341	Kidney dysfunction	3	Rate	2011	2.90326201187611	4.64342283665757	1.8874160454183502
1	All Population	29	Summary exposure value	134	Tropical Latin America	3	Both	22	All ages	363	Bullying victimization	3	Rate	2011	7.42396869213912	14.26148194929599	3.47809214201063
1	All Population	29	Summary exposure value	134	Tropical Latin America	3	Both	22	All ages	367	High LDL cholesterol	3	Rate	2011	41.975249734078155	51.268669514347195	34.09185534221559
1	All Population	29	Summary exposure value	100	High-income North America	3	Both	22	All ages	98	Tobacco	3	Rate	1998	28.38468902851743	29.93572826610708	26.95900458038938
1	All Population	29	Summary exposure value	100	High-income North America	3	Both	22	All ages	99	Smoking	3	Rate	1998	29.72167133731053	31.846802867318452	27.70702257192304
1	All Population	29	Summary exposure value	100	High-income North America	3	Both	22	All ages	100	Secondhand smoke	3	Rate	1998	32.33095035034434	34.53251708655602	30.17045231938869
1	All Population	29	Summary exposure value	100	High-income North America	3	Both	22	All ages	102	High alcohol use	3	Rate	1998	13.91061400951095	18.71764832087082	10.093030594166
1	All Population	29	Summary exposure value	100	High-income North America	3	Both	22	All ages	103	Drug use	3	Rate	1998	1.4180104190073701	2.07991254039016	1.08177480383604
1	All Population	29	Summary exposure value	100	High-income North America	3	Both	22	All ages	104	Metabolic risks	3	Rate	1998	30.25146001829554	32.20794699681116	28.471536461824098
1	All Population	29	Summary exposure value	100	High-income North America	3	Both	22	All ages	105	High fasting plasma glucose	3	Rate	1998	13.26185848947653	18.83971806540115	10.38557181915119
1	All Population	29	Summary exposure value	100	High-income North America	3	Both	22	All ages	107	High systolic blood pressure	3	Rate	1998	21.972136332139662	26.802229083993478	17.57052541348101
1	All Population	29	Summary exposure value	100	High-income North America	3	Both	22	All ages	108	High body-mass index	3	Rate	1998	34.41232343581619	36.38298326549697	32.03579694452352
1	All Population	29	Summary exposure value	100	High-income North America	3	Both	22	All ages	109	Low bone mineral density	3	Rate	1998	18.08554139854321	24.30119656299708	13.12898503914875
1	All Population	29	Summary exposure value	100	High-income North America	3	Both	22	All ages	110	Dietary risks	3	Rate	1998	35.71113930882071	46.90821625958435	26.11974104299753
1	All Population	29	Summary exposure value	100	High-income North America	3	Both	22	All ages	111	Diet low in fruits	3	Rate	1998	28.09893093610878	32.80498585308713	23.14304014388332
1	All Population	29	Summary exposure value	100	High-income North America	3	Both	22	All ages	112	Diet low in vegetables	3	Rate	1998	23.00936123485289	26.79068460977217	14.58499613185203
1	All Population	29	Summary exposure value	100	High-income North America	3	Both	22	All ages	113	Diet low in whole grains	3	Rate	1998	48.80922293716003	60.05045468054278	39.35564367006572
1	All Population	29	Summary exposure value	100	High-income North America	3	Both	22	All ages	114	Diet low in nuts and seeds	3	Rate	1998	9.390163864553031	15.23168802554489	4.3388389811262895
1	All Population	29	Summary exposure value	100	High-income North America	3	Both	22	All ages	115	Diet low in milk	3	Rate	1998	41.36602393904199	48.70104478087568	34.269237868861005
1	All Population	29	Summary exposure value	100	High-income North America	3	Both	22	All ages	116	Diet high in red meat	3	Rate	1998	43.67384626162879	62.21048799161394	0.0
1	All Population	29	Summary exposure value	100	High-income North America	3	Both	22	All ages	117	Diet high in processed meat	3	Rate	1998	43.61288825550197	53.79685691845293	33.86666408715665
1	All Population	29	Summary exposure value	100	High-income North America	3	Both	22	All ages	118	Diet high in sugar-sweetened beverages	3	Rate	1998	36.16494554415176	51.8031366867188	21.85123223423487
1	All Population	29	Summary exposure value	100	High-income North America	3	Both	22	All ages	119	Diet low in fiber	3	Rate	1998	25.313581469641562	32.66807068437584	14.090450846378811
1	All Population	29	Summary exposure value	100	High-income North America	3	Both	22	All ages	121	Diet low in seafood omega-3 fatty acids	3	Rate	1998	37.887113881623065	50.088215100946776	27.12913687260422
1	All Population	29	Summary exposure value	100	High-income North America	3	Both	22	All ages	122	Diet low in omega-6 polyunsaturated fatty acids	3	Rate	1998	28.83593811897641	37.06928144709164	18.972283174823882
1	All Population	29	Summary exposure value	100	High-income North America	3	Both	22	All ages	123	Diet high in trans fatty acids	3	Rate	1998	87.62778449322666	99.14017460594724	67.48989364405887
1	All Population	29	Summary exposure value	100	High-income North America	3	Both	22	All ages	124	Diet high in sodium	3	Rate	1998	25.57224156409778	58.55270609622295	2.02639740329652
1	All Population	29	Summary exposure value	100	High-income North America	3	Both	22	All ages	125	Low physical activity	3	Rate	1998	17.64296230015201	21.70036782593239	13.70712341702742
1	All Population	29	Summary exposure value	100	High-income North America	3	Both	22	All ages	126	Occupational risks	3	Rate	1998	3.46958685703214	8.673831173909411	2.26739388667331
1	All Population	29	Summary exposure value	100	High-income North America	3	Both	22	All ages	127	Occupational carcinogens	3	Rate	1998	1.03835541716499	2.23084216603102	0.48090754378241
1	All Population	29	Summary exposure value	100	High-income North America	3	Both	22	All ages	128	Occupational asthmagens	3	Rate	1998	17.3418708246453	19.480214605622052	15.470793151518212
1	All Population	29	Summary exposure value	100	High-income North America	3	Both	22	All ages	129	Occupational particulate matter, gases, and fumes	3	Rate	1998	9.09939093576321	69.84477733601776	0.0
1	All Population	29	Summary exposure value	100	High-income North America	3	Both	22	All ages	130	Occupational noise	3	Rate	1998	7.1655082099294205	7.73150909939634	6.79753080981665
1	All Population	29	Summary exposure value	100	High-income North America	3	Both	22	All ages	132	Occupational ergonomic factors	3	Rate	1998	36.70913578356174	90.35084433709577	0.0
1	All Population	29	Summary exposure value	100	High-income North America	3	Both	22	All ages	134	Sexual violence against children	3	Rate	1998	17.43115798023992	19.964491879883457	11.273235603636431
1	All Population	29	Summary exposure value	100	High-income North America	3	Both	22	All ages	135	Intimate partner violence	3	Rate	1998	23.89635259064444	29.983597786527312	14.812799835096069
1	All Population	29	Summary exposure value	100	High-income North America	3	Both	22	All ages	136	Non-exclusive breastfeeding	3	Rate	1998	61.166009290694156	66.31107767229342	56.26552341897256
1	All Population	29	Summary exposure value	100	High-income North America	3	Both	22	All ages	137	Discontinued breastfeeding	3	Rate	1998	86.61283775746921	88.27665121991687	84.81857312249136
1	All Population	29	Summary exposure value	100	High-income North America	3	Both	22	All ages	147	Diet low in calcium	3	Rate	1998	7.44233964757886	9.03612447731374	6.02843466723358
1	All Population	29	Summary exposure value	100	High-income North America	3	Both	22	All ages	150	Occupational exposure to asbestos	3	Rate	1998	5.47777048161932	5.7101701142745505	5.110394145668709
1	All Population	29	Summary exposure value	100	High-income North America	3	Both	22	All ages	151	Occupational exposure to arsenic	3	Rate	1998	0.52200046054467	1.27131364825637	0.0
1	All Population	29	Summary exposure value	100	High-income North America	3	Both	22	All ages	152	Occupational exposure to benzene	3	Rate	1998	1.07080769702913	3.3318565749692697	0.079136521084
1	All Population	29	Summary exposure value	100	High-income North America	3	Both	22	All ages	153	Occupational exposure to beryllium	3	Rate	1998	0.027680588131160002	0.0279947934802	0.02738661058905
1	All Population	29	Summary exposure value	100	High-income North America	3	Both	22	All ages	154	Occupational exposure to cadmium	3	Rate	1998	0.06334971885389999	0.0659088365309	0.06068959569607
1	All Population	29	Summary exposure value	100	High-income North America	3	Both	22	All ages	155	Occupational exposure to chromium	3	Rate	1998	0.15746329404229	0.16244916311525	0.15227645772644
1	All Population	29	Summary exposure value	100	High-income North America	3	Both	22	All ages	156	Occupational exposure to diesel engine exhaust	3	Rate	1998	0.74654457153876	0.77076577267115	0.71922336666737
1	All Population	29	Summary exposure value	100	High-income North America	3	Both	22	All ages	158	Occupational exposure to formaldehyde	3	Rate	1998	0.29619501971450996	0.30860030446953	0.28518291329887996
1	All Population	29	Summary exposure value	100	High-income North America	3	Both	22	All ages	159	Occupational exposure to nickel	3	Rate	1998	0.42436171865660005	1.71198121571323	0.0
1	All Population	29	Summary exposure value	100	High-income North America	3	Both	22	All ages	160	Occupational exposure to polycyclic aromatic hydrocarbons	3	Rate	1998	0.32082682055043	0.33067027172474	0.31190294710901
1	All Population	29	Summary exposure value	100	High-income North America	3	Both	22	All ages	161	Occupational exposure to silica	3	Rate	1998	3.67977168493617	11.189336807592209	0.61596910152389
1	All Population	29	Summary exposure value	100	High-income North America	3	Both	22	All ages	162	Occupational exposure to sulfuric acid	3	Rate	1998	0.77361136607547	2.54686139241929	0.16052098264239
1	All Population	29	Summary exposure value	100	High-income North America	3	Both	22	All ages	169	All risk factors	3	Rate	1998	25.67742532028261	27.571309353744738	22.203357831626892
1	All Population	29	Summary exposure value	100	High-income North America	3	Both	22	All ages	202	Environmental/occupational risks	3	Rate	1998	21.62429444887464	29.736186046116753	15.98270231914557
1	All Population	29	Summary exposure value	100	High-income North America	3	Both	22	All ages	203	Behavioral risks	3	Rate	1998	25.827293531673217	28.17798705656828	22.0902151679925
1	All Population	29	Summary exposure value	100	High-income North America	3	Both	22	All ages	237	Occupational exposure to trichloroethylene	3	Rate	1998	0.09231625256692	0.09558289425233	0.08992936432606
1	All Population	29	Summary exposure value	100	High-income North America	3	Both	22	All ages	238	No access to handwashing facility	3	Rate	1998	1.89479687439458	3.3132676661365803	0.66563991488427
1	All Population	29	Summary exposure value	100	High-income North America	3	Both	22	All ages	239	Child growth failure	3	Rate	1998	1.1718358793210502	2.33431143214221	0.51936920078664
1	All Population	29	Summary exposure value	100	High-income North America	3	Both	22	All ages	240	Child wasting	3	Rate	1998	2.99026668055184	3.9461123536709	2.053348444857
1	All Population	29	Summary exposure value	100	High-income North America	3	Both	22	All ages	241	Child stunting	3	Rate	1998	3.0624642401002	3.61975949553986	2.4989582035822
1	All Population	29	Summary exposure value	100	High-income North America	3	Both	22	All ages	331	Non-optimal temperature	3	Rate	1998	29.80476066970308	32.11397828497543	27.69987944605008
1	All Population	29	Summary exposure value	100	High-income North America	3	Both	22	All ages	332	Chewing tobacco	3	Rate	1998	2.19264324733946	3.16026250562817	1.53252702293426
1	All Population	29	Summary exposure value	100	High-income North America	3	Both	22	All ages	333	Diet low in legumes	3	Rate	1998	38.28904146371404	53.74212547397118	0.0
1	All Population	29	Summary exposure value	100	High-income North America	3	Both	22	All ages	334	Short gestation	3	Rate	1998	36.15945422793812	39.861207650791854	32.709443136786284
1	All Population	29	Summary exposure value	100	High-income North America	3	Both	22	All ages	335	Low birth weight	3	Rate	1998	15.07093078223242	16.44030478101804	14.003567032708991
1	All Population	29	Summary exposure value	100	High-income North America	3	Both	22	All ages	337	High temperature	3	Rate	1998	29.21009697490427	33.54345509581683	24.96431228397481
1	All Population	29	Summary exposure value	100	High-income North America	3	Both	22	All ages	338	Low temperature	3	Rate	1998	25.928957328590506	27.12071878501407	24.33007651840321
1	All Population	29	Summary exposure value	100	High-income North America	3	Both	22	All ages	339	Low birth weight and short gestation	3	Rate	1998	20.17393024971571	22.36967839495545	17.96755363085159
1	All Population	29	Summary exposure value	100	High-income North America	3	Both	22	All ages	341	Kidney dysfunction	3	Rate	1998	2.97513883720554	5.25354534349139	1.81825243933249
1	All Population	29	Summary exposure value	100	High-income North America	3	Both	22	All ages	363	Bullying victimization	3	Rate	1998	7.8672911340919	15.11651143512479	3.69312218453943
1	All Population	29	Summary exposure value	100	High-income North America	3	Both	22	All ages	367	High LDL cholesterol	3	Rate	1998	53.33374435303004	61.167988395588104	46.31050602910643
1	All Population	29	Summary exposure value	100	High-income North America	3	Both	22	All ages	380	Particulate matter pollution	3	Rate	1998	16.16220639543374	21.19185197061799	12.1536555394235
1	All Population	29	Summary exposure value	100	High-income North America	3	Both	22	All ages	381	Sexual violence against children and bullying	3	Rate	1998	16.09655029637091	18.82656695940207	10.34960203545405
1	All Population	29	Summary exposure value	100	High-income North America	3	Both	22	All ages	404	Nitrogen dioxide pollution	3	Rate	1998	64.0485372689042	98.56486663737184	0.0
1	All Population	29	Summary exposure value	134	Tropical Latin America	3	Both	22	All ages	169	All risk factors	3	Rate	2014	24.19842573325264	25.96973159168934	21.18528652379344
1	All Population	29	Summary exposure value	134	Tropical Latin America	3	Both	22	All ages	202	Environmental/occupational risks	3	Rate	2014	20.41372048028963	24.051080413210748	15.076499522834192
1	All Population	29	Summary exposure value	134	Tropical Latin America	3	Both	22	All ages	203	Behavioral risks	3	Rate	2014	19.054715742780783	21.39254732825156	15.6437526560164
1	All Population	29	Summary exposure value	134	Tropical Latin America	3	Both	22	All ages	237	Occupational exposure to trichloroethylene	3	Rate	2014	0.36709662868976	0.37748133508564	0.36024703598601
1	All Population	29	Summary exposure value	134	Tropical Latin America	3	Both	22	All ages	238	No access to handwashing facility	3	Rate	2014	12.03650351411772	20.57430847589297	4.66253812554206
1	All Population	29	Summary exposure value	134	Tropical Latin America	3	Both	22	All ages	239	Child growth failure	3	Rate	2014	2.21401521674204	4.50000570307726	0.97805581361945
1	All Population	29	Summary exposure value	134	Tropical Latin America	3	Both	22	All ages	240	Child wasting	3	Rate	2014	1.9092813884066602	2.66292178724146	1.24232982713942
1	All Population	29	Summary exposure value	134	Tropical Latin America	3	Both	22	All ages	241	Child stunting	3	Rate	2014	6.5099354413496	7.706338879048361	5.3114826457085
1	All Population	29	Summary exposure value	134	Tropical Latin America	3	Both	22	All ages	331	Non-optimal temperature	3	Rate	2014	16.331674496429198	19.29731532941494	13.673284926840939
1	All Population	29	Summary exposure value	134	Tropical Latin America	3	Both	22	All ages	332	Chewing tobacco	3	Rate	2014	0.6163277400547199	1.1729615927325399	0.26580558374554003
1	All Population	29	Summary exposure value	134	Tropical Latin America	3	Both	22	All ages	333	Diet low in legumes	3	Rate	2014	17.94058481832943	25.82790728892258	0.0
1	All Population	29	Summary exposure value	134	Tropical Latin America	3	Both	22	All ages	334	Short gestation	3	Rate	2014	20.91969579218114	22.51439903486688	19.45692631580677
1	All Population	29	Summary exposure value	134	Tropical Latin America	3	Both	22	All ages	335	Low birth weight	3	Rate	2014	12.35205717840663	12.991997517226919	11.808671613171521
1	All Population	29	Summary exposure value	134	Tropical Latin America	3	Both	22	All ages	337	High temperature	3	Rate	2014	20.63456306220745	23.83233351274183	17.39460149325729
1	All Population	29	Summary exposure value	134	Tropical Latin America	3	Both	22	All ages	338	Low temperature	3	Rate	2014	10.41561181310756	12.43040270194522	9.33092042626514
1	All Population	29	Summary exposure value	134	Tropical Latin America	3	Both	22	All ages	339	Low birth weight and short gestation	3	Rate	2014	15.549205007562101	17.271679550286752	14.1673933913098
1	All Population	29	Summary exposure value	134	Tropical Latin America	3	Both	22	All ages	341	Kidney dysfunction	3	Rate	2014	2.99768158452879	4.81169629560796	1.93805323567299
1	All Population	29	Summary exposure value	134	Tropical Latin America	3	Both	22	All ages	363	Bullying victimization	3	Rate	2014	7.25087542266866	13.96315509992301	3.40474266654845
1	All Population	29	Summary exposure value	134	Tropical Latin America	3	Both	22	All ages	367	High LDL cholesterol	3	Rate	2014	41.09953335828608	50.068313404592345	33.10448198065655
1	All Population	29	Summary exposure value	100	High-income North America	3	Both	22	All ages	98	Tobacco	3	Rate	1995	29.467093562834712	31.27462661633747	28.062584854620088
1	All Population	29	Summary exposure value	100	High-income North America	3	Both	22	All ages	99	Smoking	3	Rate	1995	30.90437424178358	33.54970442813338	28.81496176409888
1	All Population	29	Summary exposure value	100	High-income North America	3	Both	22	All ages	100	Secondhand smoke	3	Rate	1995	33.65743481473926	35.84508875498854	31.52147614539087
1	All Population	29	Summary exposure value	100	High-income North America	3	Both	22	All ages	102	High alcohol use	3	Rate	1995	13.92601143317043	18.56915369738962	10.104633288266509
1	All Population	29	Summary exposure value	100	High-income North America	3	Both	22	All ages	103	Drug use	3	Rate	1995	1.30689223912571	1.71672295386462	1.05842639673078
1	All Population	29	Summary exposure value	100	High-income North America	3	Both	22	All ages	104	Metabolic risks	3	Rate	1995	28.71979410093395	30.56669715674685	26.9984815565932
1	All Population	29	Summary exposure value	100	High-income North America	3	Both	22	All ages	105	High fasting plasma glucose	3	Rate	1995	12.431865560298549	18.03396937058461	9.550111056935979
1	All Population	29	Summary exposure value	100	High-income North America	3	Both	22	All ages	107	High systolic blood pressure	3	Rate	1995	22.033727887298298	27.23164320183456	17.33728570337251
1	All Population	29	Summary exposure value	100	High-income North America	3	Both	22	All ages	108	High body-mass index	3	Rate	1995	32.413795098532574	34.41634149237563	30.47222118032374
1	All Population	29	Summary exposure value	100	High-income North America	3	Both	22	All ages	109	Low bone mineral density	3	Rate	1995	18.10278555366619	24.411755447473123	13.14051790811398
1	All Population	29	Summary exposure value	100	High-income North America	3	Both	22	All ages	110	Dietary risks	3	Rate	1995	34.65064189863514	45.40164346689869	25.266522073061658
1	All Population	29	Summary exposure value	100	High-income North America	3	Both	22	All ages	111	Diet low in fruits	3	Rate	1995	28.56091694399841	33.10637466728985	22.74470227287015
1	All Population	29	Summary exposure value	100	High-income North America	3	Both	22	All ages	112	Diet low in vegetables	3	Rate	1995	22.312894853334	25.80690891250923	14.15193327352003
1	All Population	29	Summary exposure value	100	High-income North America	3	Both	22	All ages	113	Diet low in whole grains	3	Rate	1995	47.85456538076714	58.7986499672845	38.33968308965201
1	All Population	29	Summary exposure value	100	High-income North America	3	Both	22	All ages	114	Diet low in nuts and seeds	3	Rate	1995	13.607335543137019	21.64903423649833	6.8760431571245295
1	All Population	29	Summary exposure value	100	High-income North America	3	Both	22	All ages	115	Diet low in milk	3	Rate	1995	41.58599885170195	48.88888065074177	32.629028660574136
1	All Population	29	Summary exposure value	100	High-income North America	3	Both	22	All ages	116	Diet high in red meat	3	Rate	1995	42.8962270059796	61.24137925712765	0.0
1	All Population	29	Summary exposure value	100	High-income North America	3	Both	22	All ages	117	Diet high in processed meat	3	Rate	1995	41.148638202890666	49.86171710135207	32.037415218010565
1	All Population	29	Summary exposure value	100	High-income North America	3	Both	22	All ages	118	Diet high in sugar-sweetened beverages	3	Rate	1995	31.66715272748305	47.04069686250842	17.30572236308708
1	All Population	29	Summary exposure value	100	High-income North America	3	Both	22	All ages	119	Diet low in fiber	3	Rate	1995	27.05613995375601	35.73585377253191	14.478616069610089
1	All Population	29	Summary exposure value	100	High-income North America	3	Both	22	All ages	121	Diet low in seafood omega-3 fatty acids	3	Rate	1995	36.01991327653831	48.02054710314394	23.986254898771563
1	All Population	29	Summary exposure value	100	High-income North America	3	Both	22	All ages	122	Diet low in omega-6 polyunsaturated fatty acids	3	Rate	1995	30.49601573985676	40.07617947287539	19.04819476064687
1	All Population	29	Summary exposure value	100	High-income North America	3	Both	22	All ages	123	Diet high in trans fatty acids	3	Rate	1995	87.60471831501492	99.11444290312733	67.37297385926422
1	All Population	29	Summary exposure value	100	High-income North America	3	Both	22	All ages	124	Diet high in sodium	3	Rate	1995	23.481595793802658	56.00225943296908	0.8203174538286401
1	All Population	29	Summary exposure value	100	High-income North America	3	Both	22	All ages	125	Low physical activity	3	Rate	1995	17.82922128964354	22.11253847797011	13.83499341171894
1	All Population	29	Summary exposure value	100	High-income North America	3	Both	22	All ages	126	Occupational risks	3	Rate	1995	3.4407383208132996	8.65381206493015	2.26133842232433
1	All Population	29	Summary exposure value	100	High-income North America	3	Both	22	All ages	127	Occupational carcinogens	3	Rate	1995	1.03012381928253	2.20067764848406	0.47740289506990996
1	All Population	29	Summary exposure value	100	High-income North America	3	Both	22	All ages	128	Occupational asthmagens	3	Rate	1995	17.183092648857208	19.21474070243089	15.201268270321231
1	All Population	29	Summary exposure value	100	High-income North America	3	Both	22	All ages	129	Occupational particulate matter, gases, and fumes	3	Rate	1995	9.12999216680918	69.82922128689388	0.0
1	All Population	29	Summary exposure value	100	High-income North America	3	Both	22	All ages	130	Occupational noise	3	Rate	1995	7.102604810070449	7.65200834793968	6.731747480710331
1	All Population	29	Summary exposure value	100	High-income North America	3	Both	22	All ages	132	Occupational ergonomic factors	3	Rate	1995	36.208639174000226	89.56702409162428	0.0
1	All Population	29	Summary exposure value	100	High-income North America	3	Both	22	All ages	134	Sexual violence against children	3	Rate	1995	17.19094190130402	19.46052812958982	11.268577157687009
1	All Population	29	Summary exposure value	100	High-income North America	3	Both	22	All ages	135	Intimate partner violence	3	Rate	1995	24.41195308287365	30.59335967131908	15.07520336622467
1	All Population	29	Summary exposure value	100	High-income North America	3	Both	22	All ages	136	Non-exclusive breastfeeding	3	Rate	1995	62.76576108015619	68.12593985922628	57.63383723503455
1	All Population	29	Summary exposure value	100	High-income North America	3	Both	22	All ages	137	Discontinued breastfeeding	3	Rate	1995	87.49019706226187	89.03728707688194	85.93143885994728
1	All Population	29	Summary exposure value	100	High-income North America	3	Both	22	All ages	147	Diet low in calcium	3	Rate	1995	7.879542339802841	9.462069424039809	6.3776134326235105
1	All Population	29	Summary exposure value	100	High-income North America	3	Both	22	All ages	150	Occupational exposure to asbestos	3	Rate	1995	5.46223917632737	5.76164302798733	5.101419660388061
1	All Population	29	Summary exposure value	100	High-income North America	3	Both	22	All ages	151	Occupational exposure to arsenic	3	Rate	1995	0.51308803973079	1.24099716709117	0.0
1	All Population	29	Summary exposure value	100	High-income North America	3	Both	22	All ages	152	Occupational exposure to benzene	3	Rate	1995	1.05732325390354	3.29553036133037	0.07775651229654
1	All Population	29	Summary exposure value	100	High-income North America	3	Both	22	All ages	153	Occupational exposure to beryllium	3	Rate	1995	0.02686974817801	0.02720768747362	0.026534401635079998
1	All Population	29	Summary exposure value	100	High-income North America	3	Both	22	All ages	154	Occupational exposure to cadmium	3	Rate	1995	0.06213509998498	0.06460871415205	0.05962738408155
1	All Population	29	Summary exposure value	100	High-income North America	3	Both	22	All ages	155	Occupational exposure to chromium	3	Rate	1995	0.15382579316728	0.15860015904189	0.14871059068771
1	All Population	29	Summary exposure value	100	High-income North America	3	Both	22	All ages	156	Occupational exposure to diesel engine exhaust	3	Rate	1995	0.72565360857901	0.7487596969392201	0.69879959051269
1	All Population	29	Summary exposure value	100	High-income North America	3	Both	22	All ages	158	Occupational exposure to formaldehyde	3	Rate	1995	0.29928778563773	0.31159053346915	0.28557472170092
1	All Population	29	Summary exposure value	100	High-income North America	3	Both	22	All ages	159	Occupational exposure to nickel	3	Rate	1995	0.41902335487187	1.73005767620813	0.0
1	All Population	29	Summary exposure value	100	High-income North America	3	Both	22	All ages	160	Occupational exposure to polycyclic aromatic hydrocarbons	3	Rate	1995	0.31241292951315003	0.32125580736297	0.30334497327156
1	All Population	29	Summary exposure value	100	High-income North America	3	Both	22	All ages	161	Occupational exposure to silica	3	Rate	1995	3.6530560284913998	11.22707425442909	0.60996412682588
1	All Population	29	Summary exposure value	100	High-income North America	3	Both	22	All ages	162	Occupational exposure to sulfuric acid	3	Rate	1995	0.75638857509695	2.46437937243885	0.15799994539043
1	All Population	29	Summary exposure value	100	High-income North America	3	Both	22	All ages	169	All risk factors	3	Rate	1995	25.15200747804009	27.06726499369974	21.69218225864003
1	All Population	29	Summary exposure value	100	High-income North America	3	Both	22	All ages	202	Environmental/occupational risks	3	Rate	1995	22.16338972992326	30.447814536228663	16.31644357305526
1	All Population	29	Summary exposure value	100	High-income North America	3	Both	22	All ages	203	Behavioral risks	3	Rate	1995	25.955338725209582	28.301093272332388	22.18998559648197
1	All Population	29	Summary exposure value	100	High-income North America	3	Both	22	All ages	237	Occupational exposure to trichloroethylene	3	Rate	1995	0.08995094130286	0.09285689985452	0.08759906095378
1	All Population	29	Summary exposure value	100	High-income North America	3	Both	22	All ages	238	No access to handwashing facility	3	Rate	1995	1.8824855374034999	3.28989540131525	0.70699527570673
1	All Population	29	Summary exposure value	100	High-income North America	3	Both	22	All ages	239	Child growth failure	3	Rate	1995	1.22319787378395	2.45729600243569	0.5331654754904
1	All Population	29	Summary exposure value	100	High-income North America	3	Both	22	All ages	240	Child wasting	3	Rate	1995	3.07046208753722	4.00617512674369	2.06649083161809
1	All Population	29	Summary exposure value	100	High-income North America	3	Both	22	All ages	241	Child stunting	3	Rate	1995	3.1403576667773	3.7029807176866605	2.55448893015595
1	All Population	29	Summary exposure value	100	High-income North America	3	Both	22	All ages	331	Non-optimal temperature	3	Rate	1995	30.77689947317675	34.37059311510257	28.84688140798662
1	All Population	29	Summary exposure value	100	High-income North America	3	Both	22	All ages	332	Chewing tobacco	3	Rate	1995	2.22678682711886	3.1601862237274405	1.52591133631321
1	All Population	29	Summary exposure value	100	High-income North America	3	Both	22	All ages	333	Diet low in legumes	3	Rate	1995	39.030655439474785	53.6220947800492	0.0
1	All Population	29	Summary exposure value	100	High-income North America	3	Both	22	All ages	334	Short gestation	3	Rate	1995	35.22970952575873	38.72207100559434	31.955891975350408
1	All Population	29	Summary exposure value	100	High-income North America	3	Both	22	All ages	335	Low birth weight	3	Rate	1995	14.7811571661724	16.004635438880012	13.6465534430228
1	All Population	29	Summary exposure value	100	High-income North America	3	Both	22	All ages	337	High temperature	3	Rate	1995	32.05736973020526	35.617990887245995	28.22108873178323
1	All Population	29	Summary exposure value	100	High-income North America	3	Both	22	All ages	338	Low temperature	3	Rate	1995	26.57381710301663	27.83812034626868	25.182298267029868
1	All Population	29	Summary exposure value	100	High-income North America	3	Both	22	All ages	339	Low birth weight and short gestation	3	Rate	1995	19.66032606910087	21.77714329819624	17.43890974389492
1	All Population	29	Summary exposure value	100	High-income North America	3	Both	22	All ages	341	Kidney dysfunction	3	Rate	1995	2.9205102827749503	5.12983466871862	1.78289218574508
1	All Population	29	Summary exposure value	100	High-income North America	3	Both	22	All ages	363	Bullying victimization	3	Rate	1995	7.72022131116543	14.933562249665941	3.54265365400576
1	All Population	29	Summary exposure value	100	High-income North America	3	Both	22	All ages	367	High LDL cholesterol	3	Rate	1995	53.96927507342434	61.53290940772717	46.8398311950709
1	All Population	29	Summary exposure value	134	Tropical Latin America	3	Both	22	All ages	82	Unsafe water, sanitation, and handwashing	3	Rate	2013	16.46637922906991	22.059827878508738	11.222109584400899
1	All Population	29	Summary exposure value	134	Tropical Latin America	3	Both	22	All ages	83	Unsafe water source	3	Rate	2013	24.13329557522264	33.63733155151663	13.974919303121542
1	All Population	29	Summary exposure value	134	Tropical Latin America	3	Both	22	All ages	84	Unsafe sanitation	3	Rate	2013	25.67306361104334	30.802918057251922	21.413901439798018
1	All Population	29	Summary exposure value	134	Tropical Latin America	3	Both	22	All ages	85	Air pollution	3	Rate	2013	19.0931967081884	25.19835882735209	13.45920859585692
1	All Population	29	Summary exposure value	134	Tropical Latin America	3	Both	22	All ages	86	Ambient particulate matter pollution	3	Rate	2013	19.70887724555965	23.96068438366942	16.0274508657358
1	All Population	29	Summary exposure value	134	Tropical Latin America	3	Both	22	All ages	87	Household air pollution from solid fuels	3	Rate	2013	2.89750228803178	5.626920200789169	1.1663010187464
1	All Population	29	Summary exposure value	134	Tropical Latin America	3	Both	22	All ages	88	Ambient ozone pollution	3	Rate	2013	7.593509438786731	10.09743028404963	5.55726555361481
1	All Population	29	Summary exposure value	134	Tropical Latin America	3	Both	22	All ages	89	Other environmental risks	3	Rate	2013	36.4921404585119	46.30734774360006	10.73225594476335
1	All Population	29	Summary exposure value	134	Tropical Latin America	3	Both	22	All ages	90	Residential radon	3	Rate	2013	24.66571383863069	44.27715938755449	0.0
1	All Population	29	Summary exposure value	134	Tropical Latin America	3	Both	22	All ages	91	Lead exposure	3	Rate	2013	41.773428285964606	52.22739357649393	5.7419701193332
1	All Population	29	Summary exposure value	134	Tropical Latin America	3	Both	22	All ages	92	Child and maternal malnutrition	3	Rate	2013	7.686219469298081	13.802870110166651	3.4493922293385
1	All Population	29	Summary exposure value	134	Tropical Latin America	3	Both	22	All ages	93	Suboptimal breastfeeding	3	Rate	2013	50.274610609346105	54.32326849493886	46.20497574882986
1	All Population	29	Summary exposure value	134	Tropical Latin America	3	Both	22	All ages	94	Child underweight	3	Rate	2013	3.81011942275798	4.97193795441962	2.69956981788027
1	All Population	29	Summary exposure value	134	Tropical Latin America	3	Both	22	All ages	95	Iron deficiency	3	Rate	2013	5.56615852397986	7.68303520680681	4.07306114612956
1	All Population	29	Summary exposure value	134	Tropical Latin America	3	Both	22	All ages	96	Vitamin A deficiency	3	Rate	2013	5.81349560808503	9.74096593126738	0.0
1	All Population	29	Summary exposure value	134	Tropical Latin America	3	Both	22	All ages	97	Zinc deficiency	3	Rate	2013	15.605484891147562	25.805919120550403	0.0
1	All Population	29	Summary exposure value	134	Tropical Latin America	3	Both	22	All ages	98	Tobacco	3	Rate	2013	17.09863729708175	17.96600035582434	16.2600901866603
1	All Population	29	Summary exposure value	134	Tropical Latin America	3	Both	22	All ages	99	Smoking	3	Rate	2013	13.72835873069334	14.86671042532373	12.702703304917632
1	All Population	29	Summary exposure value	134	Tropical Latin America	3	Both	22	All ages	100	Secondhand smoke	3	Rate	2013	29.545492017248232	30.69119178990779	28.272430244168312
1	All Population	29	Summary exposure value	134	Tropical Latin America	3	Both	22	All ages	102	High alcohol use	3	Rate	2013	9.67678667378476	12.87724633909535	6.85423780723005
1	All Population	29	Summary exposure value	134	Tropical Latin America	3	Both	22	All ages	103	Drug use	3	Rate	2013	0.46894365082846	0.8738799255958299	0.23641854508438
1	All Population	29	Summary exposure value	134	Tropical Latin America	3	Both	22	All ages	104	Metabolic risks	3	Rate	2013	24.43480899547775	27.20179943217204	22.24459170511646
1	All Population	29	Summary exposure value	134	Tropical Latin America	3	Both	22	All ages	105	High fasting plasma glucose	3	Rate	2013	17.228887731950028	31.26147673718834	10.97065706393876
1	All Population	29	Summary exposure value	134	Tropical Latin America	3	Both	22	All ages	107	High systolic blood pressure	3	Rate	2013	30.57586158324109	37.05253827229661	25.332109495913368
1	All Population	29	Summary exposure value	134	Tropical Latin America	3	Both	22	All ages	108	High body-mass index	3	Rate	2013	26.17950911283431	28.46740630180124	23.97412440551722
1	All Population	29	Summary exposure value	134	Tropical Latin America	3	Both	22	All ages	109	Low bone mineral density	3	Rate	2013	20.349291594570932	27.03723737929497	15.093090265718189
1	All Population	29	Summary exposure value	134	Tropical Latin America	3	Both	22	All ages	110	Dietary risks	3	Rate	2013	35.57991941368381	45.51198450384532	24.81726782721161
1	All Population	29	Summary exposure value	134	Tropical Latin America	3	Both	22	All ages	111	Diet low in fruits	3	Rate	2013	27.08077688246516	32.764852072010456	21.01633436477945
1	All Population	29	Summary exposure value	134	Tropical Latin America	3	Both	22	All ages	112	Diet low in vegetables	3	Rate	2013	36.61287573222009	44.56233479254521	22.45120545995529
1	All Population	29	Summary exposure value	134	Tropical Latin America	3	Both	22	All ages	113	Diet low in whole grains	3	Rate	2013	41.77258155088231	55.19719715785999	32.19244779789189
1	All Population	29	Summary exposure value	134	Tropical Latin America	3	Both	22	All ages	114	Diet low in nuts and seeds	3	Rate	2013	40.79013061024976	51.6015418281034	29.16013189273506
1	All Population	29	Summary exposure value	134	Tropical Latin America	3	Both	22	All ages	115	Diet low in milk	3	Rate	2013	52.42644095530801	55.20915472727904	49.1905291393901
1	All Population	29	Summary exposure value	134	Tropical Latin America	3	Both	22	All ages	116	Diet high in red meat	3	Rate	2013	47.56015312781073	67.86791242861958	0.0
1	All Population	29	Summary exposure value	134	Tropical Latin America	3	Both	22	All ages	117	Diet high in processed meat	3	Rate	2013	9.17486000017025	11.89343581404787	6.910402683776461
1	All Population	29	Summary exposure value	134	Tropical Latin America	3	Both	22	All ages	118	Diet high in sugar-sweetened beverages	3	Rate	2013	27.74733783786396	39.33447641038269	19.20486900332008
1	All Population	29	Summary exposure value	134	Tropical Latin America	3	Both	22	All ages	119	Diet low in fiber	3	Rate	2013	15.30471559116409	31.766044590276298	5.3694569687979605
1	All Population	29	Summary exposure value	134	Tropical Latin America	3	Both	22	All ages	121	Diet low in seafood omega-3 fatty acids	3	Rate	2013	30.80742260681927	45.492087657232624	15.45715284134688
1	All Population	29	Summary exposure value	134	Tropical Latin America	3	Both	22	All ages	122	Diet low in omega-6 polyunsaturated fatty acids	3	Rate	2013	9.72052807906694	18.724565534248967	3.42141273990268
1	All Population	29	Summary exposure value	134	Tropical Latin America	3	Both	22	All ages	123	Diet high in trans fatty acids	3	Rate	2013	43.81203393499423	59.78942177371361	26.869902641987558
1	All Population	29	Summary exposure value	134	Tropical Latin America	3	Both	22	All ages	124	Diet high in sodium	3	Rate	2013	31.33944640495271	64.39627539266473	3.4990941472937296
1	All Population	29	Summary exposure value	134	Tropical Latin America	3	Both	22	All ages	125	Low physical activity	3	Rate	2013	25.03744262361408	30.61742008853679	20.46907880910978
1	All Population	29	Summary exposure value	134	Tropical Latin America	3	Both	22	All ages	126	Occupational risks	3	Rate	2013	4.1714366119569	8.53116753558525	2.91820662970584
1	All Population	29	Summary exposure value	134	Tropical Latin America	3	Both	22	All ages	127	Occupational carcinogens	3	Rate	2013	1.4817463953800398	2.33793725041152	1.1459756955133
1	All Population	29	Summary exposure value	134	Tropical Latin America	3	Both	22	All ages	128	Occupational asthmagens	3	Rate	2013	19.22501521007973	22.016027515253313	16.87243515358187
1	All Population	29	Summary exposure value	134	Tropical Latin America	3	Both	22	All ages	129	Occupational particulate matter, gases, and fumes	3	Rate	2013	10.880143140120492	65.15493553480859	0.0
1	All Population	29	Summary exposure value	134	Tropical Latin America	3	Both	22	All ages	130	Occupational noise	3	Rate	2013	11.23590734280163	11.81109042512158	10.68762056352235
1	All Population	29	Summary exposure value	134	Tropical Latin America	3	Both	22	All ages	132	Occupational ergonomic factors	3	Rate	2013	40.41669160138554	90.54514261418237	0.0
1	All Population	29	Summary exposure value	134	Tropical Latin America	3	Both	22	All ages	134	Sexual violence against children	3	Rate	2013	13.298220080438869	16.478540553691378	8.67047540285064
1	All Population	29	Summary exposure value	134	Tropical Latin America	3	Both	22	All ages	135	Intimate partner violence	3	Rate	2013	11.49984330289098	15.84589671248317	6.84450204196157
1	All Population	29	Summary exposure value	134	Tropical Latin America	3	Both	22	All ages	136	Non-exclusive breastfeeding	3	Rate	2013	43.19126586070138	55.934154316304365	32.65368409922874
1	All Population	29	Summary exposure value	134	Tropical Latin America	3	Both	22	All ages	137	Discontinued breastfeeding	3	Rate	2013	62.428246938219345	66.01326014796915	59.002701200213416
1	All Population	29	Summary exposure value	134	Tropical Latin America	3	Both	22	All ages	147	Diet low in calcium	3	Rate	2013	10.493365993886231	12.589229094245349	8.60726033596408
1	All Population	29	Summary exposure value	134	Tropical Latin America	3	Both	22	All ages	150	Occupational exposure to asbestos	3	Rate	2013	2.2409525280760003	2.36773786491793	2.10240869849118
1	All Population	29	Summary exposure value	134	Tropical Latin America	3	Both	22	All ages	151	Occupational exposure to arsenic	3	Rate	2013	0.45663155136621003	0.77210515628112	0.18937919588486002
1	All Population	29	Summary exposure value	134	Tropical Latin America	3	Both	22	All ages	152	Occupational exposure to benzene	3	Rate	2013	1.33334051183064	2.58314559848192	0.7794964477940101
1	All Population	29	Summary exposure value	134	Tropical Latin America	3	Both	22	All ages	153	Occupational exposure to beryllium	3	Rate	2013	0.12206461588205	0.12328780084022	0.12067049231016999
1	All Population	29	Summary exposure value	134	Tropical Latin America	3	Both	22	All ages	154	Occupational exposure to cadmium	3	Rate	2013	0.2495040450663	0.25629778260094	0.24204705962041
1	All Population	29	Summary exposure value	134	Tropical Latin America	3	Both	22	All ages	155	Occupational exposure to chromium	3	Rate	2013	0.61709361543064	0.63075854802259	0.60233563562503
1	All Population	29	Summary exposure value	134	Tropical Latin America	3	Both	22	All ages	156	Occupational exposure to diesel engine exhaust	3	Rate	2013	3.55179932912377	3.6494085270415604	3.4626892632114
1	All Population	29	Summary exposure value	134	Tropical Latin America	3	Both	22	All ages	158	Occupational exposure to formaldehyde	3	Rate	2013	1.24626240760134	1.28332334814941	1.20738789792295
1	All Population	29	Summary exposure value	134	Tropical Latin America	3	Both	22	All ages	159	Occupational exposure to nickel	3	Rate	2013	0.45665345255716994	1.13050913662341	0.15227299929398
1	All Population	29	Summary exposure value	134	Tropical Latin America	3	Both	22	All ages	160	Occupational exposure to polycyclic aromatic hydrocarbons	3	Rate	2013	1.30384638993295	1.33117319991732	1.27807863560448
1	All Population	29	Summary exposure value	134	Tropical Latin America	3	Both	22	All ages	161	Occupational exposure to silica	3	Rate	2013	4.5928245383318895	9.4986735666997	2.55514885033316
1	All Population	29	Summary exposure value	134	Tropical Latin America	3	Both	22	All ages	162	Occupational exposure to sulfuric acid	3	Rate	2013	1.01246011119082	1.7328802765719302	0.72335904275689
1	All Population	29	Summary exposure value	134	Tropical Latin America	3	Both	22	All ages	380	Particulate matter pollution	3	Rate	1994	28.578786326193217	39.3056494640777	19.53453945662279
1	All Population	29	Summary exposure value	134	Tropical Latin America	3	Both	22	All ages	381	Sexual violence against children and bullying	3	Rate	1994	10.72652073897647	17.1464779152504	5.98657633137453
1	All Population	29	Summary exposure value	134	Tropical Latin America	3	Both	22	All ages	404	Nitrogen dioxide pollution	3	Rate	1994	19.750934993916598	43.64891414324204	0.0
1	All Population	29	Summary exposure value	100	High-income North America	3	Both	22	All ages	380	Particulate matter pollution	3	Rate	1995	16.84490803150186	26.56616970653926	9.73589057558972
1	All Population	29	Summary exposure value	100	High-income North America	3	Both	22	All ages	381	Sexual violence against children and bullying	3	Rate	1995	15.72425333986692	18.31873655704197	10.35140608941683
1	All Population	29	Summary exposure value	100	High-income North America	3	Both	22	All ages	404	Nitrogen dioxide pollution	3	Rate	1995	65.30810920426146	98.78852146432567	0.0
1	All Population	29	Summary exposure value	134	Tropical Latin America	3	Both	22	All ages	169	All risk factors	3	Rate	2013	23.95622571513892	25.75681482225198	20.95565117236589
1	All Population	29	Summary exposure value	134	Tropical Latin America	3	Both	22	All ages	202	Environmental/occupational risks	3	Rate	2013	21.05888929927593	24.58597094305367	15.78036309364936
1	All Population	29	Summary exposure value	134	Tropical Latin America	3	Both	22	All ages	203	Behavioral risks	3	Rate	2013	19.19188070491443	21.556019936727232	15.7861295073743
1	All Population	29	Summary exposure value	134	Tropical Latin America	3	Both	22	All ages	237	Occupational exposure to trichloroethylene	3	Rate	2013	0.36717240232265	0.37740435154887	0.36036722516412
1	All Population	29	Summary exposure value	134	Tropical Latin America	3	Both	22	All ages	238	No access to handwashing facility	3	Rate	2013	12.3400856187645	21.15487637705773	4.78245798902447
1	All Population	29	Summary exposure value	134	Tropical Latin America	3	Both	22	All ages	239	Child growth failure	3	Rate	2013	2.24435375129895	4.556216602621809	0.9969212618612701
1	All Population	29	Summary exposure value	134	Tropical Latin America	3	Both	22	All ages	240	Child wasting	3	Rate	2013	1.91737340818262	2.6597443726414602	1.25214615505913
1	All Population	29	Summary exposure value	134	Tropical Latin America	3	Both	22	All ages	241	Child stunting	3	Rate	2013	6.586856626157241	7.77571865566204	5.37637988021799
1	All Population	29	Summary exposure value	134	Tropical Latin America	3	Both	22	All ages	331	Non-optimal temperature	3	Rate	2013	16.81672909264271	20.00802976629338	14.100343580584079
1	All Population	29	Summary exposure value	134	Tropical Latin America	3	Both	22	All ages	332	Chewing tobacco	3	Rate	2013	0.61664623993095	1.18850097889888	0.26220858871992997
1	All Population	29	Summary exposure value	134	Tropical Latin America	3	Both	22	All ages	333	Diet low in legumes	3	Rate	2013	17.59378205861539	25.52317177029802	0.0
1	All Population	29	Summary exposure value	134	Tropical Latin America	3	Both	22	All ages	334	Short gestation	3	Rate	2013	20.72670673564642	22.18838933238075	19.34840157678743
1	All Population	29	Summary exposure value	134	Tropical Latin America	3	Both	22	All ages	335	Low birth weight	3	Rate	2013	12.29780589941786	12.95772406498048	11.68355360521188
1	All Population	29	Summary exposure value	134	Tropical Latin America	3	Both	22	All ages	337	High temperature	3	Rate	2013	18.852184348188832	22.02869556196276	15.511651118354319
1	All Population	29	Summary exposure value	134	Tropical Latin America	3	Both	22	All ages	338	Low temperature	3	Rate	2013	11.38372738053943	13.31140375591062	10.300611069878759
1	All Population	29	Summary exposure value	134	Tropical Latin America	3	Both	22	All ages	339	Low birth weight and short gestation	3	Rate	2013	15.454770956222088	17.18691930738294	14.03024106766554
1	All Population	29	Summary exposure value	134	Tropical Latin America	3	Both	22	All ages	341	Kidney dysfunction	3	Rate	2013	2.963503500456	4.75123881868465	1.91940697970077
1	All Population	29	Summary exposure value	134	Tropical Latin America	3	Both	22	All ages	363	Bullying victimization	3	Rate	2013	7.32501508026116	14.0729153946975	3.4375526540865895
1	All Population	29	Summary exposure value	134	Tropical Latin America	3	Both	22	All ages	367	High LDL cholesterol	3	Rate	2013	40.97639401217026	49.88102263049465	33.08303833757906
1	All Population	29	Summary exposure value	134	Tropical Latin America	3	Both	22	All ages	82	Unsafe water, sanitation, and handwashing	3	Rate	2012	16.93602083591634	22.88558319826095	11.72535026618762
1	All Population	29	Summary exposure value	134	Tropical Latin America	3	Both	22	All ages	83	Unsafe water source	3	Rate	2012	24.61554571434964	34.43970097933672	14.32629207681867
1	All Population	29	Summary exposure value	134	Tropical Latin America	3	Both	22	All ages	84	Unsafe sanitation	3	Rate	2012	26.3070675696144	31.30322430101003	22.14315518792068
1	All Population	29	Summary exposure value	134	Tropical Latin America	3	Both	22	All ages	85	Air pollution	3	Rate	2012	19.69437088896246	25.8928068052228	13.9111757069468
1	All Population	29	Summary exposure value	134	Tropical Latin America	3	Both	22	All ages	86	Ambient particulate matter pollution	3	Rate	2012	19.91025009238195	24.0808318824884	16.224879731344192
1	All Population	29	Summary exposure value	134	Tropical Latin America	3	Both	22	All ages	87	Household air pollution from solid fuels	3	Rate	2012	3.2817992900042503	6.18874112848011	1.37821614036669
1	All Population	29	Summary exposure value	134	Tropical Latin America	3	Both	22	All ages	88	Ambient ozone pollution	3	Rate	2012	7.1381660687157	9.27561112700217	5.12586803865549
1	All Population	29	Summary exposure value	134	Tropical Latin America	3	Both	22	All ages	89	Other environmental risks	3	Rate	2012	36.64180919626409	46.4232338889967	10.85210048010245
1	All Population	29	Summary exposure value	134	Tropical Latin America	3	Both	22	All ages	90	Residential radon	3	Rate	2012	24.67220587556136	44.31872035133691	0.0
1	All Population	29	Summary exposure value	134	Tropical Latin America	3	Both	22	All ages	91	Lead exposure	3	Rate	2012	42.09349884256407	52.941416197030236	5.83437328965327
1	All Population	29	Summary exposure value	134	Tropical Latin America	3	Both	22	All ages	92	Child and maternal malnutrition	3	Rate	2012	7.653341138170839	13.89032193186993	3.38416528477389
1	All Population	29	Summary exposure value	134	Tropical Latin America	3	Both	22	All ages	93	Suboptimal breastfeeding	3	Rate	2012	50.17808847903971	54.2493258887007	46.287263276274935
1	All Population	29	Summary exposure value	134	Tropical Latin America	3	Both	22	All ages	94	Child underweight	3	Rate	2012	3.87815460947183	5.0558933332264395	2.74798499845984
1	All Population	29	Summary exposure value	134	Tropical Latin America	3	Both	22	All ages	95	Iron deficiency	3	Rate	2012	5.6423536716598095	7.765441797980251	4.14905402969989
1	All Population	29	Summary exposure value	134	Tropical Latin America	3	Both	22	All ages	96	Vitamin A deficiency	3	Rate	2012	6.16234795764209	10.331719656420981	0.0
1	All Population	29	Summary exposure value	134	Tropical Latin America	3	Both	22	All ages	97	Zinc deficiency	3	Rate	2012	16.01559953528406	26.462877027015168	0.0
1	All Population	29	Summary exposure value	134	Tropical Latin America	3	Both	22	All ages	98	Tobacco	3	Rate	2012	17.76367658606767	18.68496695285578	16.91710772915511
1	All Population	29	Summary exposure value	134	Tropical Latin America	3	Both	22	All ages	99	Smoking	3	Rate	2012	14.482317957227389	15.616819215841149	13.351826862107611
1	All Population	29	Summary exposure value	134	Tropical Latin America	3	Both	22	All ages	100	Secondhand smoke	3	Rate	2012	30.397282738868658	31.63230963126913	29.093994912490018
1	All Population	29	Summary exposure value	134	Tropical Latin America	3	Both	22	All ages	102	High alcohol use	3	Rate	2012	9.71316249068314	12.857429001874172	6.897618021972001
1	All Population	29	Summary exposure value	134	Tropical Latin America	3	Both	22	All ages	103	Drug use	3	Rate	2012	0.47715069241098995	0.88804594561492	0.23843958876654
1	All Population	29	Summary exposure value	134	Tropical Latin America	3	Both	22	All ages	104	Metabolic risks	3	Rate	2012	23.96790065096783	26.79846677737982	21.92040250148997
1	All Population	29	Summary exposure value	134	Tropical Latin America	3	Both	22	All ages	105	High fasting plasma glucose	3	Rate	2012	17.24469726011209	31.05287307977039	10.90017984410881
1	All Population	29	Summary exposure value	134	Tropical Latin America	3	Both	22	All ages	107	High systolic blood pressure	3	Rate	2012	30.41401648152827	37.54629885954044	24.4585680777648
1	All Population	29	Summary exposure value	134	Tropical Latin America	3	Both	22	All ages	108	High body-mass index	3	Rate	2012	25.56055865209279	27.77974557534283	23.48394511413851
1	All Population	29	Summary exposure value	134	Tropical Latin America	3	Both	22	All ages	109	Low bone mineral density	3	Rate	2012	20.50504400707569	27.29038614160675	15.175776593566159
1	All Population	29	Summary exposure value	134	Tropical Latin America	3	Both	22	All ages	110	Dietary risks	3	Rate	2012	35.43548720644315	45.32489346393645	24.88850381078447
1	All Population	29	Summary exposure value	134	Tropical Latin America	3	Both	22	All ages	111	Diet low in fruits	3	Rate	2012	26.863707326824287	32.41104103919527	21.05261366313981
1	All Population	29	Summary exposure value	134	Tropical Latin America	3	Both	22	All ages	112	Diet low in vegetables	3	Rate	2012	36.54135167296422	44.72048462225245	22.55400286855874
1	All Population	29	Summary exposure value	134	Tropical Latin America	3	Both	22	All ages	113	Diet low in whole grains	3	Rate	2012	41.84591413787997	55.32199091039395	32.16232901412598
1	All Population	29	Summary exposure value	134	Tropical Latin America	3	Both	22	All ages	114	Diet low in nuts and seeds	3	Rate	2012	40.59225681422818	51.62523518432627	29.713202132089023
1	All Population	29	Summary exposure value	134	Tropical Latin America	3	Both	22	All ages	115	Diet low in milk	3	Rate	2012	52.940901453483015	55.73643925293273	49.637955946615456
1	All Population	29	Summary exposure value	134	Tropical Latin America	3	Both	22	All ages	116	Diet high in red meat	3	Rate	2012	47.75599543297148	68.25308672327654	0.0
1	All Population	29	Summary exposure value	134	Tropical Latin America	3	Both	22	All ages	117	Diet high in processed meat	3	Rate	2012	8.8474474443174	11.54565704940003	6.75323901745389
1	All Population	29	Summary exposure value	134	Tropical Latin America	3	Both	22	All ages	118	Diet high in sugar-sweetened beverages	3	Rate	2012	27.27590926795257	37.27942289654786	18.725222954556887
1	All Population	29	Summary exposure value	134	Tropical Latin America	3	Both	22	All ages	119	Diet low in fiber	3	Rate	2012	15.331800475219781	31.2738949557416	5.42658018005572
1	All Population	29	Summary exposure value	134	Tropical Latin America	3	Both	22	All ages	121	Diet low in seafood omega-3 fatty acids	3	Rate	2012	31.63705237776297	45.68355217046264	16.49041385261574
1	All Population	29	Summary exposure value	134	Tropical Latin America	3	Both	22	All ages	122	Diet low in omega-6 polyunsaturated fatty acids	3	Rate	2012	10.13558979456992	18.76296858449405	3.61360975844666
1	All Population	29	Summary exposure value	134	Tropical Latin America	3	Both	22	All ages	123	Diet high in trans fatty acids	3	Rate	2012	43.97123081820351	60.21656380372485	27.66675555859936
1	All Population	29	Summary exposure value	134	Tropical Latin America	3	Both	22	All ages	124	Diet high in sodium	3	Rate	2012	31.0352208902942	64.29843260128987	3.5054108858856905
1	All Population	29	Summary exposure value	134	Tropical Latin America	3	Both	22	All ages	125	Low physical activity	3	Rate	2012	24.622676307278248	30.130757879570858	20.18469367726467
1	All Population	29	Summary exposure value	134	Tropical Latin America	3	Both	22	All ages	126	Occupational risks	3	Rate	2012	4.2070864038718	8.569116127189929	2.93991204904557
1	All Population	29	Summary exposure value	134	Tropical Latin America	3	Both	22	All ages	127	Occupational carcinogens	3	Rate	2012	1.49178709055298	2.35609862241085	1.15077518216184
1	All Population	29	Summary exposure value	134	Tropical Latin America	3	Both	22	All ages	128	Occupational asthmagens	3	Rate	2012	19.49215140440628	22.30289265511451	17.0747769345791
1	All Population	29	Summary exposure value	134	Tropical Latin America	3	Both	22	All ages	129	Occupational particulate matter, gases, and fumes	3	Rate	2012	10.86988447210273	65.03603266049805	0.0
1	All Population	29	Summary exposure value	134	Tropical Latin America	3	Both	22	All ages	130	Occupational noise	3	Rate	2012	11.166004399387921	11.755494627166831	10.615939374437259
1	All Population	29	Summary exposure value	134	Tropical Latin America	3	Both	22	All ages	132	Occupational ergonomic factors	3	Rate	2012	40.814096589217804	90.80079333205771	0.0
1	All Population	29	Summary exposure value	134	Tropical Latin America	3	Both	22	All ages	134	Sexual violence against children	3	Rate	2012	13.22976429389922	16.72124883430255	8.45840534284952
1	All Population	29	Summary exposure value	134	Tropical Latin America	3	Both	22	All ages	135	Intimate partner violence	3	Rate	2012	11.743945045349271	16.07875861846532	7.16675172684253
1	All Population	29	Summary exposure value	134	Tropical Latin America	3	Both	22	All ages	136	Non-exclusive breastfeeding	3	Rate	2012	43.18613076247796	55.85716719782287	32.48929623678079
1	All Population	29	Summary exposure value	134	Tropical Latin America	3	Both	22	All ages	137	Discontinued breastfeeding	3	Rate	2012	62.31551368047984	65.95602488640878	58.90326961401266
1	All Population	29	Summary exposure value	134	Tropical Latin America	3	Both	22	All ages	147	Diet low in calcium	3	Rate	2012	10.57762415361335	12.69857206113118	8.7021739948102
1	All Population	29	Summary exposure value	134	Tropical Latin America	3	Both	22	All ages	150	Occupational exposure to asbestos	3	Rate	2012	2.20982605380294	2.33652347383781	2.07317451102339
1	All Population	29	Summary exposure value	134	Tropical Latin America	3	Both	22	All ages	151	Occupational exposure to arsenic	3	Rate	2012	0.45770493179364996	0.7704513285517001	0.18942945504848
1	All Population	29	Summary exposure value	134	Tropical Latin America	3	Both	22	All ages	152	Occupational exposure to benzene	3	Rate	2012	1.34475563698313	2.61467589346779	0.78736539185179
1	All Population	29	Summary exposure value	134	Tropical Latin America	3	Both	22	All ages	153	Occupational exposure to beryllium	3	Rate	2012	0.12193142336007	0.12327740090711001	0.12060968714149
1	All Population	29	Summary exposure value	134	Tropical Latin America	3	Both	22	All ages	154	Occupational exposure to cadmium	3	Rate	2012	0.24987961963493	0.25687942065129005	0.24326034798343998
1	All Population	29	Summary exposure value	134	Tropical Latin America	3	Both	22	All ages	155	Occupational exposure to chromium	3	Rate	2012	0.61683507671964	0.62989814957163	0.60270828530762
1	All Population	29	Summary exposure value	134	Tropical Latin America	3	Both	22	All ages	156	Occupational exposure to diesel engine exhaust	3	Rate	2012	3.5246534027248297	3.6152917791762302	3.4395097051688297
1	All Population	29	Summary exposure value	134	Tropical Latin America	3	Both	22	All ages	158	Occupational exposure to formaldehyde	3	Rate	2012	1.26206266025861	1.2979175551306799	1.22507051558658
1	All Population	29	Summary exposure value	134	Tropical Latin America	3	Both	22	All ages	159	Occupational exposure to nickel	3	Rate	2012	0.45735903724607	1.13360459631258	0.15434555331249
1	All Population	29	Summary exposure value	134	Tropical Latin America	3	Both	22	All ages	160	Occupational exposure to polycyclic aromatic hydrocarbons	3	Rate	2012	1.30304556227613	1.3314215644498801	1.27890829254015
1	All Population	29	Summary exposure value	134	Tropical Latin America	3	Both	22	All ages	161	Occupational exposure to silica	3	Rate	2012	4.57966952928793	9.46256409005729	2.54618133896746
1	All Population	29	Summary exposure value	134	Tropical Latin America	3	Both	22	All ages	162	Occupational exposure to sulfuric acid	3	Rate	2012	1.01901760544378	1.7392062911203698	0.73143397310161
1	All Population	29	Summary exposure value	5	East Asia	3	Both	22	All ages	82	Unsafe water, sanitation, and handwashing	3	Rate	1995	44.187983585345854	55.96730959137079	32.9415707719689
1	All Population	29	Summary exposure value	5	East Asia	3	Both	22	All ages	83	Unsafe water source	3	Rate	1995	49.5141549197663	63.320364796627885	36.17917757253904
1	All Population	29	Summary exposure value	5	East Asia	3	Both	22	All ages	84	Unsafe sanitation	3	Rate	1995	71.90463945175213	76.46315584008995	67.07969557570928
1	All Population	29	Summary exposure value	134	Tropical Latin America	3	Both	22	All ages	169	All risk factors	3	Rate	2012	24.05605770871745	25.85552357837341	21.046118544542487
1	All Population	29	Summary exposure value	134	Tropical Latin America	3	Both	22	All ages	202	Environmental/occupational risks	3	Rate	2012	21.34832606338781	24.94969476895602	16.19353657100478
1	All Population	29	Summary exposure value	134	Tropical Latin America	3	Both	22	All ages	203	Behavioral risks	3	Rate	2012	19.34876632334885	21.691811178154722	15.957749878321689
1	All Population	29	Summary exposure value	134	Tropical Latin America	3	Both	22	All ages	237	Occupational exposure to trichloroethylene	3	Rate	2012	0.36628522765845	0.37645588622488	0.35972027252949
1	All Population	29	Summary exposure value	134	Tropical Latin America	3	Both	22	All ages	238	No access to handwashing facility	3	Rate	2012	12.642073007590348	21.56717856419751	4.932989430395289
[truncated: 5,741 more rows]
